# Supplementary material for: Dissecting the role of low-complexity regions in the evolution of vertebrate proteins
Source: BMC Evol Biol. 2012 Aug 24;12:155. doi: 10.1186/1471-2148-12-155 (PMC3523016; doi:10.1186/1471-2148-12-155)
Supplement: Additional file 1 — Is an excel file containing a list of LCRs per species, a list of non-redundant LCRs, and a list of LCRs conserved at different phylogenetic depths. [file 1471-2148-12-155-S1.xls]

## Sheet: README
Radó-Trilla, N. And Albà, M.M.
Sheet Name	Description
Human LCR	Low-complexity regions found in human orthologs.
Mouse LCR	Low-complexity regions found in mouse orthologs.
Chicken LCR	Low-complexity regions found in chicken orthologs.
Zebrafish LCR	Low-complexity regions found in zebrafish orthologs.
Ciona LCR	Low-complexity regions found in ciona orthologs.
Non-Redundant LCRs (1AA)	Orthologous LCRs enriched in 1 amino acid represented by the longest LCR.
Non-Redundant LCRs (2AA)	Orthologous LCRs enriched in 2 amino acids represented by the longest LCR.
Non-Redundant LCRs (>2AAa)	Orthologous LCRs enriched in more than 2 amino acids represented by the longest LCR.
Non-Redundant LCR phylogeny	Low-complexity regions from the Non-Redundant dataset with informative regions (LCRs are embedded in orthologous regions)
Overlapping LCRs phylogeny	Id and length of low-complexity regions corresponding to non-Redundant LCR with informative regions conserved at different phylogenetic depths

## Sheet: human LCR
Protein Id	Protein Length	LCR Length	LCR	%GC	Initial Position	Initial Position (%)	Final Position (%)	Middle point (%)	nºS	nºF	nºT	nºN	nºK	nºE	nºY	nºV	nºQ	nºM	nºC	nºL	nºA	nºW	nºP	nºH	nºD	nºR	nºI	nºG	F ATR(>5)	L ATR(>5)	I ATR(>5)	M ATR(>5)	V ATR(>5)	S ATR(>5)	P ATR(>5)	T ATR(>5)	A ATR(>5)	Y ATR(>5)	H ATR(>5)	Q ATR(>5)	N ATR(>5)	K ATR(>5)	D ATR(>5)	E ATR(>5)	C ATR(>5)	W ATR(>5)	R ATR(>5)	G ATR(>5)	F ATR(>10)
ENSP00000316578	2220	31	SGGKSGGGSCGGGGSYSASSSSSAAAAAGAA	76.34	37	1.67	3.06	2.36	10	0	0	0	1	0	1	0	0	0	1	0	8	0	0	0	0	0	0	10	0	0	0	0	0	1	0	0	1	0	0	0	0	0	0	0	0	0	0	0	0
ENSP00000252996	3258	29	AARAGPGPGPGPGPGPGPGPGKPAGPGAA	95.4	167	5.13	6.02	5.57	0	0	0	0	1	0	0	0	0	0	0	0	6	0	10	0	0	1	0	11	0	0	0	0	0	0	0	0	0	0	0	0	0	0	0	0	0	0	0	0	0
ENSP00000363129	543	22	MGGPPMMPMMGPPPPGMMPVGP	63.64	118	21.73	25.78	23.76	0	0	0	0	0	0	0	1	0	7	0	0	0	0	9	0	0	0	0	5	0	0	0	0	0	0	0	0	0	0	0	0	0	0	0	0	0	0	0	0	0
ENSP00000333188	1131	26	PPAAPPPPPHPHPHPHAHHLHAAAAP	82.05	280	24.76	27.06	25.91	0	0	0	0	0	0	0	0	0	0	0	1	7	0	11	7	0	0	0	0	0	0	0	0	0	0	1	0	0	0	0	0	0	0	0	0	0	0	0	0	0
ENSP00000296084	1827	25	APPPPPLLLLLALLPLLPAPGAAAA	81.33	21	1.15	2.52	1.83	0	0	0	0	0	0	0	0	0	0	0	9	7	0	8	0	0	0	0	1	0	1	0	0	0	0	1	0	0	0	0	0	0	0	0	0	0	0	0	0	0
ENSP00000381590	2838	45	PRRAAAAAGGAAAAAARQQQQQQQQQQPPPPQPQRQQHPPPPPRR	85.19	13	0.46	2.04	1.25	0	0	0	0	0	0	0	0	14	0	0	0	11	0	11	1	0	6	0	2	0	0	0	0	0	0	1	0	1	0	0	1	0	0	0	0	0	0	0	0	0
ENSP00000262811	3930	19	ASPPSASPSSSSPASPAAA	73.68	1135	28.88	29.36	29.12	8	0	0	0	0	0	0	0	0	0	0	0	6	0	5	0	0	0	0	0	0	0	0	0	0	0	0	0	0	0	0	0	0	0	0	0	0	0	0	0	0
ENSP00000005198	3357	22	GEDGAGAGAEEEEEEEEEAAAA	78.79	21	0.63	1.28	0.95	0	0	0	0	0	10	0	0	0	0	0	0	7	0	0	0	1	0	0	4	0	0	0	0	0	0	0	0	0	0	0	0	0	0	0	1	0	0	0	0	0
ENSP00000263377	4089	32	EEARRRQEQQQQQRQEQQQQQQQQAAAVAAAA	70.83	1277	31.23	32.01	31.62	0	0	0	0	0	4	0	1	15	0	0	0	8	0	0	0	0	4	0	0	0	0	0	0	0	0	0	0	0	0	0	1	0	0	0	0	0	0	0	0	0
ENSP00000361027	3255	19	AAAATAAAITATAATITTT	68.42	888	27.28	27.86	27.57	0	0	7	0	0	0	0	0	0	0	0	0	10	0	0	0	0	0	2	0	0	0	0	0	0	0	0	0	0	0	0	0	0	0	0	0	0	0	0	0	0
ENSP00000356836	2268	23	AQQQLLLQQAQAQAQLLAAAVQQ	62.32	129	5.69	6.7	6.19	0	0	0	0	0	0	0	1	10	0	0	5	7	0	0	0	0	0	0	0	0	0	0	0	0	0	0	0	0	0	0	0	0	0	0	0	0	0	0	0	0
ENSP00000373534	1779	15	LALLGALLAAAAAAA	84.44	31	1.74	2.59	2.16	0	0	0	0	0	0	0	0	0	0	0	5	9	0	0	0	0	0	0	1	0	0	0	0	0	0	0	0	1	0	0	0	0	0	0	0	0	0	0	0	0
ENSP00000357980	1443	15	AALLPLLLLLLAAPA	77.78	6	0.42	1.46	0.94	0	0	0	0	0	0	0	0	0	0	0	8	5	0	2	0	0	0	0	0	0	1	0	0	0	0	0	0	0	0	0	0	0	0	0	0	0	0	0	0	0
ENSP00000266517	1359	22	APAVLVVAVAVVVVVVSAVAWA	75.76	68	5	6.62	5.81	1	0	0	0	0	0	0	11	0	0	0	1	7	1	1	0	0	0	0	0	0	0	0	0	1	0	0	0	0	0	0	0	0	0	0	0	0	0	0	0	0
ENSP00000373534	1779	15	LALLGALLAAAAAAA	84.44	31	1.74	2.59	2.16	0	0	0	0	0	0	0	0	0	0	0	5	9	0	0	0	0	0	0	1	0	0	0	0	0	0	0	0	1	0	0	0	0	0	0	0	0	0	0	0	0
ENSP00000195649	2724	36	PAPAVAAAAAATTAATAAATTTTTTSAATATTAPPA	68.52	525	19.27	20.59	19.93	1	0	12	0	0	0	0	1	0	0	0	0	18	0	4	0	0	0	0	0	0	0	0	0	0	0	0	1	1	0	0	0	0	0	0	0	0	0	0	0	0
ENSP00000262719	5154	21	SAAAAAASSSSSSSAAAASHS	79.37	131	2.54	2.95	2.75	10	0	0	0	0	0	0	0	0	0	0	0	10	0	0	1	0	0	0	0	0	0	0	0	0	1	0	0	1	0	0	0	0	0	0	0	0	0	0	0	0
ENSP00000356116	6870	31	GGSAAALSSSSSSSAAAAAASSSSSSGPGSA	77.42	28	0.41	0.86	0.63	15	0	0	0	0	0	0	0	0	0	0	1	10	0	1	0	0	0	0	4	0	0	0	0	0	1	0	0	1	0	0	0	0	0	0	0	0	0	0	0	0
ENSP00000309297	2421	15	PALLALALPLAAALA	84.44	14	0.58	1.2	0.89	0	0	0	0	0	0	0	0	0	0	0	6	7	0	2	0	0	0	0	0	0	0	0	0	0	0	0	0	0	0	0	0	0	0	0	0	0	0	0	0	0
ENSP00000257566	2232	14	AAAAAASSAAASSS	80.95	609	27.28	27.91	27.6	5	0	0	0	0	0	0	0	0	0	0	0	9	0	0	0	0	0	0	0	0	0	0	0	0	0	0	0	1	0	0	0	0	0	0	0	0	0	0	0	0
ENSP00000265069	3225	22	QQQQQQQKQAAAAAAAAAATAA	62.12	281	8.71	9.4	9.05	0	0	1	0	1	0	0	0	8	0	0	0	12	0	0	0	0	0	0	0	0	0	0	0	0	0	0	0	1	0	0	1	0	0	0	0	0	0	0	0	0
ENSP00000264773	1740	23	GGGGGASSPSAAAAAAAAVSSSA	76.81	41	2.36	3.68	3.02	6	0	0	0	0	0	0	1	0	0	0	0	10	0	1	0	0	0	0	5	0	0	0	0	0	0	0	0	1	0	0	0	0	0	0	0	0	0	0	1	0
ENSP00000364416	15615	23	AALAASSGSSSASSSSAPVAASS	62.32	3334	21.35	21.5	21.42	11	0	0	0	0	0	0	1	0	0	0	1	8	0	1	0	0	0	0	1	0	0	0	0	0	0	0	0	0	0	0	0	0	0	0	0	0	0	0	0	0
ENSP00000303766	1362	16	ARALLLAALAALALAR	83.33	3	0.22	1.4	0.81	0	0	0	0	0	0	0	0	0	0	0	6	8	0	0	0	0	2	0	0	0	0	0	0	0	0	0	0	0	0	0	0	0	0	0	0	0	0	0	0	0
ENSP00000352514	1770	43	AAQQQQQQQQQQQQQQQQQQQQQQQEAAAAAAAAAAAAAAAAA	73.64	115	6.5	8.93	7.71	0	0	0	0	0	1	0	0	23	0	0	0	19	0	0	0	0	0	0	0	0	0	0	0	0	0	0	0	1	0	0	1	0	0	0	0	0	0	0	0	0
ENSP00000265997	2097	21	SSSSAVAAAAAAAAASSASSS	74.6	221	10.54	11.54	11.04	9	0	0	0	0	0	0	1	0	0	0	0	11	0	0	0	0	0	0	0	0	0	0	0	0	0	0	0	1	0	0	0	0	0	0	0	0	0	0	0	0
ENSP00000380019	1734	56	QQQVQAAAAAAAVAQAQAQAQAQAQAQAQAQAQAQASQASQQQQQQQQQQQQQQQQ	67.86	461	26.59	29.82	28.2	2	0	0	0	0	0	0	2	32	0	0	0	20	0	0	0	0	0	0	0	0	0	0	0	0	0	0	0	1	0	0	1	0	0	0	0	0	0	0	0	0
ENSP00000376534	6507	32	DSEDSNEDEEEDDEEEDEEDDEDDESDDSQSE	37.5	603	9.27	9.76	9.51	5	0	0	1	0	13	0	0	1	0	0	0	0	0	0	0	12	0	0	0	0	0	0	0	0	0	0	0	0	0	0	0	0	0	0	0	0	0	0	0	0
ENSP00000220959	8400	20	DDSQSNDSSDSDSSSSQSDD	41.67	1664	19.81	20.05	19.93	10	0	0	1	0	0	0	0	2	0	0	0	0	0	0	0	7	0	0	0	0	0	0	0	0	0	0	0	0	0	0	0	0	0	0	0	0	0	0	0	0
ENSP00000324074	807	21	DSEEEDDEDGDEDDEEEEENE	44.44	157	19.45	22.06	20.76	1	0	0	1	0	11	0	0	0	0	0	0	0	0	0	0	7	0	0	1	0	0	0	0	0	0	0	0	0	0	0	0	0	0	0	1	0	0	0	0	0
ENSP00000254630	2070	17	TSDSDTDSSSDSDSDTS	52.94	670	32.37	33.19	32.78	8	0	3	0	0	0	0	0	0	0	0	0	0	0	0	0	6	0	0	0	0	0	0	0	0	0	0	0	0	0	0	0	0	0	0	0	0	0	0	0	0
ENSP00000344392	1242	17	EIDMEDDDDEDDDLEDE	43.14	371	29.87	31.24	30.56	0	0	0	0	0	5	0	0	0	1	0	1	0	0	0	0	9	0	1	0	0	0	0	0	0	0	0	0	0	0	0	0	0	0	0	0	0	0	0	0	0
ENSP00000356116	6870	13	DDDEEDEEDEEED	56.41	1779	25.9	26.08	25.99	0	0	0	0	0	7	0	0	0	0	0	0	0	0	0	0	6	0	0	0	0	0	0	0	0	0	0	0	0	0	0	0	0	0	0	0	0	0	0	0	0
ENSP00000330240	1122	15	EDEEDVDDEEDVDED	48.89	85	7.58	8.91	8.24	0	0	0	0	0	6	0	2	0	0	0	0	0	0	0	0	7	0	0	0	0	0	0	0	0	0	0	0	0	0	0	0	0	0	0	0	0	0	0	0	0
ENSP00000281043	1395	16	SDSDDEDDEEEDEEEE	39.58	261	18.71	19.86	19.28	2	0	0	0	0	8	0	0	0	0	0	0	0	0	0	0	6	0	0	0	0	0	0	0	0	0	0	0	0	0	0	0	0	0	0	0	0	0	0	0	0
ENSP00000318195	2133	27	EDSDEEEDDDSEEDEEDDEDEDEDEDE	49.38	143	6.7	7.97	7.34	2	0	0	0	0	13	0	0	0	0	0	0	0	0	0	0	12	0	0	0	0	0	0	0	0	0	0	0	0	0	0	0	0	0	0	0	0	0	0	0	0
ENSP00000305502	2274	15	EEDDDDEEDDADEEA	57.78	658	28.94	29.6	29.27	0	0	0	0	0	6	0	0	0	0	0	0	2	0	0	0	7	0	0	0	0	0	0	0	0	0	0	0	0	0	0	0	0	0	0	0	0	0	0	0	0
ENSP00000351686	3483	23	EEEDEDEDEDTEEDEEEDGEDTD	53.62	134	3.85	4.51	4.18	0	0	2	0	0	12	0	0	0	0	0	0	0	0	0	0	8	0	0	1	0	0	0	0	0	0	0	0	0	0	0	0	0	0	0	0	0	0	0	0	0
ENSP00000318195	2133	26	SEDEDDEDDEDDEDDDDDEEDDSEEE	46.15	184	8.63	9.85	9.24	2	0	0	0	0	10	0	0	0	0	0	0	0	0	0	0	14	0	0	0	0	0	0	0	0	0	0	0	0	0	0	0	0	0	1	0	0	0	0	0	0
ENSP00000318195	2133	38	EDEDEEEDDEDEDDDDDEDDEDDDDEDDEEEEEEEEEE	47.37	234	10.97	12.75	11.86	0	0	0	0	0	20	0	0	0	0	0	0	0	0	0	0	18	0	0	0	0	0	0	0	0	0	0	0	0	0	0	0	0	0	1	1	0	0	0	0	0
ENSP00000297591	5439	22	EEGEEDEDDVDVEEEEDEDEDD	42.42	246	4.52	4.93	4.73	0	0	0	0	0	11	0	2	0	0	0	0	0	0	0	0	8	0	0	1	0	0	0	0	0	0	0	0	0	0	0	0	0	0	0	0	0	0	0	0	0
ENSP00000286091	1938	17	EDEEEEEEEDDDEEEDD	50.98	39	2.01	2.89	2.45	0	0	0	0	0	11	0	0	0	0	0	0	0	0	0	0	6	0	0	0	0	0	0	0	0	0	0	0	0	0	0	0	0	0	0	1	0	0	0	0	0
ENSP00000261722	3249	25	SSSDEGSDSSSSSSESEMTSESEEE	56	758	23.33	24.1	23.71	13	0	1	0	0	7	0	0	0	1	0	0	0	0	0	0	2	0	0	1	0	0	0	0	0	1	0	0	0	0	0	0	0	0	0	0	0	0	0	0	0
ENSP00000340271	2790	49	EEKEKVKEKEKKKDKKEKKKKKEKEKEKKEKEREKEKREREKREKEKEK	38.78	691	24.77	26.52	25.65	0	0	0	0	25	18	0	1	0	0	0	0	0	0	0	0	1	4	0	0	0	0	0	0	0	0	0	0	0	0	0	0	0	1	0	0	0	0	0	0	0
ENSP00000309474	2862	17	AKAKKKEKEKEKKEEEK	37.25	837	29.25	29.84	29.54	0	0	0	0	9	6	0	0	0	0	0	0	2	0	0	0	0	0	0	0	0	0	0	0	0	0	0	0	0	0	0	0	0	0	0	0	0	0	0	0	0
ENSP00000332326	1965	15	EEEEAAKKKKEKKKK	51.11	22	1.12	1.88	1.5	0	0	0	0	8	5	0	0	0	0	0	0	2	0	0	0	0	0	0	0	0	0	0	0	0	0	0	0	0	0	0	0	0	0	0	0	0	0	0	0	0
ENSP00000253810	7905	22	KREKRKEKRKKKKEEQKRKQEE	27.27	1452	18.37	18.65	18.51	0	0	0	0	10	6	0	0	2	0	0	0	0	0	0	0	0	4	0	0	0	0	0	0	0	0	0	0	0	0	0	0	0	0	0	0	0	0	0	0	0
ENSP00000392043	3750	17	EEEEKKDEKKKEKKNKK	29.41	296	7.89	8.35	8.12	0	0	0	1	9	6	0	0	0	0	0	0	0	0	0	0	1	0	0	0	0	0	0	0	0	0	0	0	0	0	0	0	0	0	0	0	0	0	0	0	0
ENSP00000354826	2382	19	EENKKEDKEKEEEEEEKPK	43.86	181	7.6	8.4	8	0	0	0	1	6	10	0	0	0	0	0	0	0	0	1	0	1	0	0	0	0	0	0	0	0	0	0	0	0	0	0	0	0	0	0	1	0	0	0	0	0
ENSP00000378702	2511	40	SSSESSSEESSSESSSEEEEEEDEEDEEEEESESSDSEEE	51.67	476	18.96	20.55	19.75	16	0	0	0	0	21	0	0	0	0	0	0	0	0	0	0	3	0	0	0	0	0	0	0	0	0	0	0	0	0	0	0	0	0	0	1	0	0	0	0	0
ENSP00000306296	2847	26	RKKKEKEKEKEKEKEKEKEREKEKEK	32.05	112	3.93	4.85	4.39	0	0	0	0	13	11	0	0	0	0	0	0	0	0	0	0	0	2	0	0	0	0	0	0	0	0	0	0	0	0	0	0	0	0	0	0	0	0	0	0	0
ENSP00000265271	3183	42	PPPPPGLPPPPPPGMLMPPMPGPGPGPGPGPGPGPGPGPGPG	70.63	317	9.96	11.28	10.62	0	0	0	0	0	0	0	0	0	3	0	2	0	0	24	0	0	0	0	13	0	0	0	0	0	0	1	0	0	0	0	0	0	0	0	0	0	0	0	0	0
ENSP00000356630	1632	63	GAGALAAAGAAGAAAGGALAAAAGCGAAAAGAPGAGGAAGAGGAGTGAANAAAAAGAAAAGDA	91.01	26	1.59	5.45	3.52	0	0	1	1	0	0	0	0	0	0	1	2	37	0	1	0	1	0	0	19	0	0	0	0	0	0	0	0	1	0	0	0	0	0	0	0	0	0	0	0	0
ENSP00000286835	3444	17	PGGMPGLGGPGPGPGGP	76.47	918	26.66	27.15	26.9	0	0	0	0	0	0	0	0	0	1	0	1	0	0	6	0	0	0	0	9	0	0	0	0	0	0	0	0	0	0	0	0	0	0	0	0	0	0	0	0	0
ENSP00000381840	1554	20	GSQGGGGGGSSSSSVVSSGG	78.33	166	10.68	11.97	11.33	8	0	0	0	0	0	0	2	1	0	0	0	0	0	0	0	0	0	0	9	0	0	0	0	0	1	0	0	0	0	0	0	0	0	0	0	0	0	0	1	0
ENSP00000374447	2292	35	LHPLHHPHHHHHHHQHHGGTGAPGGAGGGGGGSGG	74.29	20	0.87	2.4	1.64	1	0	1	0	0	0	0	0	1	0	0	2	2	0	3	12	0	0	0	13	0	0	0	0	0	0	0	0	0	0	1	0	0	0	0	0	0	0	0	1	0
ENSP00000355343	3264	19	RGRRGRGRGRGGSGRRGGR	68.42	172	5.27	5.85	5.56	1	0	0	0	0	0	0	0	0	0	0	0	0	0	0	0	0	9	0	9	0	0	0	0	0	0	0	0	0	0	0	0	0	0	0	0	0	0	0	0	0
ENSP00000386456	2886	22	GGSGLGSGSSGGGGSTSGLGSG	78.79	12	0.42	1.18	0.8	7	0	1	0	0	0	0	0	0	0	0	2	0	0	0	0	0	0	0	12	0	0	0	0	0	0	0	0	0	0	0	0	0	0	0	0	0	0	0	0	0
ENSP00000310332	861	31	GAGAASGGAGCSGGGAGAGAGSGSGAAGAGG	89.25	7	0.81	4.41	2.61	4	0	0	0	0	0	0	0	0	0	1	0	10	0	0	0	0	0	0	16	0	0	0	0	0	0	0	0	0	0	0	0	0	0	0	0	0	0	0	0	0
ENSP00000261263	678	14	AAAGGGGGGAAAAG	97.62	2	0.29	2.36	1.33	0	0	0	0	0	0	0	0	0	0	0	0	7	0	0	0	0	0	0	7	0	0	0	0	0	0	0	0	0	0	0	0	0	0	0	0	0	0	0	1	0
ENSP00000305913	2112	17	GPPGPPGPPGPPGAPGA	88.24	519	24.57	25.38	24.98	0	0	0	0	0	0	0	0	0	0	0	0	2	0	9	0	0	0	0	6	0	0	0	0	0	0	0	0	0	0	0	0	0	0	0	0	0	0	0	0	0
ENSP00000383820	1698	22	GASSGGGGSSEGGGGSSGSGYG	72.73	3	0.18	1.47	0.82	7	0	0	0	0	1	1	0	0	0	0	0	1	0	0	0	0	0	0	12	0	0	0	0	0	0	0	0	0	0	0	0	0	0	0	0	0	0	0	0	0
ENSP00000306522	5022	17	SGGGSSGGGSGSGNGGS	74.51	1003	19.97	20.31	20.14	6	0	0	1	0	0	0	0	0	0	0	0	0	0	0	0	0	0	0	10	0	0	0	0	0	0	0	0	0	0	0	0	0	0	0	0	0	0	0	0	0
ENSP00000281321	1230	37	SSSSNAGGGGGGGGGGGGGGGRSSSSSSSGSSGGGGS	80.18	48	3.9	6.91	5.41	14	0	0	1	0	0	0	0	0	0	0	0	1	0	0	0	0	1	0	20	0	0	0	0	0	1	0	0	0	0	0	0	0	0	0	0	0	0	0	1	0
ENSP00000363338	1563	38	SPGPCPGPGPGPSPGPGPGPSPGPGPGPSPCPGPSPSP	78.07	482	30.84	33.27	32.05	6	0	0	0	0	0	0	0	0	0	2	0	0	0	19	0	0	0	0	11	0	0	0	0	0	0	0	0	0	0	0	0	0	0	0	0	0	0	0	0	0
ENSP00000396995	2097	27	SGGASGGGGSSSSSSTATGGSGSSTGS	81.48	27	1.29	2.58	1.93	12	0	3	0	0	0	0	0	0	0	0	0	2	0	0	0	0	0	0	10	0	0	0	0	0	1	0	0	0	0	0	0	0	0	0	0	0	0	0	0	0
ENSP00000357683	747	33	MGRGGIGGRGRGMIGRGRGGFGGRGRGRGRGRG	65.66	172	23.03	27.44	25.23	0	1	0	0	0	0	0	0	0	2	0	0	0	0	0	0	0	10	2	18	0	0	0	0	0	0	0	0	0	0	0	0	0	0	0	0	0	0	0	0	0
ENSP00000316030	3429	19	GKTGPPGKPGPPGPPGPPG	63.16	412	12.02	12.57	12.29	0	0	1	0	2	0	0	0	0	0	0	0	0	0	9	0	0	0	0	7	0	0	0	0	0	0	0	0	0	0	0	0	0	0	0	0	0	0	0	0	0
ENSP00000360034	1227	22	RGRGGLGRGRGGRGRGMGRGDG	65.15	163	13.28	15.08	14.18	0	0	0	0	0	0	0	0	0	1	0	1	0	0	0	0	1	7	0	12	0	0	0	0	0	0	0	0	0	0	0	0	0	0	0	0	0	0	0	0	0
ENSP00000274376	3144	23	TGGGTAAGVAGAAAGVAGAAVAG	66.67	87	2.77	3.5	3.13	0	0	2	0	0	0	0	3	0	0	0	0	10	0	0	0	0	0	0	8	0	0	0	0	0	0	0	0	0	0	0	0	0	0	0	0	0	0	0	0	0
ENSP00000414304	2238	21	GPQGQPGLPGPPGPPGPPGPP	71.43	552	24.66	25.6	25.13	0	0	0	0	0	0	0	0	2	0	0	1	0	0	11	0	0	0	0	7	0	0	0	0	0	0	0	0	0	0	0	0	0	0	0	0	0	0	0	0	0
ENSP00000369889	4464	23	PGTPGNPGPPGPPGPPGPPGLGG	72.46	155	3.47	3.99	3.73	0	0	1	1	0	0	0	0	0	0	0	1	0	0	11	0	0	0	0	9	0	0	0	0	0	0	0	0	0	0	0	0	0	0	0	0	0	0	0	0	0
ENSP00000362586	1368	18	GGGSAAAAAAAAASGGSS	70.37	126	9.21	10.53	9.87	4	0	0	0	0	0	0	0	0	0	0	0	9	0	0	0	0	0	0	5	0	0	0	0	0	0	0	0	1	0	0	0	0	0	0	0	0	0	0	0	0
ENSP00000373476	2001	18	GAAGDGAAAAGGADGGAA	92.59	81	4.05	4.95	4.5	0	0	0	0	0	0	0	0	0	0	0	0	9	0	0	0	2	0	0	7	0	0	0	0	0	0	0	0	0	0	0	0	0	0	0	0	0	0	0	0	0
ENSP00000252971	1206	48	GFLGAGGGGGGTGGGHGGPHHHAHPGAAAAAAAAAAAAAAGGLALGLH	88.19	95	7.88	11.86	9.87	0	1	1	0	0	0	0	0	0	0	0	4	17	0	2	6	0	0	0	17	0	0	0	0	0	0	0	0	1	0	0	0	0	0	0	0	0	0	0	1	0
ENSP00000360034	1227	23	GRPGRGGRGGRGGRGRGGRPNRG	76.81	363	29.58	31.46	30.52	0	0	0	1	0	0	0	0	0	0	0	0	0	0	2	0	0	8	0	12	0	0	0	0	0	0	0	0	0	0	0	0	0	0	0	0	0	0	0	0	0
ENSP00000297268	4101	19	GPTGPPGPPGPPGPPGLGG	73.68	57	1.39	1.85	1.62	0	0	1	0	0	0	0	0	0	0	0	1	0	0	9	0	0	0	0	8	0	0	0	0	0	0	0	0	0	0	0	0	0	0	0	0	0	0	0	0	0
ENSP00000335196	1656	19	GPPGPPGPPGPPGPPGPPG	78.95	236	14.25	15.4	14.82	0	0	0	0	0	0	0	0	0	0	0	0	0	0	12	0	0	0	0	7	0	0	0	0	0	0	0	0	0	0	0	0	0	0	0	0	0	0	0	0	0
ENSP00000265271	3183	14	GRGRGRGRGGRGRG	69.05	951	29.88	30.32	30.1	0	0	0	0	0	0	0	0	0	0	0	0	0	0	0	0	0	6	0	8	0	0	0	0	0	0	0	0	0	0	0	0	0	0	0	0	0	0	0	0	0
ENSP00000362362	1470	25	GAWSAAAAGPGAGAAAAATGGGGGA	85.33	89	6.05	7.76	6.9	1	0	1	0	0	0	0	0	0	0	0	0	12	1	1	0	0	0	0	9	0	0	0	0	0	0	0	0	1	0	0	0	0	0	0	0	0	0	0	1	0
ENSP00000364864	2244	23	EGGGSGGGGEEEEEEGEEGEEEG	65.22	385	17.16	18.18	17.67	1	0	0	0	0	12	0	0	0	0	0	0	0	0	0	0	0	0	0	10	0	0	0	0	0	0	0	0	0	0	0	0	0	0	0	1	0	0	0	0	0
ENSP00000295926	1581	17	GGSSSGTTTTTTTTTGG	74.51	23	1.45	2.53	1.99	3	0	9	0	0	0	0	0	0	0	0	0	0	0	0	0	0	0	0	5	0	0	0	0	0	0	0	1	0	0	0	0	0	0	0	0	0	0	0	0	0
ENSP00000364000	4500	22	GEAGPEGPPGEPGPPGPPGPPG	74.24	1206	26.8	27.29	27.04	0	0	0	0	0	3	0	0	0	0	0	0	1	0	10	0	0	0	0	8	0	0	0	0	0	0	0	0	0	0	0	0	0	0	0	0	0	0	0	0	0
ENSP00000362372	5409	45	GGRGRWGRWGRWSRGGRGRGGRGRGSRGRGGGGTRGRGRGRGGRG	61.48	1671	30.89	31.72	31.31	2	0	1	0	0	0	0	0	0	0	0	0	0	3	0	0	0	16	0	23	0	0	0	0	0	0	0	0	0	0	0	0	0	0	0	0	0	0	0	0	0
ENSP00000297268	4101	21	GPAGPPGPPGPPGPPGVSGGG	73.02	1087	26.51	27.02	26.76	1	0	0	0	0	0	0	1	0	0	0	0	1	0	9	0	0	0	0	9	0	0	0	0	0	0	0	0	0	0	0	0	0	0	0	0	0	0	0	0	0
ENSP00000323913	1647	24	EDEDEEEEEGGEGEKEGEGEVGGE	44.44	329	19.98	21.43	20.7	0	0	0	0	1	13	0	1	0	0	0	0	0	0	0	0	2	0	0	7	0	0	0	0	0	0	0	0	0	0	0	0	0	0	0	1	0	0	0	0	0
ENSP00000405890	1293	19	GGGSAAAAAAAAASGGAGS	78.95	123	9.51	10.98	10.25	3	0	0	0	0	0	0	0	0	0	0	0	10	0	0	0	0	0	0	6	0	0	0	0	0	0	0	0	1	0	0	0	0	0	0	0	0	0	0	0	0
ENSP00000298552	3495	20	SSARGSSGSRGGGGSSSSSS	68.33	1024	29.3	29.87	29.59	11	0	0	0	0	0	0	0	0	0	0	0	1	0	0	0	0	2	0	6	0	0	0	0	0	1	0	0	0	0	0	0	0	0	0	0	0	0	0	0	0
ENSP00000341640	2055	25	GPPGPSGLPGLPGPPGPPGPPGHPG	76	139	6.76	7.98	7.37	1	0	0	0	0	0	0	0	0	0	0	2	0	0	12	1	0	0	0	9	0	0	0	0	0	0	0	0	0	0	0	0	0	0	0	0	0	0	0	0	0
ENSP00000362092	1200	21	AAAAGGGVGAGAGGGCGPGGA	84.13	37	3.08	4.83	3.96	0	0	0	0	0	0	0	1	0	0	1	0	7	0	1	0	0	0	0	11	0	0	0	0	0	0	0	0	0	0	0	0	0	0	0	0	0	0	0	0	0
ENSP00000264993	777	28	AASAAGAAGSAGGSSGAAGAAGGGAGAG	88.1	28	3.6	7.21	5.41	4	0	0	0	0	0	0	0	0	0	0	0	13	0	0	0	0	0	0	11	0	0	0	0	0	0	0	0	0	0	0	0	0	0	0	0	0	0	0	0	0
ENSP00000354850	2751	15	AGAGGAAVAGAAGGA	84.44	43	1.56	2.11	1.84	0	0	0	0	0	0	0	1	0	0	0	0	8	0	0	0	0	0	0	6	0	0	0	0	0	0	0	0	0	0	0	0	0	0	0	0	0	0	0	0	0
ENSP00000237247	2580	19	PGPLGPPGPTGPPGPPGPP	78.95	353	13.68	14.42	14.05	0	0	1	0	0	0	0	0	0	0	0	1	0	0	11	0	0	0	0	6	0	0	0	0	0	0	0	0	0	0	0	0	0	0	0	0	0	0	0	0	0
ENSP00000302543	969	18	GGSSSSSTNGSGGSGSSG	68.52	12	1.24	3.1	2.17	9	0	1	1	0	0	0	0	0	0	0	0	0	0	0	0	0	0	0	7	0	0	0	0	0	1	0	0	0	0	0	0	0	0	0	0	0	0	0	0	0
ENSP00000252996	3258	19	GGSAGAAPAPAPAAGGPAG	96.49	306	9.39	9.98	9.68	1	0	0	0	0	0	0	0	0	0	0	0	8	0	4	0	0	0	0	6	0	0	0	0	0	0	0	0	0	0	0	0	0	0	0	0	0	0	0	0	0
ENSP00000355968	1524	15	SGHGHSHGGHGHGHG	80	144	9.45	10.43	9.94	2	0	0	0	0	0	0	0	0	0	0	0	0	0	0	6	0	0	0	7	0	0	0	0	0	0	0	0	0	0	0	0	0	0	0	0	0	0	0	0	0
ENSP00000367631	2331	17	GPKKKEKGMGKKGKKGK	39.22	412	17.67	18.4	18.04	0	0	0	0	9	1	0	0	0	1	0	0	0	0	1	0	0	0	0	5	0	0	0	0	0	0	0	0	0	0	0	0	0	0	0	0	0	0	0	0	0
ENSP00000351807	2379	22	PGVAGVPGVGGVPGVGGVPGVG	68.18	415	17.44	18.37	17.91	0	0	0	0	0	0	0	7	0	0	0	0	1	0	4	0	0	0	0	10	0	0	0	0	0	0	0	0	0	0	0	0	0	0	0	0	0	0	0	0	0
ENSP00000264025	1554	14	EEEEEEEEGGGGGE	73.81	437	28.12	29.02	28.57	0	0	0	0	0	9	0	0	0	0	0	0	0	0	0	0	0	0	0	5	0	0	0	0	0	0	0	0	0	0	0	0	0	0	0	1	0	0	0	1	0
ENSP00000329626	1965	16	GPPGPPGPPGPRGPPG	77.08	195	9.92	10.74	10.33	0	0	0	0	0	0	0	0	0	0	0	0	0	0	9	0	0	1	0	6	0	0	0	0	0	0	0	0	0	0	0	0	0	0	0	0	0	0	0	0	0
ENSP00000368017	5970	17	GGGSGGGGGSSSSSSSS	64.71	63	1.06	1.34	1.2	9	0	0	0	0	0	0	0	0	0	0	0	0	0	0	0	0	0	0	8	0	0	0	0	0	1	0	0	0	0	0	0	0	0	0	0	0	0	0	1	0
ENSP00000418721	1044	13	RRRGGGGGRGRGG	87.18	5	0.48	1.72	1.1	0	0	0	0	0	0	0	0	0	0	0	0	0	0	0	0	0	5	0	8	0	0	0	0	0	0	0	0	0	0	0	0	0	0	0	0	0	0	0	1	0
ENSP00000369889	4464	21	GPAGPPGNPGPPGPPGPPGPG	71.43	1197	26.81	27.28	27.05	0	0	0	1	0	0	0	0	0	0	0	0	1	0	11	0	0	0	0	8	0	0	0	0	0	0	0	0	0	0	0	0	0	0	0	0	0	0	0	0	0
ENSP00000252744	3648	19	AGGAAAAAACGGGAALGLL	89.47	48	1.32	1.84	1.58	0	0	0	0	0	0	0	0	0	0	1	3	9	0	0	0	0	0	0	6	0	0	0	0	0	0	0	0	1	0	0	0	0	0	0	0	0	0	0	0	0
ENSP00000317141	978	14	GGGGGGGSGSSSSS	83.33	13	1.33	2.76	2.04	6	0	0	0	0	0	0	0	0	0	0	0	0	0	0	0	0	0	0	8	0	0	0	0	0	1	0	0	0	0	0	0	0	0	0	0	0	0	0	1	0
ENSP00000252744	3648	64	AGGPGDDSGGGGGAGGGGGGGSSSSPAATSAAATSAAAAAAAAAAAAAAAAGAGAPSVGAAGAA	90.1	134	3.67	5.43	4.55	8	0	2	0	0	0	0	1	0	0	0	0	29	0	3	0	2	0	0	19	0	0	0	0	0	0	0	0	1	0	0	0	0	0	0	0	0	0	0	1	0
ENSP00000249504	1017	48	GGGGGGSAGGGSSGGGPGGGGGGAGGYAPYYAAAAAAAAAAAAAEEAA	90.97	77	7.57	12.29	9.93	3	0	0	0	0	2	3	0	0	0	0	0	18	0	2	0	0	0	0	20	0	0	0	0	0	0	0	0	1	0	0	0	0	0	0	0	0	0	0	1	0
ENSP00000359506	1899	23	RRGDGRRRGGGGRGQGGRGRGGG	68.12	527	27.75	28.96	28.36	0	0	0	0	0	0	0	0	1	0	0	0	0	0	0	0	1	8	0	13	0	0	0	0	0	0	0	0	0	0	0	0	0	0	0	0	0	0	0	0	0
ENSP00000373648	2619	26	AAGAAGGGGDGGGGGGGAANPAGGDA	88.46	8	0.31	1.3	0.8	0	0	0	1	0	0	0	0	0	0	0	0	8	0	1	0	2	0	0	14	0	0	0	0	0	0	0	0	0	0	0	0	0	0	0	0	0	0	0	1	0
ENSP00000349790	2766	17	PGRRGPPGPPGPPGPRG	72.55	384	13.88	14.5	14.19	0	0	0	0	0	0	0	0	0	0	0	0	0	0	8	0	0	3	0	6	0	0	0	0	0	0	0	0	0	0	0	0	0	0	0	0	0	0	0	0	0
ENSP00000276079	1416	22	HHQHHHQQQHHQQQQQQPPPPP	62.12	19	1.34	2.9	2.12	0	0	0	0	0	0	0	0	10	0	0	0	0	0	5	7	0	0	0	0	0	0	0	0	0	0	1	0	0	0	0	1	0	0	0	0	0	0	0	0	0
ENSP00000337194	3024	21	SRHKKKKHKHRSKHKKHKHSS	30.16	41	1.36	2.05	1.7	4	0	0	0	9	0	0	0	0	0	0	0	0	0	0	6	0	2	0	0	0	0	0	0	0	0	0	0	0	0	0	0	0	0	0	0	0	0	0	0	0
ENSP00000363694	2703	14	HHHQHQHQHQHQHH	59.52	504	18.65	19.16	18.9	0	0	0	0	0	0	0	0	5	0	0	0	0	0	0	9	0	0	0	0	0	0	0	0	0	0	0	0	0	0	0	0	0	0	0	0	0	0	0	0	0
ENSP00000356116	6870	55	AAPPHQQHHHHHHAHHHHHHAHHLHHHHALQQQLNQFQQQQQQQQQQQQQQQQQQ	64.85	77	1.12	1.92	1.52	0	1	0	1	0	0	0	0	24	0	0	3	5	0	2	19	0	0	0	0	0	0	0	0	0	0	0	0	0	0	1	1	0	0	0	0	0	0	0	0	0
ENSP00000339004	1470	44	HHPQHHHHHHHHHHHPPPPAPQPPPPPQQQQPPPPPPPAPQPPQ	81.82	43	2.93	5.92	4.42	0	0	0	0	0	0	0	0	8	0	0	0	2	0	21	13	0	0	0	0	0	0	0	0	0	0	1	0	0	0	1	0	0	0	0	0	0	0	0	0	0
ENSP00000337194	3024	16	DKDKKHKHKHKHKKHK	25	64	2.12	2.65	2.38	0	0	0	0	9	0	0	0	0	0	0	0	0	0	0	5	2	0	0	0	0	0	0	0	0	0	0	0	0	0	0	0	0	0	0	0	0	0	0	0	0
ENSP00000348168	876	19	KRSASSESSSSSSKKKKTK	36.84	24	2.74	4.91	3.82	9	0	1	0	6	1	0	0	0	0	0	0	1	0	0	0	0	1	0	0	0	0	0	0	0	1	0	0	0	0	0	0	0	0	0	0	0	0	0	0	0
ENSP00000258531	1506	18	LGSKLSKKKKKKGKKSSS	33.33	234	15.54	16.73	16.14	5	0	0	0	9	0	0	0	0	0	0	2	0	0	0	0	0	0	0	2	0	0	0	0	0	0	0	0	0	0	0	0	0	1	0	0	0	0	0	0	0
ENSP00000309823	2043	20	QLAFQQQLLQMQQLQQQHLL	60	176	8.61	9.59	9.1	0	1	0	0	0	0	0	0	10	1	0	6	1	0	0	1	0	0	0	0	0	0	0	0	0	0	0	0	0	0	0	0	0	0	0	0	0	0	0	0	0
ENSP00000420736	2040	21	QQLAFQQQLLQMQQLQQQHLL	52.38	179	8.77	9.8	9.29	0	1	0	0	0	0	0	0	11	1	0	6	1	0	0	1	0	0	0	0	0	0	0	0	0	0	0	0	0	0	0	0	0	0	0	0	0	0	0	0	0
ENSP00000356836	2268	16	LQQLQQLQQQNLNLQQ	45.83	188	8.29	8.99	8.64	0	0	0	2	0	0	0	0	9	0	0	5	0	0	0	0	0	0	0	0	0	0	0	0	0	0	0	0	0	0	0	0	0	0	0	0	0	0	0	0	0
ENSP00000390728	2571	19	LPVFVVVVLVLLAVVLVTL	63.16	654	25.44	26.18	25.81	0	1	1	0	0	0	0	9	0	0	0	6	1	0	1	0	0	0	0	0	0	0	0	0	0	0	0	0	0	0	0	0	0	0	0	0	0	0	0	0	0
ENSP00000380376	3210	26	QHQVPPQQPPQQQQQQQPPPSPQQHQ	64.1	565	17.6	18.41	18.01	1	0	0	0	0	0	0	1	14	0	0	0	0	0	8	2	0	0	0	0	0	0	0	0	0	0	0	0	0	0	0	1	0	0	0	0	0	0	0	0	0
ENSP00000263377	4089	45	QQAPAPVPQQPPPPPQQPPPPPPPQQQQQPPPPPPPPSMPQQAAP	78.52	747	18.27	19.37	18.82	1	0	0	0	0	0	0	1	13	1	0	0	4	0	25	0	0	0	0	0	0	0	0	0	0	0	1	0	0	0	0	1	0	0	0	0	0	0	0	0	0
ENSP00000331152	888	19	APAAPPAVPPAVAAPQPPA	92.98	19	2.14	4.28	3.21	0	0	0	0	0	0	0	2	1	0	0	0	8	0	8	0	0	0	0	0	0	0	0	0	0	0	0	0	0	0	0	0	0	0	0	0	0	0	0	0	0
ENSP00000279101	1437	24	AAAAAGGAPGPAPGPAGPPPPAAP	95.83	2	0.14	1.81	0.97	0	0	0	0	0	0	0	0	0	0	0	0	10	0	9	0	0	0	0	5	0	0	0	0	0	0	0	0	1	0	0	0	0	0	0	0	0	0	0	0	0
ENSP00000345436	4296	22	PAKPPRAAAAAAAAAAAPPAPP	95.45	1339	31.17	31.68	31.42	0	0	0	0	1	0	0	0	0	0	0	0	13	0	7	0	0	1	0	0	0	0	0	0	0	0	0	0	1	0	0	0	0	0	0	0	0	0	0	0	0
ENSP00000347184	9429	59	QQQQQQQQQQQQQQQQQQQQQPPPPPPPPPPPQLPQPPPQAQPLLPQPQPPPPPPPPPP	77.97	18	0.19	0.82	0.5	0	0	0	0	0	0	0	0	27	0	0	3	1	0	28	0	0	0	0	0	0	0	0	0	0	0	1	0	0	0	0	1	0	0	0	0	0	0	0	0	0
ENSP00000245479	1530	41	QQAPPPPPQQPPQAPPAPQAPPQPQAAPPQQPAAPPQQPQA	85.37	339	22.16	24.84	23.5	0	0	0	0	0	0	0	0	13	0	0	0	9	0	19	0	0	0	0	0	0	0	0	0	0	0	1	0	0	0	0	0	0	0	0	0	0	0	0	0	0
ENSP00000011619	2190	21	QPPPPPPQQQQQQQQLSPPPP	79.37	4	0.18	1.14	0.66	1	0	0	0	0	0	0	0	9	0	0	1	0	0	10	0	0	0	0	0	0	0	0	0	0	0	1	0	0	0	0	1	0	0	0	0	0	0	0	0	0
ENSP00000181839	4539	26	PQQPPLLLPLLQPQLLQPPPPPPPLL	76.92	34	0.75	1.32	1.04	0	0	0	0	0	0	0	0	5	0	0	9	0	0	12	0	0	0	0	0	0	0	0	0	0	0	1	0	0	0	0	0	0	0	0	0	0	0	0	0	0
ENSP00000271555	1566	40	QQPQQPQQPQQPQPPQQQPPQPQQPQPQQPQQPQQPPQQQ	67.5	365	23.31	25.86	24.58	0	0	0	0	0	0	0	0	25	0	0	0	0	0	15	0	0	0	0	0	0	0	0	0	0	0	0	0	0	0	0	0	0	0	0	0	0	0	0	0	0
ENSP00000277225	7521	19	PPQPQTQPPPTQQPQPPTQ	63.16	575	7.65	7.9	7.77	0	0	3	0	0	0	0	0	7	0	0	0	0	0	9	0	0	0	0	0	0	0	0	0	0	0	0	0	0	0	0	0	0	0	0	0	0	0	0	0	0
ENSP00000366553	1251	18	PVPVPVPVPVPVAPAVPP	77.78	69	5.52	6.95	6.24	0	0	0	0	0	0	0	7	0	0	0	0	2	0	9	0	0	0	0	0	0	0	0	0	0	0	0	0	0	0	0	0	0	0	0	0	0	0	0	0	0
ENSP00000002165	1404	22	LPRLAFPLLLLLLLLLPPPPCP	71.21	6	0.43	1.99	1.21	0	1	0	0	0	0	0	0	0	0	1	11	1	0	7	0	0	1	0	0	0	1	0	0	0	0	0	0	0	0	0	0	0	0	0	0	0	0	0	0	0
ENSP00000162391	1725	35	QQQQPPPPQQQQQQQQPPQPPPQQSQPQQQQAPAQ	69.52	291	16.87	18.9	17.88	1	0	0	0	0	0	0	0	21	0	0	0	2	0	11	0	0	0	0	0	0	0	0	0	0	0	0	0	0	0	0	1	0	0	0	0	0	0	0	0	0
ENSP00000312411	2268	23	EPEPEPEPEPEPEPESEPEPEPE	69.57	30	1.32	2.34	1.83	1	0	0	0	0	12	0	0	0	0	0	0	0	0	10	0	0	0	0	0	0	0	0	0	0	0	0	0	0	0	0	0	0	0	0	0	0	0	0	0	0
ENSP00000323687	3879	23	APAPAPEAVPAPAAAPVPAPAPA	88.41	17	0.44	1.03	0.73	0	0	0	0	0	1	0	2	0	0	0	0	11	0	9	0	0	0	0	0	0	0	0	0	0	0	0	0	0	0	0	0	0	0	0	0	0	0	0	0	0
ENSP00000286835	3444	42	QQPPQQPQQQPQPQAPQQPQQQQQQQPPPSQQPPPTQQQPQQ	66.67	941	27.32	28.54	27.93	1	0	1	0	0	0	0	0	25	0	0	0	1	0	14	0	0	0	0	0	0	0	0	0	0	0	0	0	0	0	0	1	0	0	0	0	0	0	0	0	0
ENSP00000280481	9510	22	PPPPPRLLLLLLLLLSLVSRVP	72.73	24	0.25	0.48	0.37	2	0	0	0	0	0	0	2	0	0	0	10	0	0	6	0	0	2	0	0	0	1	0	0	0	0	1	0	0	0	0	0	0	0	0	0	0	0	0	0	0
ENSP00000277225	7521	36	PLQQQQPPQPPPPPPPPPPSQPQPLQQPQPPQLQPP	68.52	536	7.13	7.61	7.37	1	0	0	0	0	0	0	0	12	0	0	3	0	0	20	0	0	0	0	0	0	0	0	0	0	0	1	0	0	0	0	0	0	0	0	0	0	0	0	0	0
ENSP00000290866	3921	22	GPGLLLPLPLLLLLPPQPALAL	78.79	9	0.23	0.79	0.51	0	0	0	0	0	0	0	0	1	0	0	11	2	0	6	0	0	0	0	2	0	1	0	0	0	0	0	0	0	0	0	0	0	0	0	0	0	0	0	0	0
ENSP00000303423	1140	19	PGQPAQPPPQPHPPPPQQQ	84.21	16	1.4	3.07	2.24	0	0	0	0	0	0	0	0	6	0	0	0	1	0	10	1	0	0	0	1	0	0	0	0	0	0	0	0	0	0	0	0	0	0	0	0	0	0	0	0	0
ENSP00000384823	2784	49	QQQQQQPPQQPPPQPPQQQPPQQQPPPPPQQQQQQQPPPPPPPPPPLPQ	79.59	21	0.75	2.51	1.63	0	0	0	0	0	0	0	0	23	0	0	1	0	0	25	0	0	0	0	0	0	0	0	0	0	0	1	0	0	0	0	1	0	0	0	0	0	0	0	0	0
ENSP00000252996	3258	33	AAAPPAPAAPSPPAAPAPAAPAAAPPPPPPAPA	97.98	246	7.55	8.56	8.06	1	0	0	0	0	0	0	0	0	0	0	0	16	0	16	0	0	0	0	0	0	0	0	0	0	0	1	0	0	0	0	0	0	0	0	0	0	0	0	0	0
ENSP00000324463	6441	13	LPPLPPLPPLPPL	58.97	1331	20.66	20.87	20.77	0	0	0	0	0	0	0	0	0	0	0	5	0	0	8	0	0	0	0	0	0	0	0	0	0	0	0	0	0	0	0	0	0	0	0	0	0	0	0	0	0
ENSP00000230914	1320	18	PPPPAEPEPEPEPEPEPA	77.78	119	9.02	10.38	9.7	0	0	0	0	0	6	0	0	0	0	0	0	2	0	10	0	0	0	0	0	0	0	0	0	0	0	0	0	0	0	0	0	0	0	0	0	0	0	0	0	0
ENSP00000352185	3291	20	PKPSKIPKPPKPPKPPRPPK	65	500	15.19	15.8	15.5	1	0	0	0	6	0	0	0	0	0	0	0	0	0	11	0	0	1	1	0	0	0	0	0	0	0	0	0	0	0	0	0	0	0	0	0	0	0	0	0	0
ENSP00000398476	1761	28	QSQLPQQQPQPPQPQQQQGPQPQAQPHQ	58.33	317	18	19.59	18.8	1	0	0	0	0	0	0	0	15	0	0	1	1	0	8	1	0	0	0	1	0	0	0	0	0	0	0	0	0	0	0	0	0	0	0	0	0	0	0	0	0
ENSP00000347055	594	31	PKKEAAKPAPAPAPAPAPAPAPAPEAPKEPA	67.74	8	1.35	6.57	3.96	0	0	0	0	4	3	0	0	0	0	0	0	12	0	12	0	0	0	0	0	0	0	0	0	0	0	0	0	0	0	0	0	0	0	0	0	0	0	0	0	0
ENSP00000262719	5154	18	QQQQQQPPPPPQLQPQLP	72.22	1684	32.67	33.02	32.85	0	0	0	0	0	0	0	0	9	0	0	2	0	0	7	0	0	0	0	0	0	0	0	0	0	0	1	0	0	0	0	1	0	0	0	0	0	0	0	0	0
ENSP00000282753	3585	15	LPPPLQQQQQPPPQQ	66.67	1013	28.26	28.68	28.47	0	0	0	0	0	0	0	0	7	0	0	2	0	0	6	0	0	0	0	0	0	0	0	0	0	0	0	0	0	0	0	1	0	0	0	0	0	0	0	0	0
ENSP00000330659	1746	16	QQQQQQQQPPPPPPPP	75	180	10.31	11.23	10.77	0	0	0	0	0	0	0	0	8	0	0	0	0	0	8	0	0	0	0	0	0	0	0	0	0	0	1	0	0	0	0	1	0	0	0	0	0	0	0	0	0
ENSP00000352264	1920	17	PKPKKPPPPAKAPAPKP	52.94	336	17.5	18.39	17.94	0	0	0	0	5	0	0	0	0	0	0	0	3	0	9	0	0	0	0	0	0	0	0	0	0	0	0	0	0	0	0	0	0	0	0	0	0	0	0	0	0
ENSP00000307280	585	28	VKKPVAAAAAAPAPAPAPAPAPAPAKPK	70.24	7	1.2	5.98	3.59	0	0	0	0	4	0	0	2	0	0	0	0	13	0	9	0	0	0	0	0	0	0	0	0	0	0	0	0	1	0	0	0	0	0	0	0	0	0	0	0	0
ENSP00000195649	2724	18	GGAAAAAAPAPPPPAGGA	72.22	359	13.18	13.84	13.51	0	0	0	0	0	0	0	0	0	0	0	0	9	0	5	0	0	0	0	4	0	0	0	0	0	0	0	0	1	0	0	0	0	0	0	0	0	0	0	0	0
ENSP00000351894	6192	46	PPPQPPQQQPQPQLPQQQQPPPPSQPQSQQQQQQQQQMMMMLMMQQ	60.14	996	16.09	16.83	16.46	2	0	0	0	0	0	0	0	23	6	0	2	0	0	13	0	0	0	0	0	0	0	0	0	0	0	0	0	0	0	0	1	0	0	0	0	0	0	0	0	0
ENSP00000292327	588	18	AKAAPKAAPAPAPPPEPE	72.22	13	2.21	5.27	3.74	0	0	0	0	2	2	0	0	0	0	0	0	7	0	7	0	0	0	0	0	0	0	0	0	0	0	0	0	0	0	0	0	0	0	0	0	0	0	0	0	0
ENSP00000265713	6015	55	QQQQPPPPPPQQPQPPPPQPQPAPQPPPPQQQPQQQPQPQPQQPPPPPPPQQQPP	73.33	1647	27.38	28.3	27.84	0	0	0	0	0	0	0	0	23	0	0	0	1	0	31	0	0	0	0	0	0	0	0	0	0	0	1	0	0	0	0	0	0	0	0	0	0	0	0	0	0
ENSP00000265997	2097	26	QQPPPPAPAPQPAQPAQPPQAQPPQQ	82.05	164	7.82	9.06	8.44	0	0	0	0	0	0	0	0	9	0	0	0	5	0	12	0	0	0	0	0	0	0	0	0	0	0	0	0	0	0	0	0	0	0	0	0	0	0	0	0	0
ENSP00000216727	921	32	LESEELEPEELLLEPEPEPEPEEEPPRPRAPP	76.04	50	5.43	8.9	7.17	1	0	0	0	0	13	0	0	0	0	0	5	1	0	10	0	0	2	0	0	0	0	0	0	0	0	0	0	0	0	0	0	0	0	0	0	0	0	0	0	0
ENSP00000412326	2442	25	QSQQQPPQQQPSPQPQQQVQPPQPQ	69.33	482	19.74	20.76	20.25	2	0	0	0	0	0	0	1	14	0	0	0	0	0	8	0	0	0	0	0	0	0	0	0	0	0	0	0	0	0	0	0	0	0	0	0	0	0	0	0	0
ENSP00000263377	4089	25	QQPPPPQGQQPPHPPPGQQPPPPQP	80	1009	24.68	25.29	24.98	0	0	0	0	0	0	0	0	8	0	0	0	0	0	14	1	0	0	0	2	0	0	0	0	0	0	0	0	0	0	0	0	0	0	0	0	0	0	0	0	0
ENSP00000349748	2124	47	PPIPPPPPHQQQQQPPPQQPPPQQPPPHQPPPHPQPHQQQQPPPPPQ	73.76	58	2.73	4.94	3.84	0	0	0	0	0	0	0	0	16	0	0	0	0	0	26	4	0	0	1	0	0	0	0	0	0	0	1	0	0	0	0	1	0	0	0	0	0	0	0	0	0
ENSP00000316881	2127	15	PPLLLLLPLLLPPPL	75.56	8	0.38	1.08	0.73	0	0	0	0	0	0	0	0	0	0	0	9	0	0	6	0	0	0	0	0	0	1	0	0	0	0	0	0	0	0	0	0	0	0	0	0	0	0	0	0	0
ENSP00000316454	2892	22	QSPQQPPPQQQQQQPPQQPTPP	78.79	27	0.93	1.69	1.31	1	0	1	0	0	0	0	0	11	0	0	0	0	0	9	0	0	0	0	0	0	0	0	0	0	0	0	0	0	0	0	1	0	0	0	0	0	0	0	0	0
ENSP00000263377	4089	30	QQQLQQQPPPPPPPQPQPPPQQQHQPPPRP	74.44	967	23.65	24.38	24.02	0	0	0	0	0	0	0	0	12	0	0	1	0	0	15	1	0	1	0	0	0	0	0	0	0	0	1	0	0	0	0	0	0	0	0	0	0	0	0	0	0
ENSP00000320176	1461	13	EPEPEPEPEPEPE	71.79	363	24.85	25.74	25.29	0	0	0	0	0	7	0	0	0	0	0	0	0	0	6	0	0	0	0	0	0	0	0	0	0	0	0	0	0	0	0	0	0	0	0	0	0	0	0	0	0
ENSP00000361275	1941	17	AAAAPAPPAGPGPPPSA	92.16	16	0.82	1.7	1.26	1	0	0	0	0	0	0	0	0	0	0	0	7	0	7	0	0	0	0	2	0	0	0	0	0	0	0	0	0	0	0	0	0	0	0	0	0	0	0	0	0
ENSP00000259997	1770	15	PQQQPPPPAAPQQPQ	82.22	71	4.01	4.86	4.44	0	0	0	0	0	0	0	0	6	0	0	0	2	0	7	0	0	0	0	0	0	0	0	0	0	0	0	0	0	0	0	0	0	0	0	0	0	0	0	0	0
ENSP00000385096	966	25	EEQLEEQQQQEEEVEEVEVEQVQVE	65.33	214	22.15	24.74	23.45	0	0	0	0	0	12	0	5	7	0	0	1	0	0	0	0	0	0	0	0	0	0	0	0	0	0	0	0	0	0	0	0	0	0	0	0	0	0	0	0	0
ENSP00000301015	6270	18	EEQQEHQQQQQEEEEEEE	64.81	307	4.9	5.18	5.04	0	0	0	0	0	10	0	0	7	0	0	0	0	0	0	1	0	0	0	0	0	0	0	0	0	0	0	0	0	0	0	1	0	0	0	1	0	0	0	0	0
ENSP00000371434	2250	25	VPTQVVQQVPVQQQVQQVQTVQQVQ	52	26	1.16	2.27	1.71	0	0	2	0	0	0	0	9	12	0	0	0	0	0	2	0	0	0	0	0	0	0	0	0	0	0	0	0	0	0	0	0	0	0	0	0	0	0	0	0	0
ENSP00000334538	1875	17	REKEREREKEREKEKER	45.1	395	21.07	21.97	21.52	0	0	0	0	4	8	0	0	0	0	0	0	0	0	0	0	0	5	0	0	0	0	0	0	0	0	0	0	0	0	0	0	0	0	0	0	0	0	0	0	0
ENSP00000358140	4149	37	RDSSRRDDRDRDDRRRERDDRRDLRERRDLRDDRDRR	55.86	1260	30.37	31.26	30.81	2	0	0	0	0	2	0	0	0	0	0	2	0	0	0	0	13	18	0	0	0	0	0	0	0	0	0	0	0	0	0	0	0	0	0	0	0	0	0	0	0
ENSP00000232978	4389	30	SDRSSESSPRSRSRSSRSRSYSRSYTRSRS	40	682	15.54	16.22	15.88	15	0	1	0	0	1	2	0	0	0	0	0	0	0	1	0	1	9	0	0	0	0	0	0	0	0	0	0	0	0	0	0	0	0	0	0	0	0	0	0	0
ENSP00000349076	3573	26	REEKEREREREREKEREREKERELER	66.67	812	22.73	23.45	23.09	0	0	0	0	3	13	0	0	0	0	0	1	0	0	0	0	0	9	0	0	0	0	0	0	0	0	0	0	0	0	0	0	0	0	0	0	0	0	0	0	0
ENSP00000261973	2532	42	EKERRERERERERERERREREREREREREREKEKERERERER	52.38	306	12.09	13.74	12.91	0	0	0	0	3	20	0	0	0	0	0	0	0	0	0	0	0	19	0	0	0	0	0	0	0	0	0	0	0	0	0	0	0	0	0	0	0	0	0	0	0
ENSP00000362667	3966	18	EEALRRLEERRREEEERR	48.15	839	21.15	21.61	21.38	0	0	0	0	0	8	0	0	0	0	0	2	1	0	0	0	0	7	0	0	0	0	0	0	0	0	0	0	0	0	0	0	0	0	0	0	0	0	0	0	0
ENSP00000334538	1875	26	SRRSRSSSRERRRRRSRSSSRSPRTS	53.85	487	25.97	27.36	26.67	11	0	1	0	0	1	0	0	0	0	0	0	0	0	1	0	0	12	0	0	0	0	0	0	0	0	0	0	0	0	0	0	0	0	0	0	0	0	1	0	0
ENSP00000338629	4701	31	KAREEREREKEKEKEREREREREREAERAAK	68.82	1177	25.04	25.7	25.37	0	0	0	0	5	13	0	0	0	0	0	0	4	0	0	0	0	9	0	0	0	0	0	0	0	0	0	0	0	0	0	0	0	0	0	0	0	0	0	0	0
ENSP00000261973	2532	36	RERERERERERERERERERERERERERERERERERE	56.48	391	15.44	16.86	16.15	0	0	0	0	0	18	0	0	0	0	0	0	0	0	0	0	0	18	0	0	0	0	0	0	0	0	0	0	0	0	0	0	0	0	0	0	0	0	0	0	0
ENSP00000359988	1455	28	SSSRHRRSRSRSRRRSHSKSRSRRRSKS	52.38	262	18.01	19.93	18.97	12	0	0	0	2	0	0	0	0	0	0	0	0	0	0	2	0	12	0	0	0	0	0	0	0	0	0	0	0	0	0	0	0	0	0	0	0	0	0	0	0
ENSP00000261973	2532	18	ERDRDRDRERDRDRDRER	55.56	356	14.06	14.77	14.42	0	0	0	0	0	3	0	0	0	0	0	0	0	0	0	0	6	9	0	0	0	0	0	0	0	0	0	0	0	0	0	0	0	0	0	0	0	0	0	0	0
ENSP00000377892	819	50	SRSRSRSRSRTRSSSRSRSRSRSRSRKSYSRSRSRSRSRSRSKSRSVSRS	56.67	184	22.47	28.57	25.52	25	0	1	0	2	0	1	1	0	0	0	0	0	0	0	0	0	20	0	0	0	0	0	0	0	0	0	0	0	0	0	0	0	0	0	0	0	0	0	0	0
ENSP00000347005	1179	25	RHRHRSRSSSRSRSRSHQRSRHSSR	65.33	300	25.45	27.57	26.51	10	0	0	0	0	0	0	0	1	0	0	0	0	0	0	4	0	10	0	0	0	0	0	0	0	0	0	0	0	0	0	0	0	0	0	0	0	0	0	0	0
ENSP00000416534	3099	38	RRSRSRERDRSRERRRSRSRDRRRSRSRSRGRRSRSSS	56.14	69	2.23	3.45	2.84	12	0	0	0	0	2	0	0	0	0	0	0	0	0	0	0	2	21	0	1	0	0	0	0	0	0	0	0	0	0	0	0	0	0	0	0	0	0	0	0	0
ENSP00000198939	2751	42	SYSRSRSRSCSRSYSRSRSRSRSRSRSSRSRSRSQSRSRSKS	65.08	763	27.74	29.26	28.5	22	0	0	0	1	0	2	0	1	0	1	0	0	0	0	0	0	15	0	0	0	0	0	0	0	0	0	0	0	0	0	0	0	0	0	0	0	0	0	0	0
ENSP00000286835	3444	31	RRRSRSGSRSRRSRHRRSRSRSRDRRRHSPR	55.91	445	12.92	13.82	13.37	9	0	0	0	0	0	0	0	0	0	0	0	0	0	1	2	1	17	0	1	0	0	0	0	0	0	0	0	0	0	0	0	0	0	0	0	0	0	0	0	0
ENSP00000240304	1299	36	KKEKQEREEREKEREREREERERKRRREEEEREKER	38.89	248	19.09	21.86	20.48	0	0	0	0	6	17	0	0	1	0	0	0	0	0	0	0	0	12	0	0	0	0	0	0	0	0	0	0	0	0	0	0	0	0	0	0	0	0	0	0	0
ENSP00000257181	939	23	RYRRSRSRSPRRRSRSPKRRSPS	62.32	230	24.49	26.94	25.72	7	0	0	0	1	0	1	0	0	0	0	0	0	0	3	0	0	11	0	0	0	0	0	0	0	0	0	0	0	0	0	0	0	0	0	0	0	0	0	0	0
ENSP00000240304	1299	24	RSRSRERRRSRSRDRRRSRSHDRS	48.61	316	24.33	26.17	25.25	7	0	0	0	0	1	0	0	0	0	0	0	0	0	0	1	2	13	0	0	0	0	0	0	0	0	0	0	0	0	0	0	0	0	0	0	0	0	0	0	0
ENSP00000261812	1674	41	ERERYRERERDRERDRDRDRERERERDRERERERDREREEE	60.16	337	20.13	22.58	21.36	0	0	0	0	0	15	1	0	0	0	0	0	0	0	0	0	6	19	0	0	0	0	0	0	0	0	0	0	0	0	0	0	0	0	0	0	0	0	0	0	0
ENSP00000373694	3771	16	REREERRKKEREEKEE	37.5	641	17	17.42	17.21	0	0	0	0	3	8	0	0	0	0	0	0	0	0	0	0	0	5	0	0	0	0	0	0	0	0	0	0	0	0	0	0	0	0	0	0	0	0	0	0	0
ENSP00000348611	3972	21	TTTATTTTTTSSSSSSSSSSS	55.56	40	1.01	1.54	1.27	11	0	9	0	0	0	0	0	0	0	0	0	1	0	0	0	0	0	0	0	0	0	0	0	0	1	0	1	0	0	0	0	0	0	0	0	0	0	0	0	0
ENSP00000305503	1569	27	AASGTSTTTSTAATATATTTSSSSTTG	69.14	263	16.76	18.48	17.62	7	0	12	0	0	0	0	0	0	0	0	0	6	0	0	0	0	0	0	2	0	0	0	0	0	0	0	0	0	0	0	0	0	0	0	0	0	0	0	0	0
ENSP00000364348	5106	33	EKKEESEEEDEKEEEEEEEKLEEEKEEKEAQEE	53.54	762	14.92	15.57	15.25	1	0	0	0	6	22	0	0	1	0	0	1	1	0	0	0	1	0	0	0	0	0	0	0	0	0	0	0	0	0	0	0	0	0	0	1	0	0	0	0	0
ENSP00000413035	1356	15	ATATAATAAAAAAAA	71.11	395	29.13	30.24	29.68	0	0	3	0	0	0	0	0	0	0	0	0	12	0	0	0	0	0	0	0	0	0	0	0	0	0	0	0	1	0	0	0	0	0	0	0	0	0	0	0	0
ENSP00000387195	1854	22	SESDEEEEEEEEEEEEEDDDDD	53.03	399	21.52	22.71	22.11	2	0	0	0	0	14	0	0	0	0	0	0	0	0	0	0	6	0	0	0	0	0	0	0	0	0	0	0	0	0	0	0	0	0	1	1	0	0	0	0	0
ENSP00000355211	1023	15	SSSSDSSDSDEDSSS	42.22	41	4.01	5.47	4.74	10	0	0	0	0	1	0	0	0	0	0	0	0	0	0	0	4	0	0	0	0	0	0	0	0	0	0	0	0	0	0	0	0	0	0	0	0	0	0	0	0
ENSP00000362667	3966	27	QQRQQQQLPQQQQQQPPQQPPQQPQQQ	67.9	1224	30.86	31.54	31.2	0	0	0	0	0	0	0	0	19	0	0	1	0	0	6	0	0	1	0	0	0	0	0	0	0	0	0	0	0	0	0	1	0	0	0	0	0	0	0	0	0
ENSP00000362667	3966	14	QMQKQQQQQQQHQQ	52.38	1034	26.07	26.42	26.25	0	0	0	0	1	0	0	0	11	1	0	0	0	0	0	1	0	0	0	0	0	0	0	0	0	0	0	0	0	0	0	1	0	0	0	0	0	0	0	0	0
ENSP00000375928	8697	16	PPPPPPPQPPAPIQPQ	64.58	1061	12.2	12.38	12.29	0	0	0	0	0	0	0	0	3	0	0	0	1	0	11	0	0	0	1	0	0	0	0	0	0	0	1	0	0	0	0	0	0	0	0	0	0	0	0	0	0
ENSP00000358854	2403	17	AAAPAGAAPVPAAAPDA	90.2	72	3	3.7	3.35	0	0	0	0	0	0	0	1	0	0	0	0	10	0	4	0	1	0	0	1	0	0	0	0	0	0	0	0	0	0	0	0	0	0	0	0	0	0	0	0	0
ENSP00000339027	954	21	VAAAPVAAATTAAPAAAAAPA	69.84	276	28.93	31.13	30.03	0	0	2	0	0	0	0	2	0	0	0	0	14	0	3	0	0	0	0	0	0	0	0	0	0	0	0	0	1	0	0	0	0	0	0	0	0	0	0	0	0
ENSP00000327442	3315	47	PPPAPPLPGDLPPPPPPPPPPPGTDGPVPPPPPPPPPPPGGPPDALG	82.27	574	17.32	18.73	18.02	0	0	1	0	0	0	0	1	0	0	0	3	2	0	31	0	3	0	0	6	0	0	0	0	0	0	1	0	0	0	0	0	0	0	0	0	0	0	0	0	0
ENSP00000263377	4089	20	SSSESESSSESSSSDSEDSE	58.33	699	17.09	17.58	17.34	13	0	0	0	0	5	0	0	0	0	0	0	0	0	0	0	2	0	0	0	0	0	0	0	0	0	0	0	0	0	0	0	0	0	0	0	0	0	0	0	0
ENSP00000369695	1707	42	SSSSSSSSSSSSSSSSSSSSSSSSSSSSSSSSSSSSSSSSSS	61.9	149	8.73	11.19	9.96	42	0	0	0	0	0	0	0	0	0	0	0	0	0	0	0	0	0	0	0	0	0	0	0	0	1	0	0	0	0	0	0	0	0	0	0	0	0	0	0	0
ENSP00000258960	1491	13	KKKKKKQKKKKEK	17.95	55	3.69	4.56	4.12	0	0	0	0	11	1	0	0	1	0	0	0	0	0	0	0	0	0	0	0	0	0	0	0	0	0	0	0	0	0	0	0	0	1	0	0	0	0	0	0	0
ENSP00000284049	5133	17	SEEDSSSSEDSDDSSSE	45.1	122	2.38	2.71	2.54	9	0	0	0	0	4	0	0	0	0	0	0	0	0	0	0	4	0	0	0	0	0	0	0	0	0	0	0	0	0	0	0	0	0	0	0	0	0	0	0	0
ENSP00000417581	1167	28	SGVSGASASASSSSASMVSSASSSGSSV	61.9	273	23.39	25.79	24.59	16	0	0	0	0	0	0	3	0	1	0	0	5	0	0	0	0	0	0	3	0	0	0	0	0	0	0	0	0	0	0	0	0	0	0	0	0	0	0	0	0
ENSP00000359988	1455	14	RRHSRSRSRSRRRR	47.62	246	16.91	17.87	17.39	4	0	0	0	0	0	0	0	0	0	0	0	0	0	0	1	0	9	0	0	0	0	0	0	0	0	0	0	0	0	0	0	0	0	0	0	0	0	0	0	0
ENSP00000262426	1140	11	GGGGGGGGGGG	96.97	13	1.14	2.11	1.62	0	0	0	0	0	0	0	0	0	0	0	0	0	0	0	0	0	0	0	11	0	0	0	0	0	0	0	0	0	0	0	0	0	0	0	0	0	0	0	1	0
ENSP00000357998	2283	19	SEGFEDSFEEEEEEEEDDD	43.86	742	32.5	33.33	32.92	2	2	0	0	0	10	0	0	0	0	0	0	0	0	0	0	4	0	0	1	0	0	0	0	0	0	0	0	0	0	0	0	0	0	0	1	0	0	0	0	0
ENSP00000362601	675	27	DDDEEDEEEEEEEEEEEEEEEEEEEEE	56.79	42	6.22	10.22	8.22	0	0	0	0	0	23	0	0	0	0	0	0	0	0	0	0	4	0	0	0	0	0	0	0	0	0	0	0	0	0	0	0	0	0	0	1	0	0	0	0	0
ENSP00000381932	2292	22	HHHHGNSSHHHHHHHHHHHHHG	53.03	599	26.13	27.09	26.61	2	0	0	1	0	0	0	0	0	0	0	0	0	0	0	17	0	0	0	2	0	0	0	0	0	0	0	0	0	0	1	0	0	0	0	0	0	0	0	0	0
ENSP00000337679	2193	28	PLVPPPPPPPPPPPPPLPDPTPPEPEEE	66.67	63	2.87	4.15	3.51	0	0	1	0	0	4	0	1	0	0	0	2	0	0	19	0	1	0	0	0	0	0	0	0	0	0	1	0	0	0	0	0	0	0	0	0	0	0	0	0	0
ENSP00000312649	3072	21	EEEDEEEEEEEEEEEKEEEEE	52.38	430	14	14.68	14.34	0	0	0	0	1	19	0	0	0	0	0	0	0	0	0	0	1	0	0	0	0	0	0	0	0	0	0	0	0	0	0	0	0	0	0	1	0	0	0	0	0
ENSP00000267584	2172	21	NDVGEGEEEVEEEEEEENVED	47.62	416	19.15	20.12	19.64	0	0	0	2	0	12	0	3	0	0	0	0	0	0	0	0	2	0	0	2	0	0	0	0	0	0	0	0	0	0	0	0	0	0	0	1	0	0	0	0	0
ENSP00000361027	3255	32	VAAAPVAVAAAAAPAAAAAPSPATAAATAAAV	63.54	908	27.9	28.88	28.39	1	0	2	0	0	0	0	4	0	0	0	0	21	0	4	0	0	0	0	0	0	0	0	0	0	0	0	0	1	0	0	0	0	0	0	0	0	0	0	0	0
ENSP00000386069	1389	18	RRRRRGALRRGGRRRAGA	92.59	294	21.17	22.46	21.81	0	0	0	0	0	0	0	0	0	0	0	1	3	0	0	0	0	10	0	4	0	0	0	0	0	0	0	0	0	0	0	0	0	0	0	0	0	0	1	0	0
ENSP00000351631	1020	21	HHPKHHHHHHHHHHRHSSSHH	47.62	167	16.37	18.43	17.4	3	0	0	0	1	0	0	0	0	0	0	0	0	0	1	15	0	1	0	0	0	0	0	0	0	0	0	0	0	0	1	0	0	0	0	0	0	0	0	0	0
ENSP00000362171	1521	47	SSTSDSGEESDSSSSSSSTSDSSSSSSTSGSSSGSGSSSSSSGSTSS	60.28	24	1.58	4.67	3.12	33	0	4	0	0	2	0	0	0	0	0	0	0	0	0	0	3	0	0	5	0	0	0	0	0	1	0	0	0	0	0	0	0	0	0	0	0	0	0	0	0
ENSP00000361027	3255	35	AAASVASAAAVAPSAAAAAAVQVAPAAPAPVPAPA	63.81	949	29.16	30.23	29.69	3	0	0	0	0	0	0	5	1	0	0	0	20	0	6	0	0	0	0	0	0	0	0	0	0	0	0	0	1	0	0	0	0	0	0	0	0	0	0	0	0
ENSP00000379051	939	14	AGGPGGGAGGPGGG	92.86	201	21.41	22.9	22.15	0	0	0	0	0	0	0	0	0	0	0	0	2	0	2	0	0	0	0	10	0	0	0	0	0	0	0	0	0	0	0	0	0	0	0	0	0	0	0	0	0
ENSP00000370968	3999	17	SSESEEESEGEESEEEE	62.75	731	18.28	18.7	18.49	5	0	0	0	0	11	0	0	0	0	0	0	0	0	0	0	0	0	0	1	0	0	0	0	0	0	0	0	0	0	0	0	0	0	0	0	0	0	0	0	0
ENSP00000405574	1545	21	AQQQAAAAAAAAAAASQQGSA	63.49	104	6.73	8.09	7.41	2	0	0	0	0	0	0	0	5	0	0	0	13	0	0	0	0	0	0	1	0	0	0	0	0	0	0	0	1	0	0	0	0	0	0	0	0	0	0	0	0
ENSP00000264331	4881	19	EEEDDDADDDDDDNNDLEE	35.09	1376	28.19	28.58	28.39	0	0	0	2	0	5	0	0	0	0	0	1	1	0	0	0	10	0	0	0	0	0	0	0	0	0	0	0	0	0	0	0	0	0	1	0	0	0	0	0	0
ENSP00000396211	1497	22	FPPHPDFAAPPPPPPPPAADYP	60.61	355	23.71	25.18	24.45	0	2	0	0	0	0	1	0	0	0	0	0	4	0	12	1	2	0	0	0	0	0	0	0	0	0	1	0	0	0	0	0	0	0	0	0	0	0	0	0	0
ENSP00000389536	2001	16	SSGSAGGGGGGGGGGG	68.75	11	0.55	1.35	0.95	3	0	0	0	0	0	0	0	0	0	0	0	1	0	0	0	0	0	0	12	0	0	0	0	0	0	0	0	0	0	0	0	0	0	0	0	0	0	0	1	0
ENSP00000396211	1497	16	PPPPPPPPPPGPPPPP	77.08	391	26.12	27.19	26.65	0	0	0	0	0	0	0	0	0	0	0	0	0	0	15	0	0	0	0	1	0	0	0	0	0	0	1	0	0	0	0	0	0	0	0	0	0	0	0	0	0
ENSP00000354586	4761	12	VVAAAAAAAVAA	72.22	36	0.76	1.01	0.88	0	0	0	0	0	0	0	3	0	0	0	0	9	0	0	0	0	0	0	0	0	0	0	0	0	0	0	0	1	0	0	0	0	0	0	0	0	0	0	0	0
ENSP00000335044	5508	24	PPPQQVQVQVQQPQQVQMQVQPQQ	51.39	1021	18.54	18.97	18.75	0	0	0	0	0	0	0	5	13	1	0	0	0	0	5	0	0	0	0	0	0	0	0	0	0	0	0	0	0	0	0	0	0	0	0	0	0	0	0	0	0
ENSP00000324074	807	20	EEEEEEEEEEDEDEDEDEDE	48.33	185	22.92	25.4	24.16	0	0	0	0	0	15	0	0	0	0	0	0	0	0	0	0	5	0	0	0	0	0	0	0	0	0	0	0	0	0	0	0	0	0	0	1	0	0	0	0	0
ENSP00000252674	1680	17	SSPSNSSSSSDSSSDSD	58.82	374	22.26	23.27	22.77	12	0	0	1	0	0	0	0	0	0	0	0	0	0	1	0	3	0	0	0	0	0	0	0	0	1	0	0	0	0	0	0	0	0	0	0	0	0	0	0	0
ENSP00000352117	3264	28	EKEEEPEDEEEEEEEEEYDEEEEEEDDD	50	37	1.13	1.99	1.56	0	0	0	0	1	20	1	0	0	0	0	0	0	0	1	0	5	0	0	0	0	0	0	0	0	0	0	0	0	0	0	0	0	0	0	1	0	0	0	0	0
ENSP00000290510	2208	16	ELLQESQEEEEEEEEE	54.17	688	31.16	31.88	31.52	1	0	0	0	0	11	0	0	2	0	0	2	0	0	0	0	0	0	0	0	0	0	0	0	0	0	0	0	0	0	0	0	0	0	0	1	0	0	0	0	0
ENSP00000287239	6222	38	ESSEEEEEEEDEEEEEEEEEEEEDEEEEEEEEEEEEEE	48.25	1067	17.15	17.76	17.45	2	0	0	0	0	34	0	0	0	0	0	0	0	0	0	0	2	0	0	0	0	0	0	0	0	0	0	0	0	0	0	0	0	0	0	1	0	0	0	0	0
ENSP00000374152	1257	18	EEEEEEEEEEEGEPEDAE	55.56	393	31.26	32.7	31.98	0	0	0	0	0	14	0	0	0	0	0	0	1	0	1	0	1	0	0	1	0	0	0	0	0	0	0	0	0	0	0	0	0	0	0	1	0	0	0	0	0
ENSP00000352565	654	12	AAAAAAAAAAAA	94.44	21	3.21	5.05	4.13	0	0	0	0	0	0	0	0	0	0	0	0	12	0	0	0	0	0	0	0	0	0	0	0	0	0	0	0	1	0	0	0	0	0	0	0	0	0	0	0	0
ENSP00000340776	5778	42	GLGKKEEGEEEKGEEEEEELEEEEEEEEETEEEELGKEEIEE	53.97	1756	30.39	31.12	30.75	0	0	1	0	4	28	0	0	0	0	0	3	0	0	0	0	0	0	1	5	0	0	0	0	0	0	0	0	0	0	0	0	0	0	0	1	0	0	0	0	0
ENSP00000335615	3399	19	AAAAATTTSTATAAAAAAS	63.16	839	24.68	25.24	24.96	2	0	5	0	0	0	0	0	0	0	0	0	12	0	0	0	0	0	0	0	0	0	0	0	0	0	0	0	1	0	0	0	0	0	0	0	0	0	0	0	0
ENSP00000362613	855	15	GGDGTAGTGGTGGGG	80	22	2.57	4.33	3.45	0	0	3	0	0	0	0	0	0	0	0	0	1	0	0	0	1	0	0	10	0	0	0	0	0	0	0	0	0	0	0	0	0	0	0	0	0	0	0	0	0
ENSP00000309417	1953	12	AAAAAATAAAAA	80.56	10	0.51	1.13	0.82	0	0	1	0	0	0	0	0	0	0	0	0	11	0	0	0	0	0	0	0	0	0	0	0	0	0	0	0	1	0	0	0	0	0	0	0	0	0	0	0	0
ENSP00000324463	6441	28	VPVTRPPVPIPPPPPPPPLPPPPPVIKP	58.33	1537	23.86	24.3	24.08	0	0	1	0	1	0	0	4	0	0	0	1	0	0	18	0	0	1	2	0	0	0	0	0	0	0	1	0	0	0	0	0	0	0	0	0	0	0	0	0	0
ENSP00000264279	1590	17	KVKVEEEEEEKVAEEEE	33.33	465	29.25	30.31	29.78	0	0	0	0	3	10	0	3	0	0	0	0	1	0	0	0	0	0	0	0	0	0	0	0	0	0	0	0	0	0	0	0	0	0	0	1	0	0	0	0	0
ENSP00000315859	918	66	RRSASSGSSSTRSRSSSTSSSGSSTSTGSSSGSSSSSASSRSGSSSTSRSSSSSSSSGSPSPSRRR	62.63	65	7.08	14.27	10.68	42	0	5	0	0	0	0	0	0	0	0	0	2	0	2	0	0	9	0	6	0	0	0	0	0	1	0	0	0	0	0	0	0	0	0	0	0	0	0	0	0
ENSP00000313890	2673	17	ARHAAAAFALDAAAAAA	80.39	279	10.44	11.07	10.76	0	1	0	0	0	0	0	0	0	0	0	1	12	0	0	1	1	1	0	0	0	0	0	0	0	0	0	0	1	0	0	0	0	0	0	0	0	0	0	0	0
ENSP00000247170	3237	37	LLPPPPPPPLPGGMLPPPPPPLPPGGPPPPPGPPPLG	71.17	548	16.93	18.07	17.5	0	0	0	0	0	0	0	0	0	1	0	6	0	0	24	0	0	0	0	6	0	0	0	0	0	0	1	0	0	0	0	0	0	0	0	0	0	0	0	0	0
ENSP00000354476	3426	31	SSFPGSGGSGSSSGSSGSSSSSSNGRGSSSG	64.52	52	1.52	2.42	1.97	18	1	0	1	0	0	0	0	0	0	0	0	0	0	1	0	0	1	0	9	0	0	0	0	0	1	0	0	0	0	0	0	0	0	0	0	0	0	0	0	0
ENSP00000366413	1260	57	AGAGGAGAAAGGGGAHDGPGGGGGPGGGGGPGGGPGGGGGGGPGGGGGGPGGGLLGG	95.91	129	10.24	14.76	12.5	0	0	0	0	0	0	0	0	0	0	0	2	7	0	6	1	1	0	0	40	0	0	0	0	0	0	0	0	0	0	0	0	0	0	0	0	0	0	0	1	0
ENSP00000371846	1698	26	AEAAAVAAAAAVAAAAAAAAGGEAEE	87.18	14	0.82	2.36	1.59	0	0	0	0	0	4	0	2	0	0	0	0	18	0	0	0	0	0	0	2	0	0	0	0	0	0	0	0	1	0	0	0	0	0	0	0	0	0	0	0	0
ENSP00000296003	1953	19	AGARAAAAAASAGSSASSG	84.21	2	0.1	1.08	0.59	5	0	0	0	0	0	0	0	0	0	0	0	10	0	0	0	0	1	0	3	0	0	0	0	0	0	0	0	1	0	0	0	0	0	0	0	0	0	0	0	0
ENSP00000404454	1398	12	PPPPPPPPPPAP	77.78	303	21.67	22.53	22.1	0	0	0	0	0	0	0	0	0	0	0	0	1	0	11	0	0	0	0	0	0	0	0	0	0	0	1	0	0	0	0	0	0	0	0	0	0	0	0	0	0
ENSP00000264714	1641	20	EEDEDDTEEAEEDDEEEEEE	50	292	17.79	19.01	18.4	0	0	1	0	0	13	0	0	0	0	0	0	1	0	0	0	5	0	0	0	0	0	0	0	0	0	0	0	0	0	0	0	0	0	0	1	0	0	0	0	0
ENSP00000368798	1560	28	SPSSYSSSSSSSSSSSSSSSSSSSSSSS	46.43	109	6.99	8.78	7.88	26	0	0	0	0	0	1	0	0	0	0	0	0	0	1	0	0	0	0	0	0	0	0	0	0	1	0	0	0	0	0	0	0	0	0	0	0	0	0	0	0
ENSP00000356070	1203	21	PALPHPPAQPPPPPPQQFPQF	82.54	26	2.16	3.91	3.03	0	2	0	0	0	0	0	0	4	0	0	1	2	0	11	1	0	0	0	0	0	0	0	0	0	0	1	0	0	0	0	0	0	0	0	0	0	0	0	0	0
ENSP00000374280	2133	22	SDSDSNSSSSSSDSDSSSEDEE	46.97	156	7.31	8.35	7.83	13	0	0	1	0	3	0	0	0	0	0	0	0	0	0	0	5	0	0	0	0	0	0	0	0	1	0	0	0	0	0	0	0	0	0	0	0	0	0	0	0
ENSP00000396211	1497	30	PPGPKPGFAPPPAPPPPPPPMIGIPPPPPP	66.67	309	20.64	22.65	21.64	0	1	0	0	1	0	0	0	0	1	0	0	2	0	20	0	0	0	2	3	0	0	0	0	0	0	1	0	0	0	0	0	0	0	0	0	0	0	0	0	0
ENSP00000359042	1641	18	ERRRSRSRERHRSRSRSR	55.56	326	19.87	20.96	20.41	5	0	0	0	0	2	0	0	0	0	0	0	0	0	0	1	0	10	0	0	0	0	0	0	0	0	0	0	0	0	0	0	0	0	0	0	0	0	0	0	0
ENSP00000317872	5379	18	QLPPPPPPIPPPRPLIQR	57.41	335	6.23	6.56	6.4	0	0	0	0	0	0	0	0	2	0	0	2	0	0	10	0	0	2	2	0	0	0	0	0	0	0	1	0	0	0	0	0	0	0	0	0	0	0	0	0	0
ENSP00000361602	1941	11	GGGGGGGGGGG	90.91	17	0.88	1.44	1.16	0	0	0	0	0	0	0	0	0	0	0	0	0	0	0	0	0	0	0	11	0	0	0	0	0	0	0	0	0	0	0	0	0	0	0	0	0	0	0	1	0
ENSP00000307235	3351	19	GLLVRALLLLLLLLGLAAR	73.68	8	0.24	0.81	0.52	0	0	0	0	0	0	0	1	0	0	0	11	3	0	0	0	0	2	0	2	0	1	0	0	0	0	0	0	0	0	0	0	0	0	0	0	0	0	0	0	0
ENSP00000395538	8907	33	EESESSSSSSSGSSSSSSSSSSSGSETEGEEEG	63.64	2555	28.69	29.06	28.87	20	0	1	0	0	8	0	0	0	0	0	0	0	0	0	0	0	0	0	4	0	0	0	0	0	1	0	0	0	0	0	0	0	0	0	0	0	0	0	0	0
ENSP00000295206	1179	22	LPPLAHHPHLPPHPPPPPPQHL	80.3	65	5.51	7.38	6.45	0	0	0	0	0	0	0	0	1	0	0	4	1	0	11	5	0	0	0	0	0	0	0	0	0	0	1	0	0	0	0	0	0	0	0	0	0	0	0	0	0
ENSP00000395538	8907	69	SAASSRAASPASSSSSSSSSSSSSSSSSSSSSSSSSSSSSSSSSSSSSSSSSSSSSSSSSSSSSSSSSS	62.32	2603	29.22	30	29.61	62	0	0	0	0	0	0	0	0	0	0	0	5	0	1	0	0	1	0	0	0	0	0	0	0	1	0	0	0	0	0	0	0	0	0	0	0	0	0	0	0
ENSP00000006015	942	24	GPPAATATSAAAAAAATGAPATSS	81.94	168	17.83	20.38	19.11	3	0	4	0	0	0	0	0	0	0	0	0	12	0	3	0	0	0	0	2	0	0	0	0	0	0	0	0	1	0	0	0	0	0	0	0	0	0	0	0	0
ENSP00000378784	3057	14	KQKKKKKKKKKSKQ	23.81	568	18.58	19.04	18.81	1	0	0	0	11	0	0	0	2	0	0	0	0	0	0	0	0	0	0	0	0	0	0	0	0	0	0	0	0	0	0	0	0	1	0	0	0	0	0	0	0
ENSP00000378295	2757	14	AAAAAAAATMALAA	69.05	127	4.61	5.11	4.86	0	0	1	0	0	0	0	0	0	1	0	1	11	0	0	0	0	0	0	0	0	0	0	0	0	0	0	0	1	0	0	0	0	0	0	0	0	0	0	0	0
ENSP00000411847	7827	22	SVSSSSSGSSTSSSSGSVSTSS	65.15	2315	29.58	29.86	29.72	16	0	2	0	0	0	0	2	0	0	0	0	0	0	0	0	0	0	0	2	0	0	0	0	0	1	0	0	0	0	0	0	0	0	0	0	0	0	0	0	0
ENSP00000394978	1239	23	ADVAAAAAAAAAAKSAGLGAAGA	84.06	190	15.33	17.19	16.26	1	0	0	0	1	0	0	1	0	0	0	1	15	0	0	0	1	0	0	3	0	0	0	0	0	0	0	0	1	0	0	0	0	0	0	0	0	0	0	0	0
ENSP00000347929	5724	13	EEEEEEEEDEEEE	61.54	1334	23.31	23.53	23.42	0	0	0	0	0	12	0	0	0	0	0	0	0	0	0	0	1	0	0	0	0	0	0	0	0	0	0	0	0	0	0	0	0	0	0	1	0	0	0	0	0
ENSP00000361027	3255	28	QQQQQQQQQHHHHHHHQQQQQQQPQQQP	59.52	376	11.55	12.41	11.98	0	0	0	0	0	0	0	0	19	0	0	0	0	0	2	7	0	0	0	0	0	0	0	0	0	0	0	0	0	0	1	1	0	0	0	0	0	0	0	0	0
ENSP00000420095	3708	23	QKMQRQQQQQQQQNQQQQPQSSQ	59.42	856	23.09	23.71	23.4	2	0	0	1	1	0	0	0	16	1	0	0	0	0	1	0	0	1	0	0	0	0	0	0	0	0	0	0	0	0	0	1	0	0	0	0	0	0	0	0	0
ENSP00000349824	1983	15	AAAAAAAAAAAAAAA	91.11	3	0.15	0.91	0.53	0	0	0	0	0	0	0	0	0	0	0	0	15	0	0	0	0	0	0	0	0	0	0	0	0	0	0	0	1	0	0	0	0	0	0	0	0	0	0	0	0
ENSP00000362405	5400	20	EEEEEEEEEEDEEEEDLEDD	65	908	16.81	17.19	17	0	0	0	0	0	15	0	0	0	0	0	1	0	0	0	0	4	0	0	0	0	0	0	0	0	0	0	0	0	0	0	0	0	0	0	1	0	0	0	0	0
ENSP00000324270	1170	15	AAAAAAEAPEGAAAG	86.67	236	20.17	21.45	20.81	0	0	0	0	0	2	0	0	0	0	0	0	10	0	1	0	0	0	0	2	0	0	0	0	0	0	0	0	1	0	0	0	0	0	0	0	0	0	0	0	0
ENSP00000362362	1470	24	GAAASSGGGGGGGSGGGGGGASAA	83.33	22	1.5	3.13	2.31	4	0	0	0	0	0	0	0	0	0	0	0	6	0	0	0	0	0	0	14	0	0	0	0	0	0	0	0	0	0	0	0	0	0	0	0	0	0	0	1	0
ENSP00000189444	2703	21	GGGSGGAAGGYGGAGGGGSLG	73.02	357	13.21	13.98	13.6	2	0	0	0	0	0	1	0	0	0	0	1	3	0	0	0	0	0	0	14	0	0	0	0	0	0	0	0	0	0	0	0	0	0	0	0	0	0	0	0	0
ENSP00000364694	1143	21	DMEDTDDDDDDDDDDDDDDED	38.1	33	2.89	4.72	3.81	0	0	1	0	0	2	0	0	0	1	0	0	0	0	0	0	17	0	0	0	0	0	0	0	0	0	0	0	0	0	0	0	0	0	1	0	0	0	0	0	0
ENSP00000272433	1023	21	ADTATTASAAAASAASASSDA	68.25	2	0.2	2.25	1.22	5	0	3	0	0	0	0	0	0	0	0	0	11	0	0	0	2	0	0	0	0	0	0	0	0	0	0	0	0	0	0	0	0	0	0	0	0	0	0	0	0
ENSP00000386183	3570	25	PQRRIDQPPPPPPPPPPAPRGRTPP	82.67	913	25.57	26.27	25.92	0	0	1	0	0	0	0	0	2	0	0	0	1	0	14	0	1	4	1	1	0	0	0	0	0	0	1	0	0	0	0	0	0	0	0	0	0	0	0	0	0
ENSP00000272371	5994	19	LLLKLLLLLLLLLLLALFL	61.4	1965	32.78	33.1	32.94	0	1	0	0	1	0	0	0	0	0	0	16	1	0	0	0	0	0	0	0	0	1	0	0	0	0	0	0	0	0	0	0	0	0	0	0	0	0	0	0	0
ENSP00000412124	2352	19	GGAGGSAAGGLGGGAGGGG	80.7	78	3.32	4.12	3.72	1	0	0	0	0	0	0	0	0	0	0	1	4	0	0	0	0	0	0	13	0	0	0	0	0	0	0	0	0	0	0	0	0	0	0	0	0	0	0	0	0
ENSP00000377473	3360	20	ENEAVAEEEEEEVEEEEGEE	60	849	25.27	25.86	25.57	0	0	0	1	0	14	0	2	0	0	0	0	2	0	0	0	0	0	0	1	0	0	0	0	0	0	0	0	0	0	0	0	0	0	0	1	0	0	0	0	0
ENSP00000170168	3666	22	ASPPPSPAPSSSSSSSSSTSSA	77.27	572	15.6	16.2	15.9	13	0	1	0	0	0	0	0	0	0	0	0	3	0	5	0	0	0	0	0	0	0	0	0	0	1	0	0	0	0	0	0	0	0	0	0	0	0	0	0	0
ENSP00000384625	1584	15	PAAAAPAQVQAAAAA	68.89	105	6.63	7.58	7.1	0	0	0	0	0	0	0	1	2	0	0	0	10	0	2	0	0	0	0	0	0	0	0	0	0	0	0	0	1	0	0	0	0	0	0	0	0	0	0	0	0
ENSP00000355133	1521	17	QMQLLQQLLQQQQQQTQ	60.78	292	19.2	20.32	19.76	0	0	1	0	0	0	0	0	11	1	0	4	0	0	0	0	0	0	0	0	0	0	0	0	0	0	0	0	0	0	0	1	0	0	0	0	0	0	0	0	0
ENSP00000386520	4404	20	DVELEDAEEEEEEEEVAVEE	65	16	0.36	0.82	0.59	0	0	0	0	0	12	0	3	0	0	0	1	2	0	0	0	2	0	0	0	0	0	0	0	0	0	0	0	0	0	0	0	0	0	0	1	0	0	0	0	0
ENSP00000384625	1584	29	HHHHHHHHLPHLPPPHLHHHHHPQHHLHP	60.92	27	1.7	3.54	2.62	0	0	0	0	0	0	0	0	1	0	0	4	0	0	6	18	0	0	0	0	0	0	0	0	0	0	0	0	0	0	1	0	0	0	0	0	0	0	0	0	0
ENSP00000348793	3756	16	ESSSSSSSSDSDLESE	60.42	694	18.48	18.9	18.69	10	0	0	0	0	3	0	0	0	0	0	1	0	0	0	0	2	0	0	0	0	0	0	0	0	1	0	0	0	0	0	0	0	0	0	0	0	0	0	0	0
ENSP00000354370	3201	19	SSAAAQAAAAAAAGGTASS	57.89	472	14.75	15.34	15.04	4	0	1	0	0	0	0	0	1	0	0	0	11	0	0	0	0	0	0	2	0	0	0	0	0	0	0	0	1	0	0	0	0	0	0	0	0	0	0	0	0
ENSP00000384625	1584	13	AAAAAAAAAAAAA	76.92	71	4.48	5.3	4.89	0	0	0	0	0	0	0	0	0	0	0	0	13	0	0	0	0	0	0	0	0	0	0	0	0	0	0	0	1	0	0	0	0	0	0	0	0	0	0	0	0
ENSP00000347929	5724	13	EEEEEEEEEEEEE	58.97	1262	22.05	22.27	22.16	0	0	0	0	0	13	0	0	0	0	0	0	0	0	0	0	0	0	0	0	0	0	0	0	0	0	0	0	0	0	0	0	0	0	0	1	0	0	0	0	0
ENSP00000382533	1161	22	EEGEEGEEEELEGDEEGEDEDD	48.48	347	29.89	31.78	30.84	0	0	0	0	0	13	0	0	0	0	0	1	0	0	0	0	4	0	0	4	0	0	0	0	0	0	0	0	0	0	0	0	0	0	0	0	0	0	0	0	0
ENSP00000380414	1128	22	EESEEEEDEDDEEEEEEEKEKS	56.06	30	2.66	4.61	3.63	2	0	0	0	2	15	0	0	0	0	0	0	0	0	0	0	3	0	0	0	0	0	0	0	0	0	0	0	0	0	0	0	0	0	0	1	0	0	0	0	0
ENSP00000260512	2880	32	LSESSSSSSSSSESESSSSDLSSSDSSDSESE	48.96	649	22.53	23.65	23.09	22	0	0	0	0	5	0	0	0	0	0	2	0	0	0	0	3	0	0	0	0	0	0	0	0	1	0	0	0	0	0	0	0	0	0	0	0	0	0	0	0
ENSP00000410402	1233	20	PSPSGGGGSGGGSGSGTPGP	90	4	0.32	1.95	1.14	5	0	1	0	0	0	0	0	0	0	0	0	0	0	4	0	0	0	0	10	0	0	0	0	0	0	0	0	0	0	0	0	0	0	0	0	0	0	0	0	0
ENSP00000390630	4920	18	SRRLSPPPSPLPPPPPPS	74.07	322	6.54	6.91	6.73	4	0	0	0	0	0	0	0	0	0	0	2	0	0	10	0	0	2	0	0	0	0	0	0	0	0	1	0	0	0	0	0	0	0	0	0	0	0	0	0	0
ENSP00000363768	738	17	LPHLGLKLLLLLLLLPL	68.63	8	1.08	3.39	2.24	0	0	0	0	1	0	0	0	0	0	0	12	0	0	2	1	0	0	0	1	0	1	0	0	0	0	0	0	0	0	0	0	0	0	0	0	0	0	0	0	0
ENSP00000381840	1554	19	EDEDEEEDDEEEEDESSSS	61.4	95	6.11	7.34	6.72	4	0	0	0	0	10	0	0	0	0	0	0	0	0	0	0	5	0	0	0	0	0	0	0	0	0	0	0	0	0	0	0	0	0	0	0	0	0	0	0	0
ENSP00000368651	3414	25	GSSSVSSSSSSSISSHSSSGGSSHH	53.33	117	3.43	4.16	3.79	17	0	0	0	0	0	0	1	0	0	0	0	0	0	0	3	0	0	1	3	0	0	0	0	0	1	0	0	0	0	0	0	0	0	0	0	0	0	0	0	0
ENSP00000375928	8697	18	QRQQEQMKQQQWQQQQQQ	57.41	678	7.8	8	7.9	0	0	0	0	1	1	0	0	13	1	0	0	0	1	0	0	0	1	0	0	0	0	0	0	0	0	0	0	0	0	0	1	0	0	0	0	0	0	0	0	0
ENSP00000320488	549	33	EGEEEEEEEYEDDEEEGEDEEEEEAAAEAAAGA	69.7	135	24.59	30.6	27.6	0	0	0	0	0	19	1	0	0	0	0	0	7	0	0	0	3	0	0	3	0	0	0	0	0	0	0	0	0	0	0	0	0	0	0	1	0	0	0	0	0
ENSP00000381840	1554	17	GGSGGGGGGGGGGVGGG	88.24	61	3.93	5.02	4.47	1	0	0	0	0	0	0	1	0	0	0	0	0	0	0	0	0	0	0	15	0	0	0	0	0	0	0	0	0	0	0	0	0	0	0	0	0	0	0	1	0
ENSP00000379938	468	29	SKQKKQKYQKKEKKKEKKSKSKKGKHHKK	22.99	105	22.44	28.63	25.53	3	0	0	0	17	2	1	0	3	0	0	0	0	0	0	2	0	0	0	1	0	0	0	0	0	0	0	0	0	0	0	0	0	0	0	0	0	0	0	0	0
ENSP00000258991	3405	16	EEEEEEEEEFREYFEE	56.25	43	1.26	1.73	1.5	0	2	0	0	0	12	1	0	0	0	0	0	0	0	0	0	0	1	0	0	0	0	0	0	0	0	0	0	0	0	0	0	0	0	0	1	0	0	0	0	0
ENSP00000388620	2118	16	AAAAAAAAAAAAAATA	89.58	117	5.52	6.28	5.9	0	0	1	0	0	0	0	0	0	0	0	0	15	0	0	0	0	0	0	0	0	0	0	0	0	0	0	0	1	0	0	0	0	0	0	0	0	0	0	0	0
ENSP00000381840	1554	24	AEPPEEEEEEEEEEEEAEAEAVAA	73.61	33	2.12	3.67	2.9	0	0	0	0	0	15	0	1	0	0	0	0	6	0	2	0	0	0	0	0	0	0	0	0	0	0	0	0	0	0	0	0	0	0	0	1	0	0	0	0	0
ENSP00000350718	2130	12	SSSGGGSSGSSS	75	169	7.93	8.5	8.22	8	0	0	0	0	0	0	0	0	0	0	0	0	0	0	0	0	0	0	4	0	0	0	0	0	0	0	0	0	0	0	0	0	0	0	0	0	0	0	0	0
ENSP00000357348	1014	15	ATVHAAAAAATAAAH	77.78	262	25.84	27.32	26.58	0	0	2	0	0	0	0	1	0	0	0	0	10	0	0	2	0	0	0	0	0	0	0	0	0	0	0	0	1	0	0	0	0	0	0	0	0	0	0	0	0
ENSP00000368767	2277	21	SSGNSSSSGSGSGSTSAGSSS	71.43	9	0.4	1.32	0.86	13	0	1	1	0	0	0	0	0	0	0	0	1	0	0	0	0	0	0	5	0	0	0	0	0	0	0	0	0	0	0	0	0	0	0	0	0	0	0	0	0
ENSP00000418648	4044	17	PEPPPPFPPLPLQPPPP	86.27	93	2.3	2.72	2.51	0	1	0	0	0	1	0	0	1	0	0	2	0	0	12	0	0	0	0	0	0	0	0	0	0	0	0	0	0	0	0	0	0	0	0	0	0	0	0	0	0
ENSP00000388620	2118	21	GPGAGAGSGAGGSSGGGGGPG	87.3	209	9.87	10.86	10.36	3	0	0	0	0	0	0	0	0	0	0	0	3	0	2	0	0	0	0	13	0	0	0	0	0	0	0	0	0	0	0	0	0	0	0	0	0	0	0	1	0
ENSP00000368880	1968	13	VAAAVAAAAAAAA	94.87	90	4.57	5.23	4.9	0	0	0	0	0	0	0	2	0	0	0	0	11	0	0	0	0	0	0	0	0	0	0	0	0	0	0	0	1	0	0	0	0	0	0	0	0	0	0	0	0
ENSP00000297591	5439	15	PPPPPPPPPPPQPQP	68.89	139	2.56	2.83	2.69	0	0	0	0	0	0	0	0	2	0	0	0	0	0	13	0	0	0	0	0	0	0	0	0	0	0	1	0	0	0	0	0	0	0	0	0	0	0	0	0	0
ENSP00000360031	3894	11	EEEEEEEEEEE	60.61	1054	27.07	27.35	27.21	0	0	0	0	0	11	0	0	0	0	0	0	0	0	0	0	0	0	0	0	0	0	0	0	0	0	0	0	0	0	0	0	0	0	0	1	0	0	0	0	0
ENSP00000369217	1674	26	GGGGGSALGPGGGGGGGGGGGGGGPG	89.74	67	4	5.56	4.78	1	0	0	0	0	0	0	0	0	0	0	1	1	0	2	0	0	0	0	21	0	0	0	0	0	0	0	0	0	0	0	0	0	0	0	0	0	0	0	1	0
ENSP00000370314	3306	13	EEEEDEDEEEEED	43.59	989	29.92	30.31	30.11	0	0	0	0	0	10	0	0	0	0	0	0	0	0	0	0	3	0	0	0	0	0	0	0	0	0	0	0	0	0	0	0	0	0	0	1	0	0	0	0	0
ENSP00000359215	993	18	AGGPGPGGGGGSSGGAGA	87.04	108	10.88	12.69	11.78	2	0	0	0	0	0	0	0	0	0	0	0	3	0	2	0	0	0	0	11	0	0	0	0	0	0	0	0	0	0	0	0	0	0	0	0	0	0	0	1	0
ENSP00000384876	3738	35	QQQPQQQLPPPPPPLPHPPPPLPPPPQQPHPPLPP	68.57	448	11.99	12.92	12.45	0	0	0	0	0	0	0	0	8	0	0	4	0	0	21	2	0	0	0	0	0	0	0	0	0	0	1	0	0	0	0	0	0	0	0	0	0	0	0	0	0
ENSP00000364265	1122	16	AAAAAAAAAAAAAAAA	95.83	164	14.62	16.04	15.33	0	0	0	0	0	0	0	0	0	0	0	0	16	0	0	0	0	0	0	0	0	0	0	0	0	0	0	0	1	0	0	0	0	0	0	0	0	0	0	0	0
ENSP00000397351	3636	19	PVPPPPPPPLPPPVPCAPP	78.95	794	21.84	22.36	22.1	0	0	0	0	0	0	0	2	0	0	1	1	1	0	14	0	0	0	0	0	0	0	0	0	0	0	1	0	0	0	0	0	0	0	0	0	0	0	0	0	0
ENSP00000396078	3207	23	PAARGPARAPAAAAAAAASPPGP	89.86	14	0.44	1.15	0.8	1	0	0	0	0	0	0	0	0	0	0	0	12	0	6	0	0	2	0	2	0	0	0	0	0	0	0	0	1	0	0	0	0	0	0	0	0	0	0	0	0
ENSP00000246186	1938	20	AARAAAAAAGAGNRAAVAVA	90	49	2.53	3.56	3.04	0	0	0	1	0	0	0	2	0	0	0	0	13	0	0	0	0	2	0	2	0	0	0	0	0	0	0	0	1	0	0	0	0	0	0	0	0	0	0	0	0
ENSP00000386200	2223	50	QQEQLHLQLLQQQQQQQQQQQQQQQQQQQQQQQQQQQQQQQQQQQQQQQQ	52.67	167	7.51	9.76	8.64	0	0	0	0	0	1	0	0	44	0	0	4	0	0	0	1	0	0	0	0	0	0	0	0	0	0	0	0	0	0	0	1	0	0	0	0	0	0	0	0	0
ENSP00000359988	1455	18	ARRSRSASRERRRRRSRS	53.7	333	22.89	24.12	23.51	5	0	0	0	0	1	0	0	0	0	0	0	2	0	0	0	0	10	0	0	0	0	0	0	0	0	0	0	0	0	0	0	0	0	0	0	0	0	1	0	0
ENSP00000363124	3039	14	KPKKKKKKKKKTKP	28.57	540	17.77	18.23	18	0	0	1	0	11	0	0	0	0	0	0	0	0	0	2	0	0	0	0	0	0	0	0	0	0	0	0	0	0	0	0	0	0	1	0	0	0	0	0	0	0
ENSP00000407834	2502	14	DDDEDDDEDEDKED	35.71	808	32.29	32.85	32.57	0	0	0	0	1	4	0	0	0	0	0	0	0	0	0	0	9	0	0	0	0	0	0	0	0	0	0	0	0	0	0	0	0	0	0	0	0	0	0	0	0
ENSP00000384264	2280	28	EKKKKKKDKEKKKKEEKSKDKKEEEKKE	32.14	196	8.6	9.82	9.21	1	0	0	0	17	8	0	0	0	0	0	0	0	0	0	0	2	0	0	0	0	0	0	0	0	0	0	0	0	0	0	0	0	1	0	0	0	0	0	0	0
ENSP00000385552	3711	21	SLSHSSHSSQSSSKKSSSVHS	58.73	1188	32.01	32.58	32.3	13	0	0	0	2	0	0	1	1	0	0	1	0	0	0	3	0	0	0	0	0	0	0	0	0	0	0	0	0	0	0	0	0	0	0	0	0	0	0	0	0
ENSP00000262450	5865	20	KKKKKKLKDKKEKKAKRKKK	35	97	1.65	1.99	1.82	0	0	0	0	15	1	0	0	0	0	0	1	1	0	0	0	1	1	0	0	0	0	0	0	0	0	0	0	0	0	0	0	0	1	0	0	0	0	0	0	0
ENSP00000376337	1458	18	SPPSAPAPAPPPPAPAPP	94.44	33	2.26	3.5	2.88	2	0	0	0	0	0	0	0	0	0	0	0	5	0	11	0	0	0	0	0	0	0	0	0	0	0	0	0	0	0	0	0	0	0	0	0	0	0	0	0	0
ENSP00000417078	3027	29	GGHGGNRGSGGGGGGGGGGRGGRGRHPGH	78.16	28	0.93	1.88	1.4	1	0	0	1	0	0	0	0	0	0	0	0	0	0	1	3	0	4	0	19	0	0	0	0	0	0	0	0	0	0	0	0	0	0	0	0	0	0	0	1	0
ENSP00000375986	4827	13	AAAAAAAAAAVAA	66.67	1190	24.65	24.92	24.79	0	0	0	0	0	0	0	1	0	0	0	0	12	0	0	0	0	0	0	0	0	0	0	0	0	0	0	0	1	0	0	0	0	0	0	0	0	0	0	0	0
ENSP00000386200	2223	35	QQQQQQQQQQLAAQQLVFQQQLLQMQQLQQQQHLL	58.1	225	10.12	11.7	10.91	0	1	0	0	0	0	0	1	22	1	0	7	2	0	0	1	0	0	0	0	0	0	0	0	0	0	0	0	0	0	0	1	0	0	0	0	0	0	0	0	0
ENSP00000365130	4488	15	DEEEEDDEEEEEEEE	51.11	845	18.83	19.16	19	0	0	0	0	0	12	0	0	0	0	0	0	0	0	0	0	3	0	0	0	0	0	0	0	0	0	0	0	0	0	0	0	0	0	0	1	0	0	0	0	0
ENSP00000375986	4827	23	EEPPPPPPPPPPPPEPETESEPE	76.81	23	0.48	0.95	0.71	1	0	1	0	0	7	0	0	0	0	0	0	0	0	14	0	0	0	0	0	0	0	0	0	0	0	1	0	0	0	0	0	0	0	0	0	0	0	0	0	0
ENSP00000356146	3816	25	PPPGFMPPPVPPPVVPPPTIPPVVP	60	688	18.03	18.68	18.36	0	1	1	0	0	0	0	5	0	1	0	0	0	0	15	0	0	0	1	1	0	0	0	0	0	0	0	0	0	0	0	0	0	0	0	0	0	0	0	0	0
ENSP00000416227	735	24	GPGKPPPPPPPPAGGGPGTAPPPT	80.56	24	3.27	6.53	4.9	0	0	2	0	1	0	0	0	0	0	0	0	2	0	13	0	0	0	0	6	0	0	0	0	0	0	1	0	0	0	0	0	0	0	0	0	0	0	0	0	0
ENSP00000384169	3696	12	EEEEEEEEEREE	55.56	278	7.52	7.85	7.68	0	0	0	0	0	11	0	0	0	0	0	0	0	0	0	0	0	1	0	0	0	0	0	0	0	0	0	0	0	0	0	0	0	0	0	1	0	0	0	0	0
ENSP00000378702	2511	26	SASSSSSDSSSSSSSSSSSDTSDSDS	55.13	810	32.26	33.29	32.78	20	0	1	0	0	0	0	0	0	0	0	0	1	0	0	0	4	0	0	0	0	0	0	0	0	1	0	0	0	0	0	0	0	0	0	0	0	0	0	0	0
ENSP00000366413	1260	31	VAAAAHHGAAAAAAAAAAGQVAAASAAAAVV	87.1	220	17.46	19.92	18.69	1	0	0	0	0	0	0	4	1	0	0	0	21	0	0	2	0	0	0	2	0	0	0	0	0	0	0	0	1	0	0	0	0	0	0	0	0	0	0	0	0
ENSP00000288670	3279	28	PPMPPPPPPPPPPPPPPPPPPPPPLPGP	77.38	550	16.77	17.63	17.2	0	0	0	0	0	0	0	0	0	1	0	1	0	0	25	0	0	0	0	1	0	0	0	0	0	0	1	0	0	0	0	0	0	0	0	0	0	0	0	0	0
ENSP00000380376	3210	54	LQQQFHQLQQHQLQQQQLAQLQQQHSLLQQQQQQQIQQQQLQRMHQQQQQQQMQ	62.35	497	15.48	17.17	16.32	1	1	0	0	0	0	0	0	35	2	0	8	1	0	0	4	0	1	1	0	0	0	0	0	0	0	0	0	0	0	0	1	0	0	0	0	0	0	0	0	0
ENSP00000385552	3711	19	GGGGGGGSSGGGGGGGGSS	87.72	4	0.11	0.62	0.36	4	0	0	0	0	0	0	0	0	0	0	0	0	0	0	0	0	0	0	15	0	0	0	0	0	0	0	0	0	0	0	0	0	0	0	0	0	0	0	1	0
ENSP00000380376	3210	12	QQQQQAQQQQQQ	69.44	402	12.52	12.9	12.71	0	0	0	0	0	0	0	0	11	0	0	0	1	0	0	0	0	0	0	0	0	0	0	0	0	0	0	0	0	0	0	1	0	0	0	0	0	0	0	0	0
ENSP00000380376	3210	21	LQPQQIMQLQQQQQQQISQQP	57.14	419	13.05	13.71	13.38	1	0	0	0	0	0	0	0	13	1	0	2	0	0	2	0	0	0	2	0	0	0	0	0	0	0	0	0	0	0	0	1	0	0	0	0	0	0	0	0	0
ENSP00000381590	2838	15	HSSSSSSSSSSSSHS	53.33	716	25.23	25.76	25.49	13	0	0	0	0	0	0	0	0	0	0	0	0	0	0	2	0	0	0	0	0	0	0	0	0	1	0	0	0	0	0	0	0	0	0	0	0	0	0	0	0
ENSP00000405426	1398	12	PPPPPPPPPPAP	77.78	303	21.67	22.53	22.1	0	0	0	0	0	0	0	0	0	0	0	0	1	0	11	0	0	0	0	0	0	0	0	0	0	0	1	0	0	0	0	0	0	0	0	0	0	0	0	0	0
ENSP00000380376	3210	17	EEEEEEEEEEEEVENEE	45.1	189	5.89	6.42	6.15	0	0	0	1	0	15	0	1	0	0	0	0	0	0	0	0	0	0	0	0	0	0	0	0	0	0	0	0	0	0	0	0	0	0	0	1	0	0	0	0	0
ENSP00000348472	1737	19	ALPPPPPPPPPPAAPLPPA	64.91	513	29.53	30.63	30.08	0	0	0	0	0	0	0	0	0	0	0	2	4	0	13	0	0	0	0	0	0	0	0	0	0	0	1	0	0	0	0	0	0	0	0	0	0	0	0	0	0
ENSP00000384264	2280	17	EEKKKKKKEKKSKSDDK	25.49	172	7.54	8.29	7.92	2	0	0	0	10	3	0	0	0	0	0	0	0	0	0	0	2	0	0	0	0	0	0	0	0	0	0	0	0	0	0	0	0	1	0	0	0	0	0	0	0
ENSP00000365411	2001	29	LPAPPDDFLPPPPPPPPLDDPELPPPPPD	80.46	546	27.29	28.74	28.01	0	1	0	0	0	1	0	0	0	0	0	4	1	0	17	0	5	0	0	0	0	0	0	0	0	0	1	0	0	0	0	0	0	0	0	0	0	0	0	0	0
ENSP00000398880	4473	24	PPPPLPTTTPPPQTPPLPPLPPIP	59.72	535	11.96	12.5	12.23	0	0	4	0	0	0	0	0	1	0	0	3	0	0	15	0	0	0	1	0	0	0	0	0	0	0	0	0	0	0	0	0	0	0	0	0	0	0	0	0	0
ENSP00000407163	3369	23	GPRRGKRRRGGGGGGGGGGGDGG	89.86	79	2.34	3.03	2.69	0	0	0	0	1	0	0	0	0	0	0	0	0	0	1	0	1	5	0	15	0	0	0	0	0	0	0	0	0	0	0	0	0	0	0	0	0	0	0	1	0
ENSP00000365411	2001	16	PPPPPPPPAPAPAPVP	97.92	599	29.94	30.73	30.33	0	0	0	0	0	0	0	1	0	0	0	0	3	0	12	0	0	0	0	0	0	0	0	0	0	0	1	0	0	0	0	0	0	0	0	0	0	0	0	0	0
ENSP00000356452	4215	12	SSSSSSSSSSSS	52.78	166	3.94	4.22	4.08	12	0	0	0	0	0	0	0	0	0	0	0	0	0	0	0	0	0	0	0	0	0	0	0	0	1	0	0	0	0	0	0	0	0	0	0	0	0	0	0	0
ENSP00000354772	960	12	PPPPQPPPPPPQ	91.67	13	1.35	2.6	1.98	0	0	0	0	0	0	0	0	2	0	0	0	0	0	10	0	0	0	0	0	0	0	0	0	0	0	1	0	0	0	0	0	0	0	0	0	0	0	0	0	0
ENSP00000265713	6015	16	EEEQQELEEPEPEEEE	58.33	1287	21.4	21.66	21.53	0	0	0	0	0	11	0	0	2	0	0	1	0	0	2	0	0	0	0	0	0	0	0	0	0	0	0	0	0	0	0	0	0	0	0	0	0	0	0	0	0
ENSP00000361543	801	19	TTSTTTTATFTTNTTTTIT	49.12	21	2.62	4.99	3.81	1	1	14	1	0	0	0	0	0	0	0	0	1	0	0	0	0	0	1	0	0	0	0	0	0	0	0	0	0	0	0	0	0	0	0	0	0	0	0	0	0
ENSP00000385705	1770	87	QTQQHQMQLQQQQQQQQQQMQQMQQQQLQQHQMHQQIQQQMQQQHFQHHMQQHLQQQQQHLQQQINQQQLQQQLQQRLQLQQLQHMQ	55.56	437	24.69	29.6	27.15	0	1	1	1	0	0	0	0	56	7	0	9	0	0	0	9	0	1	2	0	0	0	0	0	0	0	0	0	0	0	0	1	0	0	0	0	0	0	0	0	0
ENSP00000393557	3285	17	EKDKKKKEDEKKKKKKK	33.33	1008	30.68	31.2	30.94	0	0	0	0	12	3	0	0	0	0	0	0	0	0	0	0	2	0	0	0	0	0	0	0	0	0	0	0	0	0	0	0	0	1	0	0	0	0	0	0	0
ENSP00000408405	2598	11	EEEEEEEEEDE	63.64	55	2.12	2.54	2.33	0	0	0	0	0	10	0	0	0	0	0	0	0	0	0	0	1	0	0	0	0	0	0	0	0	0	0	0	0	0	0	0	0	0	0	1	0	0	0	0	0
ENSP00000380692	2826	24	AGAAAAVAAGAAAGAAAAAVSVAA	83.33	2	0.07	0.92	0.5	1	0	0	0	0	0	0	3	0	0	0	0	17	0	0	0	0	0	0	3	0	0	0	0	0	0	0	0	1	0	0	0	0	0	0	0	0	0	0	0	0
ENSP00000309031	3669	15	PPPPPPPLPPPPPPP	84.44	4	0.11	0.52	0.31	0	0	0	0	0	0	0	0	0	0	0	1	0	0	14	0	0	0	0	0	0	0	0	0	0	0	1	0	0	0	0	0	0	0	0	0	0	0	0	0	0
ENSP00000408405	2598	24	GDEEEEEDGGGGLEEDEEEEEEEE	69.44	73	2.81	3.73	3.27	0	0	0	0	0	15	0	0	0	0	0	1	0	0	0	0	3	0	0	5	0	0	0	0	0	0	0	0	0	0	0	0	0	0	0	1	0	0	0	0	0
ENSP00000389252	1788	21	TRPTPKPTPIPTPPPPPPLPT	53.97	346	19.35	20.53	19.94	0	0	5	0	1	0	0	0	0	0	0	1	0	0	12	0	0	1	1	0	0	0	0	0	0	0	1	0	0	0	0	0	0	0	0	0	0	0	0	0	0
ENSP00000330659	1746	28	GGGCCPCPCPPQPPPPQPQPPAAAPQAG	79.76	77	4.41	6.01	5.21	0	0	0	0	0	0	0	0	4	0	4	0	4	0	12	0	0	0	0	4	0	0	0	0	0	0	0	0	0	0	0	0	0	0	0	0	0	0	0	0	0
ENSP00000362820	495	16	RRRSPPPRRRSPRRRS	58.33	105	21.21	24.44	22.83	3	0	0	0	0	0	0	0	0	0	0	0	0	0	4	0	0	9	0	0	0	0	0	0	0	0	0	0	0	0	0	0	0	0	0	0	0	0	0	0	0
ENSP00000391106	6210	32	EKREQEEKKKQEEEEKKKREEEERERERERRE	41.67	825	13.29	13.8	13.54	0	0	0	0	7	16	0	0	2	0	0	0	0	0	0	0	0	7	0	0	0	0	0	0	0	0	0	0	0	0	0	0	0	0	0	0	0	0	0	0	0
ENSP00000387462	2616	16	PPQPQPRQPPPPAPPA	85.42	39	1.49	2.1	1.8	0	0	0	0	0	0	0	0	3	0	0	0	2	0	10	0	0	1	0	0	0	0	0	0	0	0	0	0	0	0	0	0	0	0	0	0	0	0	0	0	0
ENSP00000237596	2907	19	EAEEEEEEVEGEEGGMVVE	64.91	95	3.27	3.92	3.59	0	0	0	0	0	11	0	3	0	1	0	0	1	0	0	0	0	0	0	3	0	0	0	0	0	0	0	0	0	0	0	0	0	0	0	1	0	0	0	0	0
ENSP00000287394	4173	36	EDDGEDEDDEDDDDDDDDDDDDDDEDDEDEEDGEEE	37.04	254	6.09	6.95	6.52	0	0	0	0	0	11	0	0	0	0	0	0	0	0	0	0	23	0	0	2	0	0	0	0	0	0	0	0	0	0	0	0	0	0	1	0	0	0	0	0	0
ENSP00000404030	1554	26	TARASTASAASAATAAAAGRAASASA	71.79	160	10.3	11.97	11.13	5	0	3	0	0	0	0	0	0	0	0	0	15	0	0	0	0	2	0	1	0	0	0	0	0	0	0	0	0	0	0	0	0	0	0	0	0	0	0	0	0
ENSP00000373476	2001	16	GGGGGGGGGGGVGAAG	97.92	10	0.5	1.3	0.9	0	0	0	0	0	0	0	1	0	0	0	0	2	0	0	0	0	0	0	13	0	0	0	0	0	0	0	0	0	0	0	0	0	0	0	0	0	0	0	1	0
ENSP00000297151	1761	16	EKLKEEKKKKKKKKKK	29.17	492	27.94	28.85	28.39	0	0	0	0	12	3	0	0	0	0	0	1	0	0	0	0	0	0	0	0	0	0	0	0	0	0	0	0	0	0	0	0	0	1	0	0	0	0	0	0	0
ENSP00000261973	2532	23	KQEPESEEEEEEKQEKEEKREEP	40.58	578	22.83	23.74	23.28	1	0	0	0	4	13	0	0	2	0	0	0	0	0	2	0	0	1	0	0	0	0	0	0	0	0	0	0	0	0	0	0	0	0	0	1	0	0	0	0	0
ENSP00000326563	5286	15	AASASASAPAAAAAS	84.44	21	0.4	0.68	0.54	4	0	0	0	0	0	0	0	0	0	0	0	10	0	1	0	0	0	0	0	0	0	0	0	0	0	0	0	1	0	0	0	0	0	0	0	0	0	0	0	0
ENSP00000316454	2892	23	ATSSSSSTSAAAASSSSSSTSTS	71.01	53	1.83	2.63	2.23	14	0	4	0	0	0	0	0	0	0	0	0	5	0	0	0	0	0	0	0	0	0	0	0	0	1	0	0	0	0	0	0	0	0	0	0	0	0	0	0	0
ENSP00000361410	900	18	AAAAAAAAGSARGAGRGA	90.74	3	0.33	2.33	1.33	1	0	0	0	0	0	0	0	0	0	0	0	11	0	0	0	0	2	0	4	0	0	0	0	0	0	0	0	1	0	0	0	0	0	0	0	0	0	0	0	0
ENSP00000262464	8739	18	QPQPPPPKPPRPQPPPQQ	79.63	29	0.33	0.54	0.43	0	0	0	0	1	0	0	0	5	0	0	0	0	0	11	0	0	1	0	0	0	0	0	0	0	0	0	0	0	0	0	0	0	0	0	0	0	0	0	0	0
ENSP00000361602	1941	16	GGGGGGGGGGGGGGGG	87.5	189	9.74	10.56	10.15	0	0	0	0	0	0	0	0	0	0	0	0	0	0	0	0	0	0	0	16	0	0	0	0	0	0	0	0	0	0	0	0	0	0	0	0	0	0	0	1	0
ENSP00000334140	1329	28	RRRGGGAAGAGGGGSGAGGGSGGSGGRG	85.71	11	0.83	2.93	1.88	3	0	0	0	0	0	0	0	0	0	0	0	4	0	0	0	0	4	0	17	0	0	0	0	0	0	0	0	0	0	0	0	0	0	0	0	0	0	0	0	0
ENSP00000258884	990	23	ASAPAPAQATAAAAAAQPAPQQP	88.41	54	5.45	7.78	6.62	1	0	1	0	0	0	0	0	4	0	0	0	12	0	5	0	0	0	0	0	0	0	0	0	0	0	0	0	1	0	0	0	0	0	0	0	0	0	0	0	0
ENSP00000264773	1740	25	GTGGGGSTGGGGGGGGSGHGSSSGT	78.67	83	4.77	6.21	5.49	5	0	3	0	0	0	0	0	0	0	0	0	0	0	0	1	0	0	0	16	0	0	0	0	0	0	0	0	0	0	0	0	0	0	0	0	0	0	0	1	0
ENSP00000373696	6123	21	SSSAASTSSSSSAVASASSTV	55.56	238	3.89	4.23	4.06	12	0	2	0	0	0	0	2	0	0	0	0	5	0	0	0	0	0	0	0	0	0	0	0	0	1	0	0	0	0	0	0	0	0	0	0	0	0	0	0	0
ENSP00000356116	6870	63	GAGGGGGGGGGGGGGSGGGGGGGGAGAGGAGAGAVAAAAAAAAAAAGGGGGGGYGGSSAGYGV	81.48	305	4.44	5.36	4.9	3	0	0	0	0	0	2	2	0	0	0	0	18	0	0	0	0	0	0	38	0	0	0	0	0	0	0	0	1	0	0	0	0	0	0	0	0	0	0	1	0
ENSP00000260970	2265	29	SSSSSSSSSSDSDSSSDSQSSSDSSDSES	43.68	193	8.52	9.8	9.16	22	0	0	0	0	1	0	0	1	0	0	0	0	0	0	0	5	0	0	0	0	0	0	0	0	1	0	0	0	0	0	0	0	0	0	0	0	0	0	0	0
ENSP00000218652	1011	16	EAEKAKAAAMAAAAAE	54.17	188	18.6	20.18	19.39	0	0	0	0	2	3	0	0	0	1	0	0	10	0	0	0	0	0	0	0	0	0	0	0	0	0	0	0	1	0	0	0	0	0	0	0	0	0	0	0	0
ENSP00000240328	2139	17	AGAAAAAAAAAAAAEAG	94.12	58	2.71	3.51	3.11	0	0	0	0	0	1	0	0	0	0	0	0	14	0	0	0	0	0	0	2	0	0	0	0	0	0	0	0	1	0	0	0	0	0	0	0	0	0	0	0	0
ENSP00000383042	2631	12	AAAAAAAAAAAA	86.11	7	0.27	0.72	0.49	0	0	0	0	0	0	0	0	0	0	0	0	12	0	0	0	0	0	0	0	0	0	0	0	0	0	0	0	1	0	0	0	0	0	0	0	0	0	0	0	0
ENSP00000362682	1959	15	PATTTTATTTPTPTT	73.33	359	18.33	19.09	18.71	0	0	10	0	0	0	0	0	0	0	0	0	2	0	3	0	0	0	0	0	0	0	0	0	0	0	0	0	0	0	0	0	0	0	0	0	0	0	0	0	0
ENSP00000362682	1959	15	LPPRPLLLLPLVLLL	73.33	6	0.31	1.07	0.69	0	0	0	0	0	0	0	1	0	0	0	9	0	0	4	0	0	1	0	0	0	0	0	0	0	0	0	0	0	0	0	0	0	0	0	0	0	0	0	0	0
ENSP00000321348	3306	27	PPPPPPPLLFGGPPPPPPLGGVPPPPG	62.96	591	17.88	18.69	18.28	0	1	0	0	0	0	0	1	0	0	0	3	0	0	17	0	0	0	0	5	0	0	0	0	0	0	1	0	0	0	0	0	0	0	0	0	0	0	0	0	0
ENSP00000383542	1398	12	PPPPPPPPPPAP	77.78	303	21.67	22.53	22.1	0	0	0	0	0	0	0	0	0	0	0	0	1	0	11	0	0	0	0	0	0	0	0	0	0	0	1	0	0	0	0	0	0	0	0	0	0	0	0	0	0
ENSP00000364894	2556	15	EAEEEEVEEEEELAE	68.89	35	1.37	1.96	1.66	0	0	0	0	0	11	0	1	0	0	0	1	2	0	0	0	0	0	0	0	0	0	0	0	0	0	0	0	0	0	0	0	0	0	0	1	0	0	0	0	0
ENSP00000381707	5844	34	GSDEEDEGEEEESSSSEESSSEEEEMEEEEEEEE	59.8	667	11.41	12	11.7	8	0	0	0	0	21	0	0	0	1	0	0	0	0	0	0	2	0	0	2	0	0	0	0	0	0	0	0	0	0	0	0	0	0	0	1	0	0	0	0	0
ENSP00000357345	1500	18	RSQRSSRRKHRRRRRRSR	75.93	109	7.27	8.47	7.87	4	0	0	0	1	0	0	0	1	0	0	0	0	0	0	1	0	11	0	0	0	0	0	0	0	0	0	0	0	0	0	0	0	0	0	0	0	0	1	0	0
ENSP00000373214	4077	37	GSAGSAGLGGGGAGAGAGVGAGGGGGSGASSGGGAGG	90.99	41	1.01	1.91	1.46	5	0	0	0	0	0	0	1	0	0	0	1	8	0	0	0	0	0	0	22	0	0	0	0	0	0	0	0	0	0	0	0	0	0	0	0	0	0	0	1	0
ENSP00000407925	4920	18	SRRLSPPPSPLPPPPPPS	74.07	322	6.54	6.91	6.73	4	0	0	0	0	0	0	0	0	0	0	2	0	0	10	0	0	2	0	0	0	0	0	0	0	0	1	0	0	0	0	0	0	0	0	0	0	0	0	0	0
ENSP00000397351	3636	14	PPPPLSPPPPPPLP	80.95	750	20.63	21.01	20.82	1	0	0	0	0	0	0	0	0	0	0	2	0	0	11	0	0	0	0	0	0	0	0	0	0	0	1	0	0	0	0	0	0	0	0	0	0	0	0	0	0
ENSP00000363617	3909	36	ASQPSPPLPPPPPPPPPPPPPPPPPPPPLPSQSAPS	67.59	673	17.22	18.14	17.68	5	0	0	0	0	0	0	0	2	0	0	2	2	0	25	0	0	0	0	0	0	0	0	0	0	0	1	0	0	0	0	0	0	0	0	0	0	0	0	0	0
ENSP00000294383	7863	22	SGSSADSSTSSSSSSSGVFSSS	50	1041	13.24	13.52	13.38	15	1	1	0	0	0	0	1	0	0	0	0	1	0	0	0	1	0	0	2	0	0	0	0	0	1	0	0	0	0	0	0	0	0	0	0	0	0	0	0	0
ENSP00000416015	6009	27	EEEEEEEEEYEEEEEEDYDEEEEESSE	53.09	992	16.51	16.96	16.73	2	0	0	0	0	21	2	0	0	0	0	0	0	0	0	0	2	0	0	0	0	0	0	0	0	0	0	0	0	0	0	0	0	0	0	1	0	0	0	0	0
ENSP00000363617	3909	23	PPPPPSPVPAPPPPPPPTASPTP	66.67	980	25.07	25.66	25.36	2	0	2	0	0	0	0	1	0	0	0	0	2	0	16	0	0	0	0	0	0	0	0	0	0	0	1	0	0	0	0	0	0	0	0	0	0	0	0	0	0
ENSP00000375857	2427	14	KKTKNKKKKNKKKK	23.81	567	23.36	23.94	23.65	0	0	1	2	11	0	0	0	0	0	0	0	0	0	0	0	0	0	0	0	0	0	0	0	0	0	0	0	0	0	0	0	0	0	0	0	0	0	0	0	0
ENSP00000315662	3549	17	APLPAAPATAPAAAARA	88.24	74	2.09	2.56	2.32	0	0	1	0	0	0	0	0	0	0	0	1	10	0	4	0	0	1	0	0	0	0	0	0	0	0	0	0	0	0	0	0	0	0	0	0	0	0	0	0	0
ENSP00000390394	3780	15	KKKKEDDKKKKEKEE	26.67	1151	30.45	30.85	30.65	0	0	0	0	9	4	0	0	0	0	0	0	0	0	0	0	2	0	0	0	0	0	0	0	0	0	0	0	0	0	0	0	0	0	0	0	0	0	0	0	0
ENSP00000358242	2418	15	SRERRRSRSRSRDRR	51.11	613	25.35	25.97	25.66	4	0	0	0	0	1	0	0	0	0	0	0	0	0	0	0	1	9	0	0	0	0	0	0	0	0	0	0	0	0	0	0	0	0	0	0	0	0	0	0	0
ENSP00000358242	2418	46	GRSRSGSSSSGSSSSNSRTSSTSSTVSSSSYSSSSGSSRTSSRSSS	44.2	506	20.93	22.83	21.88	30	0	4	1	0	0	1	1	0	0	0	0	0	0	0	0	0	5	0	4	0	0	0	0	0	0	0	0	0	0	0	0	0	0	0	0	0	0	0	0	0
ENSP00000376228	1299	25	SSSSSSSSSSSSSSSSSSSSSSSSS	54.67	272	20.94	22.86	21.9	25	0	0	0	0	0	0	0	0	0	0	0	0	0	0	0	0	0	0	0	0	0	0	0	0	1	0	0	0	0	0	0	0	0	0	0	0	0	0	0	0
ENSP00000358335	1821	14	STASAASSSSSSSA	66.67	2	0.11	0.88	0.49	9	0	1	0	0	0	0	0	0	0	0	0	4	0	0	0	0	0	0	0	0	0	0	0	0	1	0	0	0	0	0	0	0	0	0	0	0	0	0	0	0
ENSP00000395277	5679	21	DSDSISSSSSDSLGSSSSSGS	55.56	1178	20.74	21.11	20.93	14	0	0	0	0	0	0	0	0	0	0	1	0	0	0	0	3	0	1	2	0	0	0	0	0	1	0	0	0	0	0	0	0	0	0	0	0	0	0	0	0
ENSP00000376228	1299	28	RKKRGKYKDKRRKKKKKRKKLKKKGKEK	50	299	23.02	25.17	24.1	0	0	0	0	17	1	1	0	0	0	0	1	0	0	0	0	1	5	0	2	0	0	0	0	0	0	0	0	0	0	0	0	0	1	0	0	0	0	0	0	0
ENSP00000240328	2139	23	AAAAAAASALPATSAAAAAAAAA	76.81	581	27.16	28.24	27.7	2	0	1	0	0	0	0	0	0	0	0	1	18	0	1	0	0	0	0	0	0	0	0	0	0	0	0	0	1	0	0	0	0	0	0	0	0	0	0	0	0
ENSP00000396735	2493	26	KAGKKKDKKKGKKGKKKEKKAKKDKD	34.62	471	18.89	19.94	19.41	0	0	0	0	17	1	0	0	0	0	0	0	2	0	0	0	3	0	0	3	0	0	0	0	0	0	0	0	0	0	0	0	0	0	0	0	0	0	0	0	0
ENSP00000410708	792	28	SSCDSSSDSKSSSSSSSEDSSSDSEDED	35.71	174	21.97	25.51	23.74	17	0	0	0	1	3	0	0	0	0	1	0	0	0	0	0	6	0	0	0	0	0	0	0	0	1	0	0	0	0	0	0	0	0	0	0	0	0	0	0	0
ENSP00000363617	3909	19	VPPNGVVPPPPPPPPPPTP	66.67	755	19.31	19.8	19.56	0	0	1	1	0	0	0	3	0	0	0	0	0	0	13	0	0	0	0	1	0	0	0	0	0	0	1	0	0	0	0	0	0	0	0	0	0	0	0	0	0
ENSP00000386456	2886	16	QQQQQQQPPPAQQQPA	66.67	471	16.32	16.87	16.6	0	0	0	0	0	0	0	0	10	0	0	0	2	0	4	0	0	0	0	0	0	0	0	0	0	0	0	0	0	0	0	1	0	0	0	0	0	0	0	0	0
ENSP00000264183	3939	32	EEDEDDEEAEEEEEEEEEEEDEDDDDNNEEEE	43.75	534	13.56	14.37	13.96	0	0	0	2	0	21	0	0	0	0	0	0	1	0	0	0	8	0	0	0	0	0	0	0	0	0	0	0	0	0	0	0	0	0	0	1	0	0	0	0	0
ENSP00000359019	909	13	ASAAAAAAAAASS	87.18	240	26.4	27.83	27.12	3	0	0	0	0	0	0	0	0	0	0	0	10	0	0	0	0	0	0	0	0	0	0	0	0	0	0	0	1	0	0	0	0	0	0	0	0	0	0	0	0
ENSP00000311579	3984	27	SGSNNSPSSSSSPTSSSSSSPSSPGSS	54.32	123	3.09	3.77	3.43	18	0	1	2	0	0	0	0	0	0	0	0	0	0	4	0	0	0	0	2	0	0	0	0	0	1	0	0	0	0	0	0	0	0	0	0	0	0	0	0	0
ENSP00000391564	4920	18	SRRLSPPPSPLPPPPPPS	74.07	322	6.54	6.91	6.73	4	0	0	0	0	0	0	0	0	0	0	2	0	0	10	0	0	2	0	0	0	0	0	0	0	0	1	0	0	0	0	0	0	0	0	0	0	0	0	0	0
ENSP00000384806	2430	32	LPPPPPPSPQPQPQCPLQPPPPPPLPPPPPPP	87.5	57	2.35	3.66	3	1	0	0	0	0	0	0	0	4	0	1	3	0	0	23	0	0	0	0	0	0	0	0	0	0	0	1	0	0	0	0	0	0	0	0	0	0	0	0	0	0
ENSP00000380476	813	15	EEVEQVEEQYEEEEE	48.89	4	0.49	2.34	1.41	0	0	0	0	0	10	1	2	2	0	0	0	0	0	0	0	0	0	0	0	0	0	0	0	0	0	0	0	0	0	0	0	0	0	0	1	0	0	0	0	0
ENSP00000416015	6009	11	PPSSPPPPPPP	87.88	1455	24.21	24.4	24.31	2	0	0	0	0	0	0	0	0	0	0	0	0	0	9	0	0	0	0	0	0	0	0	0	0	0	1	0	0	0	0	0	0	0	0	0	0	0	0	0	0
ENSP00000363617	3909	17	PPSPPTPPVPVPPPTLP	64.71	877	22.44	22.87	22.65	1	0	2	0	0	0	0	2	0	0	0	1	0	0	11	0	0	0	0	0	0	0	0	0	0	0	0	0	0	0	0	0	0	0	0	0	0	0	0	0	0
ENSP00000361180	1581	15	EDEEDEEEEEEEEED	60	493	31.18	32.13	31.66	0	0	0	0	0	12	0	0	0	0	0	0	0	0	0	0	3	0	0	0	0	0	0	0	0	0	0	0	0	0	0	0	0	0	0	1	0	0	0	0	0
ENSP00000281321	1230	12	HHHHHHHHHHHH	63.89	171	13.9	14.88	14.39	0	0	0	0	0	0	0	0	0	0	0	0	0	0	0	12	0	0	0	0	0	0	0	0	0	0	0	0	0	0	1	0	0	0	0	0	0	0	0	0	0
ENSP00000405370	2757	25	RPPVASAPAAAAAAAAAGPRRPGPA	84	84	3.05	3.95	3.5	1	0	0	0	0	0	0	1	0	0	0	0	12	0	6	0	0	3	0	2	0	0	0	0	0	0	0	0	1	0	0	0	0	0	0	0	0	0	0	0	0
ENSP00000265074	1626	20	GGTGGGGVGGGGGGAGIGGG	83.33	22	1.35	2.58	1.97	0	0	1	0	0	0	0	1	0	0	0	0	1	0	0	0	0	0	1	16	0	0	0	0	0	0	0	0	0	0	0	0	0	0	0	0	0	0	0	1	0
ENSP00000409964	1599	16	SSSSSSSLSSSSSGSG	47.92	170	10.63	11.63	11.13	13	0	0	0	0	0	0	0	0	0	0	1	0	0	0	0	0	0	0	2	0	0	0	0	0	1	0	0	0	0	0	0	0	0	0	0	0	0	0	0	0
ENSP00000383623	5505	15	PPSPSPAPGAPPPPP	88.89	1704	30.95	31.23	31.09	2	0	0	0	0	0	0	0	0	0	0	0	2	0	10	0	0	0	0	1	0	0	0	0	0	0	1	0	0	0	0	0	0	0	0	0	0	0	0	0	0
ENSP00000382114	3561	53	GDEDEEDEEGDREEEEEIEEEDEDDDEDGEDVEDEEEEEEEEEEEEEEEENED	57.86	118	3.31	4.8	4.06	0	0	0	1	0	34	0	1	0	0	0	0	0	0	0	0	12	1	1	3	0	0	0	0	0	0	0	0	0	0	0	0	0	0	0	1	0	0	0	0	0
ENSP00000381932	2292	24	SQSSGTTSSTSSSSGGSSGTSNSG	58.33	502	21.9	22.95	22.43	13	0	4	1	0	0	0	0	1	0	0	0	0	0	0	0	0	0	0	5	0	0	0	0	0	0	0	0	0	0	0	0	0	0	0	0	0	0	0	0	0
ENSP00000409140	1230	12	PPPPPPPPPPAP	77.78	248	20.16	21.14	20.65	0	0	0	0	0	0	0	0	0	0	0	0	1	0	11	0	0	0	0	0	0	0	0	0	0	0	1	0	0	0	0	0	0	0	0	0	0	0	0	0	0
ENSP00000402084	1941	10	EEEEEEEEEE	60	34	1.75	2.27	2.01	0	0	0	0	0	10	0	0	0	0	0	0	0	0	0	0	0	0	0	0	0	0	0	0	0	0	0	0	0	0	0	0	0	0	0	1	0	0	0	0	0
ENSP00000339958	4515	20	EEGQGEQGEEEDEEEEEEED	63.33	629	13.93	14.37	14.15	0	0	0	0	0	13	0	0	2	0	0	0	0	0	0	0	2	0	0	3	0	0	0	0	0	0	0	0	0	0	0	0	0	0	0	1	0	0	0	0	0
ENSP00000230354	1020	41	QQRQQQQQQQQQQQQQQQQQQQQQQQQQQQQQQQQQQQQQQ	60.16	55	5.39	9.41	7.4	0	0	0	0	0	0	0	0	40	0	0	0	0	0	0	0	0	1	0	0	0	0	0	0	0	0	0	0	0	0	0	1	0	0	0	0	0	0	0	0	0
ENSP00000297261	1389	17	DRGGDSGGGDRGGGGGR	88.24	396	28.51	29.73	29.12	1	0	0	0	0	0	0	0	0	0	0	0	0	0	0	0	3	3	0	10	0	0	0	0	0	0	0	0	0	0	0	0	0	0	0	0	0	0	0	1	0
ENSP00000264183	3939	19	SAATSSSSSSPSSSSITAA	49.12	1271	32.27	32.75	32.51	11	0	2	0	0	0	0	0	0	0	0	0	4	0	1	0	0	0	1	0	0	0	0	0	0	1	0	0	0	0	0	0	0	0	0	0	0	0	0	0	0
ENSP00000298532	4410	24	SSTSSSGSSSGSSGGSSSSSSSSS	66.67	519	11.77	12.31	12.04	19	0	1	0	0	0	0	0	0	0	0	0	0	0	0	0	0	0	0	4	0	0	0	0	0	1	0	0	0	0	0	0	0	0	0	0	0	0	0	0	0
ENSP00000305918	2181	24	SSSSSSESGSSSSSGSSSDSSDSE	62.5	703	32.23	33.33	32.78	18	0	0	0	0	2	0	0	0	0	0	0	0	0	0	0	2	0	0	2	0	0	0	0	0	1	0	0	0	0	0	0	0	0	0	0	0	0	0	0	0
ENSP00000264183	3939	24	KEDSSSSEAEEEEEEEDDEKEKED	41.67	270	6.85	7.46	7.16	4	0	0	0	3	12	0	0	0	0	0	0	1	0	0	0	4	0	0	0	0	0	0	0	0	0	0	0	0	0	0	0	0	0	0	1	0	0	0	0	0
ENSP00000264057	3645	20	AAAAGAPPPGPPQPPPPPPP	91.67	2	0.05	0.6	0.33	0	0	0	0	0	0	0	0	1	0	0	0	5	0	12	0	0	0	0	2	0	0	0	0	0	0	1	0	0	0	0	0	0	0	0	0	0	0	0	0	0
ENSP00000261203	702	20	QQQQLLIQQQQQQQQQQTQQ	48.33	210	29.91	32.76	31.34	0	0	1	0	0	0	0	0	16	0	0	2	0	0	0	0	0	0	1	0	0	0	0	0	0	0	0	0	0	0	0	1	0	0	0	0	0	0	0	0	0
ENSP00000198939	2751	14	QQQQQQQQQQQQLQ	64.29	330	12	12.5	12.25	0	0	0	0	0	0	0	0	13	0	0	1	0	0	0	0	0	0	0	0	0	0	0	0	0	0	0	0	0	0	0	1	0	0	0	0	0	0	0	0	0
ENSP00000262650	2712	18	PSRPPRPSRPPPPTPRRP	59.26	250	9.22	9.88	9.55	2	0	1	0	0	0	0	0	0	0	0	0	0	0	10	0	0	5	0	0	0	0	0	0	0	0	0	0	0	0	0	0	0	0	0	0	0	0	0	0	0
ENSP00000266679	1767	28	PPRPPLGPPGPPGPPGPPPPGQVLPPPL	64.29	273	15.45	17.03	16.24	0	0	0	0	0	0	0	1	1	0	0	3	0	0	17	0	0	1	0	5	0	0	0	0	0	0	0	0	0	0	0	0	0	0	0	0	0	0	0	0	0
ENSP00000264501	15018	15	SHSSSSSSEENSSSS	40	1226	8.16	8.26	8.21	11	0	0	1	0	2	0	0	0	0	0	0	0	0	0	1	0	0	0	0	0	0	0	0	0	1	0	0	0	0	0	0	0	0	0	0	0	0	0	0	0
ENSP00000394085	1245	20	SDSSSDSSSSSSSSSSDSDS	60	340	27.31	28.92	28.11	16	0	0	0	0	0	0	0	0	0	0	0	0	0	0	0	4	0	0	0	0	0	0	0	0	1	0	0	0	0	0	0	0	0	0	0	0	0	0	0	0
ENSP00000312411	2268	17	PPPPPQLPPLPPLPRPL	84.31	115	5.07	5.82	5.45	0	0	0	0	0	0	0	0	1	0	0	4	0	0	11	0	0	1	0	0	0	0	0	0	0	0	1	0	0	0	0	0	0	0	0	0	0	0	0	0	0
ENSP00000300415	1716	14	GGGGGGGGAGKPGG	88.1	252	14.69	15.5	15.09	0	0	0	0	1	0	0	0	0	0	0	0	1	0	1	0	0	0	0	11	0	0	0	0	0	0	0	0	0	0	0	0	0	0	0	0	0	0	0	1	0
ENSP00000264748	1515	12	PLLLLLLPPLLL	72.22	5	0.33	1.12	0.73	0	0	0	0	0	0	0	0	0	0	0	9	0	0	3	0	0	0	0	0	0	1	0	0	0	0	0	0	0	0	0	0	0	0	0	0	0	0	0	0	0
ENSP00000359489	3936	42	IATATVTATAIVTTTVTATATATATTTTTTTTISTITSTITT	53.17	991	25.18	26.24	25.71	2	0	24	0	0	0	0	3	0	0	0	0	8	0	0	0	0	0	5	0	0	0	0	0	0	0	0	1	0	0	0	0	0	0	0	0	0	0	0	0	0
ENSP00000324074	807	25	EEDDDDYVEEGEEEEEEEEGGLRGE	46.67	229	28.38	31.47	29.93	0	0	0	0	0	13	1	1	0	0	0	1	0	0	0	0	4	1	0	4	0	0	0	0	0	0	0	0	0	0	0	0	0	0	0	1	0	0	0	0	0
ENSP00000274867	3207	21	PPPPPPPLPPGGPPTPPGAPP	77.78	553	17.24	17.9	17.57	0	0	1	0	0	0	0	0	0	0	0	1	1	0	15	0	0	0	0	3	0	0	0	0	0	0	1	0	0	0	0	0	0	0	0	0	0	0	0	0	0
ENSP00000312066	1884	27	GGGGGGGSGGGGGSGGGGSGGGRGAGG	85.19	9	0.48	1.91	1.19	3	0	0	0	0	0	0	0	0	0	0	0	1	0	0	0	0	1	0	22	0	0	0	0	0	0	0	0	0	0	0	0	0	0	0	0	0	0	0	1	0
ENSP00000324587	3798	24	QEEQRRREEEEDEEEEEDRFKEEF	56.94	898	23.64	24.28	23.96	0	2	0	0	1	13	0	0	2	0	0	0	0	0	0	0	2	4	0	0	0	0	0	0	0	0	0	0	0	0	0	0	0	0	0	1	0	0	0	0	0
ENSP00000263956	2661	18	EDDEEEEEEEEEEEEEEE	51.85	94	3.53	4.21	3.87	0	0	0	0	0	16	0	0	0	0	0	0	0	0	0	0	2	0	0	0	0	0	0	0	0	0	0	0	0	0	0	0	0	0	0	1	0	0	0	0	0
ENSP00000262374	1395	15	LVLLALCLLLPLLLL	66.67	6	0.43	1.51	0.97	0	0	0	0	0	0	0	1	0	0	1	11	1	0	1	0	0	0	0	0	0	0	0	0	0	0	0	0	0	0	0	0	0	0	0	0	0	0	0	0	0
ENSP00000255977	1449	15	GAGGGGGGSDGSGGG	91.11	40	2.76	3.8	3.28	2	0	0	0	0	0	0	0	0	0	0	0	1	0	0	0	1	0	0	11	0	0	0	0	0	0	0	0	0	0	0	0	0	0	0	0	0	0	0	1	0
ENSP00000351894	6192	29	QLQQQQQQQQQQQQQQQQQQQQQQQQQLQ	55.17	259	4.18	4.65	4.42	0	0	0	0	0	0	0	0	27	0	0	2	0	0	0	0	0	0	0	0	0	0	0	0	0	0	0	0	0	0	0	1	0	0	0	0	0	0	0	0	0
ENSP00000262450	5865	12	AAAAAAAVAAAV	80.56	206	3.51	3.72	3.61	0	0	0	0	0	0	0	2	0	0	0	0	10	0	0	0	0	0	0	0	0	0	0	0	0	0	0	0	1	0	0	0	0	0	0	0	0	0	0	0	0
ENSP00000333298	1254	12	LLLLLLLLLLGL	63.89	11	0.88	1.83	1.36	0	0	0	0	0	0	0	0	0	0	0	11	0	0	0	0	0	0	0	1	0	1	0	0	0	0	0	0	0	0	0	0	0	0	0	0	0	0	0	0	0
ENSP00000302630	1398	16	PHHHHHHHHHHHPHHH	66.67	123	8.8	9.94	9.37	0	0	0	0	0	0	0	0	0	0	0	0	0	0	2	14	0	0	0	0	0	0	0	0	0	0	0	0	0	0	1	0	0	0	0	0	0	0	0	0	0
ENSP00000221494	1395	16	LPPPPPGGLPLPPMPP	77.08	251	17.99	19.14	18.57	0	0	0	0	0	0	0	0	0	1	0	3	0	0	10	0	0	0	0	2	0	0	0	0	0	0	1	0	0	0	0	0	0	0	0	0	0	0	0	0	0
ENSP00000254354	1461	15	LPGLLLLLWPLLLLP	73.33	10	0.68	1.71	1.2	0	0	0	0	0	0	0	0	0	0	0	10	0	1	3	0	0	0	0	1	0	1	0	0	0	0	0	0	0	0	0	0	0	0	0	0	0	0	0	0	0
ENSP00000358789	3402	11	SSSSSSSSSLS	57.58	702	20.63	20.96	20.8	10	0	0	0	0	0	0	0	0	0	0	1	0	0	0	0	0	0	0	0	0	0	0	0	0	1	0	0	0	0	0	0	0	0	0	0	0	0	0	0	0
ENSP00000396735	2493	26	QEEEEKNKKKKKKKEKQPKKAKKQKK	29.49	353	14.16	15.2	14.68	0	0	0	1	15	5	0	0	3	0	0	0	1	0	1	0	0	0	0	0	0	0	0	0	0	0	0	0	0	0	0	0	0	1	0	0	0	0	0	0	0
ENSP00000262844	1002	22	STPAAATSSSPSSSSAASSSSP	71.21	98	9.78	11.98	10.88	12	0	2	0	0	0	0	0	0	0	0	0	5	0	3	0	0	0	0	0	0	0	0	0	0	0	0	0	0	0	0	0	0	0	0	0	0	0	0	0	0
ENSP00000262919	4290	30	LPRLLSPPLRPRLLLLLLLLSPPLLLLLLP	72.22	49	1.14	1.84	1.49	2	0	0	0	0	0	0	0	0	0	0	18	0	0	7	0	0	3	0	0	0	1	0	0	0	0	0	0	0	0	0	0	0	0	0	0	0	0	0	0	0
ENSP00000345555	1887	19	TVPTPLPPVPPPPPPPPPT	61.4	187	9.91	10.92	10.41	0	0	3	0	0	0	0	2	0	0	0	1	0	0	13	0	0	0	0	0	0	0	0	0	0	0	1	0	0	0	0	0	0	0	0	0	0	0	0	0	0
ENSP00000218008	1074	21	EEEEEEEEKEEEEEEEKEEEE	52.38	52	4.84	6.8	5.82	0	0	0	0	2	19	0	0	0	0	0	0	0	0	0	0	0	0	0	0	0	0	0	0	0	0	0	0	0	0	0	0	0	0	0	1	0	0	0	0	0
ENSP00000263773	3054	21	PPPPPPPPPPPPPPAPKMPPP	63.49	905	29.63	30.32	29.98	0	0	0	0	1	0	0	0	0	1	0	0	1	0	18	0	0	0	0	0	0	0	0	0	0	0	1	0	0	0	0	0	0	0	0	0	0	0	0	0	0
ENSP00000264122	2949	25	PLPAPPPPLRDPPPPPPERPPPIPP	60	543	18.41	19.26	18.84	0	0	0	0	0	1	0	0	0	0	0	2	1	0	17	0	1	2	1	0	0	0	0	0	0	0	1	0	0	0	0	0	0	0	0	0	0	0	0	0	0
ENSP00000262719	5154	25	ASAPAAAAAAAAAAAAAAAALAAAA	85.33	21	0.41	0.89	0.65	1	0	0	0	0	0	0	0	0	0	0	1	22	0	1	0	0	0	0	0	0	0	0	0	0	0	0	0	1	0	0	0	0	0	0	0	0	0	0	0	0
ENSP00000342181	2016	15	KKKQQQKKKKGGKGG	37.78	656	32.54	33.28	32.91	0	0	0	0	8	0	0	0	3	0	0	0	0	0	0	0	0	0	0	4	0	0	0	0	0	0	0	0	0	0	0	0	0	0	0	0	0	0	0	0	0
ENSP00000338523	3615	20	GYGKGHSGGSGGGGSGSGPG	66.67	224	6.2	6.75	6.47	4	0	0	0	1	0	1	0	0	0	0	0	0	0	1	1	0	0	0	12	0	0	0	0	0	0	0	0	0	0	0	0	0	0	0	0	0	0	0	0	0
ENSP00000293872	1116	27	SRTRDRRRSRSRDRRRRRSRSTSRERR	64.2	262	23.48	25.9	24.69	6	0	2	0	0	1	0	0	0	0	0	0	0	0	0	0	2	16	0	0	0	0	0	0	0	0	0	0	0	0	0	0	0	0	0	0	0	0	1	0	0
ENSP00000323720	4365	21	APAPPPPGAAVAAAAAAAASP	84.13	27	0.62	1.1	0.86	1	0	0	0	0	0	0	1	0	0	0	0	12	0	6	0	0	0	0	1	0	0	0	0	0	0	0	0	1	0	0	0	0	0	0	0	0	0	0	0	0
ENSP00000332706	969	36	GGSLGHPGSGSGSGGGGGGGGGGGGSGGGGGGAPGG	88.89	18	1.86	5.57	3.72	5	0	0	0	0	0	0	0	0	0	0	1	1	0	2	1	0	0	0	26	0	0	0	0	0	0	0	0	0	0	0	0	0	0	0	0	0	0	0	1	0
ENSP00000362846	3675	22	SSSAAQAAVAAAAASANGAAGG	57.58	626	17.03	17.63	17.33	4	0	0	1	0	0	0	1	1	0	0	0	12	0	0	0	0	0	0	3	0	0	0	0	0	0	0	0	1	0	0	0	0	0	0	0	0	0	0	0	0
ENSP00000363617	3909	21	APPTPPPPPPIPAPLPPQAPP	71.43	811	20.75	21.28	21.02	0	0	1	0	0	0	0	0	1	0	0	1	3	0	14	0	0	0	1	0	0	0	0	0	0	0	1	0	0	0	0	0	0	0	0	0	0	0	0	0	0
ENSP00000339299	9294	33	SGGGGGGGSGGSGGGGGSGGGGAPSGGSGHSGG	88.89	2291	24.65	25.01	24.83	7	0	0	0	0	0	0	0	0	0	0	0	1	0	1	1	0	0	0	23	0	0	0	0	0	0	0	0	0	0	0	0	0	0	0	0	0	0	0	1	0
ENSP00000354671	5397	15	SSQSSSPSSSVPSSP	64.44	1294	23.98	24.25	24.12	10	0	0	0	0	0	0	1	1	0	0	0	0	0	3	0	0	0	0	0	0	0	0	0	0	0	0	0	0	0	0	0	0	0	0	0	0	0	0	0	0
ENSP00000280665	1854	10	QQQQQQQQQQ	63.33	252	13.59	14.13	13.86	0	0	0	0	0	0	0	0	10	0	0	0	0	0	0	0	0	0	0	0	0	0	0	0	0	0	0	0	0	0	0	1	0	0	0	0	0	0	0	0	0
ENSP00000402503	1401	22	QQPPPPPQQQQQQQQQQQQQQQ	63.64	353	25.2	26.77	25.98	0	0	0	0	0	0	0	0	17	0	0	0	0	0	5	0	0	0	0	0	0	0	0	0	0	0	1	0	0	0	0	1	0	0	0	0	0	0	0	0	0
ENSP00000274054	1485	32	SDSDSDSDSETDSDSSSSSSSSSSSSSSSSSS	46.88	114	7.68	9.83	8.75	24	0	1	0	0	1	0	0	0	0	0	0	0	0	0	0	6	0	0	0	0	0	0	0	0	1	0	0	0	0	0	0	0	0	0	0	0	0	0	0	0
ENSP00000297591	5439	22	EEEEEDEEEEGEEDEEGEGDDG	48.48	276	5.07	5.48	5.28	0	0	0	0	0	14	0	0	0	0	0	0	0	0	0	0	4	0	0	4	0	0	0	0	0	0	0	0	0	0	0	0	0	0	0	1	0	0	0	0	0
ENSP00000269187	2268	15	HHHHDYHHILHHHHH	46.67	556	24.51	25.18	24.85	0	0	0	0	0	0	1	0	0	0	0	1	0	0	0	11	1	0	1	0	0	0	0	0	0	0	0	0	0	0	1	0	0	0	0	0	0	0	0	0	0
ENSP00000345856	2394	51	ESSSAESGSGSEEEEEEEEEEEEEGSTSEESEEEEEEEEEEEEETGSNSEE	58.17	295	12.32	14.45	13.39	11	0	2	1	0	32	0	0	0	0	0	0	1	0	0	0	0	0	0	4	0	0	0	0	0	0	0	0	0	0	0	0	0	0	0	1	0	0	0	0	0
ENSP00000283921	1233	25	GRGEAGGGGGGAGGGGGGGYYAHGG	81.33	38	3.08	5.11	4.1	0	0	0	0	0	1	2	0	0	0	0	0	3	0	0	1	0	1	0	17	0	0	0	0	0	0	0	0	0	0	0	0	0	0	0	0	0	0	0	1	0
ENSP00000273063	3780	27	EEGGAGVDEEEEEEEEEEGESEAEPVE	58.02	128	3.39	4.1	3.74	1	0	0	0	0	16	0	2	0	0	0	0	2	0	1	0	1	0	0	4	0	0	0	0	0	0	0	0	0	0	0	0	0	0	0	1	0	0	0	0	0
ENSP00000266679	1767	24	RERERHRDRDRDRDRERDREREYR	61.11	563	31.86	33.22	32.54	0	0	0	0	0	5	1	0	0	0	0	0	0	0	0	1	5	12	0	0	0	0	0	0	0	0	0	0	0	0	0	0	0	0	0	0	0	0	0	0	0
ENSP00000272117	2841	18	SSSGSGSGSSGSSVSSPS	66.67	84	2.96	3.59	3.27	12	0	0	0	0	0	0	1	0	0	0	0	0	0	1	0	0	0	0	4	0	0	0	0	0	0	0	0	0	0	0	0	0	0	0	0	0	0	0	0	0
ENSP00000288602	2301	16	SSSSSSLSVLPSSLSV	41.67	122	5.3	6	5.65	10	0	0	0	0	0	0	2	0	0	0	3	0	0	1	0	0	0	0	0	0	0	0	0	0	1	0	0	0	0	0	0	0	0	0	0	0	0	0	0	0
ENSP00000265107	1965	17	EEEEEAEEEEEEEEEEE	45.1	148	7.53	8.4	7.96	0	0	0	0	0	16	0	0	0	0	0	0	1	0	0	0	0	0	0	0	0	0	0	0	0	0	0	0	0	0	0	0	0	0	0	1	0	0	0	0	0
ENSP00000300415	1716	17	GWGGGAAEARAGGGGGG	92.16	206	12	13	12.5	0	0	0	0	0	1	0	0	0	0	0	0	4	1	0	0	0	1	0	10	0	0	0	0	0	0	0	0	0	0	0	0	0	0	0	0	0	0	0	1	0
ENSP00000266025	1056	15	LLLALLLLLRLATLL	73.33	172	16.29	17.71	17	0	0	1	0	0	0	0	0	0	0	0	11	2	0	0	0	0	1	0	0	0	1	0	0	0	0	0	0	0	0	0	0	0	0	0	0	0	0	0	0	0
ENSP00000416015	6009	18	SSSSESEMEEEGEEEEEE	59.26	933	15.53	15.83	15.68	5	0	0	0	0	11	0	0	0	1	0	0	0	0	0	0	0	0	0	1	0	0	0	0	0	0	0	0	0	0	0	0	0	0	0	1	0	0	0	0	0
ENSP00000283268	1380	16	GGGGGGGGGGGGGGGG	95.83	102	7.39	8.55	7.97	0	0	0	0	0	0	0	0	0	0	0	0	0	0	0	0	0	0	0	16	0	0	0	0	0	0	0	0	0	0	0	0	0	0	0	0	0	0	0	1	0
ENSP00000305918	2181	28	KPKKKKEKKEKEKKKKDKEKEKEKHKVK	42.86	487	22.33	23.61	22.97	0	0	0	0	18	6	0	1	0	0	0	0	0	0	1	1	1	0	0	0	0	0	0	0	0	0	0	0	0	0	0	0	0	0	0	0	0	0	0	0	0
ENSP00000264501	15018	15	SSSQSDLTSSSSSSS	46.67	4132	27.51	27.61	27.56	11	0	1	0	0	0	0	0	1	0	0	1	0	0	0	0	1	0	0	0	0	0	0	0	0	1	0	0	0	0	0	0	0	0	0	0	0	0	0	0	0
ENSP00000333188	1131	23	AAAAAAAAAAAAAAGPGSPGAAA	82.61	221	19.54	21.57	20.56	1	0	0	0	0	0	0	0	0	0	0	0	17	0	2	0	0	0	0	3	0	0	0	0	0	0	0	0	1	0	0	0	0	0	0	0	0	0	0	0	0
ENSP00000264157	2193	19	SKMSKSSKSSGSSSSSSSS	38.6	632	28.82	29.69	29.25	14	0	0	0	3	0	0	0	0	1	0	0	0	0	0	0	0	0	0	1	0	0	0	0	0	1	0	0	0	0	0	0	0	0	0	0	0	0	0	0	0
ENSP00000295206	1179	20	AAAAAAAAAAVAAAAAAAAA	91.67	199	16.88	18.58	17.73	0	0	0	0	0	0	0	1	0	0	0	0	19	0	0	0	0	0	0	0	0	0	0	0	0	0	0	0	1	0	0	0	0	0	0	0	0	0	0	0	0
ENSP00000312649	3072	18	EEEEEEGEEEEEDDEEED	57.41	807	26.27	26.86	26.56	0	0	0	0	0	14	0	0	0	0	0	0	0	0	0	0	3	0	0	1	0	0	0	0	0	0	0	0	0	0	0	0	0	0	0	1	0	0	0	0	0
ENSP00000295971	1782	16	ASAAAAAAAAAAAAAA	83.33	487	27.33	28.23	27.78	1	0	0	0	0	0	0	0	0	0	0	0	15	0	0	0	0	0	0	0	0	0	0	0	0	0	0	0	1	0	0	0	0	0	0	0	0	0	0	0	0
ENSP00000299736	819	17	ASAAPAASAAAALAPSA	86.27	20	2.44	4.52	3.48	3	0	0	0	0	0	0	0	0	0	0	1	11	0	2	0	0	0	0	0	0	0	0	0	0	0	0	0	0	0	0	0	0	0	0	0	0	0	0	0	0
ENSP00000398671	933	19	KKHKKEKKEKKKRKKEKEK	24.56	156	16.72	18.76	17.74	0	0	0	0	13	4	0	0	0	0	0	0	0	0	0	1	0	1	0	0	0	0	0	0	0	0	0	0	0	0	0	0	0	0	0	0	0	0	0	0	0
ENSP00000284049	5133	39	SDDDSGSASGSGSGSSSGSSSDGSSSQSGSSDSDSGSES	51.28	20	0.39	1.15	0.77	22	0	0	0	0	1	0	0	1	0	0	0	1	0	0	0	6	0	0	8	0	0	0	0	0	0	0	0	0	0	0	0	0	0	0	0	0	0	0	0	0
ENSP00000287957	810	29	GRGGAGSGGAGSGAAGGTGGSGGGGFGAA	88.51	35	4.32	7.9	6.11	3	1	1	0	0	0	0	0	0	0	0	0	6	0	0	0	0	1	0	17	0	0	0	0	0	0	0	0	0	0	0	0	0	0	0	0	0	0	0	0	0
ENSP00000420736	2040	18	QVLLQQQQALMLQQQQLQ	57.41	129	6.32	7.21	6.76	0	0	0	0	0	0	0	1	10	1	0	5	1	0	0	0	0	0	0	0	0	0	0	0	0	0	0	0	0	0	0	0	0	0	0	0	0	0	0	0	0
ENSP00000282251	2685	25	KKKKKKDKHSKKAKKEKKKKSKKQK	25.33	77	2.87	3.8	3.33	2	0	0	0	18	1	0	0	1	0	0	0	1	0	0	1	1	0	0	0	0	0	0	0	0	0	0	0	0	0	0	0	0	1	0	0	0	0	0	0	0
ENSP00000299736	819	24	EPPPPELALLPPPPPPPPTPATPT	83.33	77	9.4	12.33	10.87	0	0	3	0	0	2	0	0	0	0	0	3	2	0	14	0	0	0	0	0	0	0	0	0	0	0	1	0	0	0	0	0	0	0	0	0	0	0	0	0	0
ENSP00000390481	3087	13	LLLLLLLPPLLLL	69.23	16	0.52	0.94	0.73	0	0	0	0	0	0	0	0	0	0	0	11	0	0	2	0	0	0	0	0	0	1	0	0	0	0	0	0	0	0	0	0	0	0	0	0	0	0	0	0	0
ENSP00000248071	1068	15	AAAAAAALGLAPPAA	93.33	225	21.07	22.47	21.77	0	0	0	0	0	0	0	0	0	0	0	2	10	0	2	0	0	0	0	1	0	0	0	0	0	0	0	0	1	0	0	0	0	0	0	0	0	0	0	0	0
ENSP00000261650	1377	19	AAAAAAAAVAAAAAAAAAA	87.72	30	2.18	3.56	2.87	0	0	0	0	0	0	0	1	0	0	0	0	18	0	0	0	0	0	0	0	0	0	0	0	0	0	0	0	1	0	0	0	0	0	0	0	0	0	0	0	0
ENSP00000252744	3648	22	GGGGGGGGSSGGGGGAGGGYSS	87.88	19	0.52	1.12	0.82	4	0	0	0	0	0	1	0	0	0	0	0	1	0	0	0	0	0	0	16	0	0	0	0	0	0	0	0	0	0	0	0	0	0	0	0	0	0	0	1	0
ENSP00000318195	2133	48	GGFGGRGGGRGGFGGRGGGRGGRGGFGGRGRGGFGGRGGFRGGRGGGG	67.36	651	30.52	32.77	31.65	0	5	0	0	0	0	0	0	0	0	0	0	0	0	0	0	0	10	0	33	0	0	0	0	0	0	0	0	0	0	0	0	0	0	0	0	0	0	0	0	0
ENSP00000229554	2151	14	GEEEGEEEEEAEGG	59.52	506	23.52	24.17	23.85	0	0	0	0	0	9	0	0	0	0	0	0	1	0	0	0	0	0	0	4	0	0	0	0	0	0	0	0	0	0	0	0	0	0	0	1	0	0	0	0	0
ENSP00000235180	2940	12	HHHHHHHHHHHH	58.33	223	7.59	7.99	7.79	0	0	0	0	0	0	0	0	0	0	0	0	0	0	0	12	0	0	0	0	0	0	0	0	0	0	0	0	0	0	1	0	0	0	0	0	0	0	0	0	0
ENSP00000380054	807	28	SSSSGSSSSDSESSSGSDDDSSSSGGED	58.33	188	23.3	26.77	25.03	17	0	0	0	0	2	0	0	0	0	0	0	0	0	0	0	5	0	0	4	0	0	0	0	0	0	0	0	0	0	0	0	0	0	0	0	0	0	0	0	0
ENSP00000229554	2151	13	EEEEEEEDEEKDD	38.46	567	26.36	26.96	26.66	0	0	0	0	1	9	0	0	0	0	0	0	0	0	0	0	3	0	0	0	0	0	0	0	0	0	0	0	0	0	0	0	0	0	0	1	0	0	0	0	0
ENSP00000363617	3909	15	SLSSSSIKSGSSSSS	48.89	580	14.84	15.22	15.03	11	0	0	0	1	0	0	0	0	0	0	1	0	0	0	0	0	0	1	1	0	0	0	0	0	1	0	0	0	0	0	0	0	0	0	0	0	0	0	0	0
ENSP00000257745	5577	12	PPPPPPPPPSSS	63.89	1544	27.69	27.9	27.79	3	0	0	0	0	0	0	0	0	0	0	0	0	0	9	0	0	0	0	0	0	0	0	0	0	0	1	0	0	0	0	0	0	0	0	0	0	0	0	0	0
ENSP00000224605	1437	13	LLLLLLPLFLLLL	58.97	16	1.11	2.02	1.57	0	1	0	0	0	0	0	0	0	0	0	11	0	0	1	0	0	0	0	0	0	1	0	0	0	0	0	0	0	0	0	0	0	0	0	0	0	0	0	0	0
ENSP00000352925	11580	34	APGPAPSPAPVPAPPPPPPPPPPATPVTPAPVPP	79.41	493	4.26	4.55	4.4	1	0	2	0	0	0	0	3	0	0	0	0	6	0	21	0	0	0	0	1	0	0	0	0	0	0	1	0	0	0	0	0	0	0	0	0	0	0	0	0	0
ENSP00000225235	2328	17	EPPEEADEEEEADEEEE	70.59	47	2.02	2.75	2.38	0	0	0	0	0	11	0	0	0	0	0	0	2	0	2	0	2	0	0	0	0	0	0	0	0	0	0	0	0	0	0	0	0	0	0	0	0	0	0	0	0
ENSP00000222308	1242	18	EDAEGEEEEEEEEEEEDD	57.41	31	2.5	3.95	3.22	0	0	0	0	0	13	0	0	0	0	0	0	1	0	0	0	3	0	0	1	0	0	0	0	0	0	0	0	0	0	0	0	0	0	0	1	0	0	0	0	0
ENSP00000161863	4293	18	PGGGGGGGPSPCGPGGGG	85.19	14	0.33	0.75	0.54	1	0	0	0	0	0	0	0	0	0	1	0	0	0	4	0	0	0	0	12	0	0	0	0	0	0	0	0	0	0	0	0	0	0	0	0	0	0	0	1	0
ENSP00000221482	5223	15	PPPPPPPPPPPLPPP	86.67	1593	30.5	30.79	30.64	0	0	0	0	0	0	0	0	0	0	0	1	0	0	14	0	0	0	0	0	0	0	0	0	0	0	1	0	0	0	0	0	0	0	0	0	0	0	0	0	0
ENSP00000246186	1938	21	RGGRAAPGPPPPPPPPGQAPR	98.41	5	0.26	1.34	0.8	0	0	0	0	0	0	0	0	1	0	0	0	3	0	10	0	0	3	0	4	0	0	0	0	0	0	1	0	0	0	0	0	0	0	0	0	0	0	0	0	0
ENSP00000249373	2364	19	GPELPLLGLLLLLLLGDPG	78.95	9	0.38	1.18	0.78	0	0	0	0	0	1	0	0	0	0	0	10	0	0	3	0	1	0	0	4	0	1	0	0	0	0	0	0	0	0	0	0	0	0	0	0	0	0	0	0	0
ENSP00000376534	6507	27	GGDSDYDDDDDDDSDDQGDEDDEDEED	44.44	1294	19.89	20.3	20.09	2	0	0	0	0	4	1	0	1	0	0	0	0	0	0	0	16	0	0	3	0	0	0	0	0	0	0	0	0	0	0	0	0	0	1	0	0	0	0	0	0
ENSP00000216190	1647	18	DEDEEEEEEEEEEEEEEE	46.3	530	32.18	33.27	32.73	0	0	0	0	0	16	0	0	0	0	0	0	0	0	0	0	2	0	0	0	0	0	0	0	0	0	0	0	0	0	0	0	0	0	0	1	0	0	0	0	0
ENSP00000282030	4791	26	PPLPPPPPPPLPPPPPPPLPPPPPLP	85.9	1520	31.73	32.27	32	0	0	0	0	0	0	0	0	0	0	0	4	0	0	22	0	0	0	0	0	0	0	0	0	0	0	1	0	0	0	0	0	0	0	0	0	0	0	0	0	0
ENSP00000181839	4539	33	KKARAAEAARAAEAAKAAEATKAAEAAAKAAKA	55.56	457	10.07	10.8	10.43	0	0	1	0	6	4	0	0	0	0	0	0	20	0	0	0	0	2	0	0	0	0	0	0	0	0	0	0	0	0	0	0	0	0	0	0	0	0	0	0	0
ENSP00000215793	2382	15	ERERKKEEEEKEKER	53.33	254	10.66	11.29	10.98	0	0	0	0	4	8	0	0	0	0	0	0	0	0	0	0	0	3	0	0	0	0	0	0	0	0	0	0	0	0	0	0	0	0	0	0	0	0	0	0	0
ENSP00000219611	3261	15	EDKDEEEKEEQEEEE	62.22	124	3.8	4.26	4.03	0	0	0	0	2	10	0	0	1	0	0	0	0	0	0	0	2	0	0	0	0	0	0	0	0	0	0	0	0	0	0	0	0	0	0	0	0	0	0	0	0
ENSP00000181839	4539	13	AAAAAAAAAASSS	87.18	67	1.48	1.76	1.62	3	0	0	0	0	0	0	0	0	0	0	0	10	0	0	0	0	0	0	0	0	0	0	0	0	0	0	0	1	0	0	0	0	0	0	0	0	0	0	0	0
ENSP00000170564	2796	17	SSSSESSDSSDSQSDEE	56.86	894	31.97	32.58	32.28	10	0	0	0	0	3	0	0	1	0	0	0	0	0	0	0	3	0	0	0	0	0	0	0	0	0	0	0	0	0	0	0	0	0	0	0	0	0	0	0	0
ENSP00000398880	4473	20	PPEKRPPEPPGPPPPPPPPP	75	1261	28.19	28.64	28.41	0	0	0	0	1	2	0	0	0	0	0	0	0	0	15	0	0	1	0	1	0	0	0	0	0	0	1	0	0	0	0	0	0	0	0	0	0	0	0	0	0
ENSP00000290510	2208	16	LRLLRPLLLLLLLPPP	75	2	0.09	0.82	0.45	0	0	0	0	0	0	0	0	0	0	0	10	0	0	4	0	0	2	0	0	0	1	0	0	0	0	0	0	0	0	0	0	0	0	0	0	0	0	0	0	0
ENSP00000011619	2190	36	PPPPPPPATAAPPPPPPPPPPPASAAAPASGPPAPP	91.67	71	3.24	4.89	4.06	2	0	1	0	0	0	0	0	0	0	0	0	9	0	23	0	0	0	0	1	0	0	0	0	0	0	1	0	0	0	0	0	0	0	0	0	0	0	0	0	0
ENSP00000419765	1794	22	HERERHKEKKKKKKKKSEKEKH	42.42	58	3.23	4.46	3.85	1	0	0	0	11	5	0	0	0	0	0	0	0	0	0	3	0	2	0	0	0	0	0	0	0	0	0	0	0	0	0	0	0	1	0	0	0	0	0	0	0
ENSP00000216832	2154	69	TSKSRSRSSSSSSSSSSSTSSSSGSSSSSGSSSSRSSSSSSSSTSGSSSRDSSSSTSSSSESRSRSRGR	50.24	570	26.46	29.67	28.06	50	0	4	0	1	1	0	0	0	0	0	0	0	0	0	0	1	8	0	4	0	0	0	0	0	1	0	0	0	0	0	0	0	0	0	0	0	0	0	0	0
ENSP00000217964	1734	26	AQQQASAAAAAAAATAAATAATTTSA	75.64	155	8.94	10.44	9.69	2	0	5	0	0	0	0	0	3	0	0	0	16	0	0	0	0	0	0	0	0	0	0	0	0	0	0	0	1	0	0	0	0	0	0	0	0	0	0	0	0
ENSP00000254029	2742	23	PPPPTNFPPPRPPPPSRPAPPPR	57.97	236	8.61	9.45	9.03	1	1	1	1	0	0	0	0	0	0	0	0	1	0	15	0	0	3	0	0	0	0	0	0	0	0	0	0	0	0	0	0	0	0	0	0	0	0	0	0	0
ENSP00000338481	3018	18	STSLSSESSSSSSESEEE	57.41	734	24.32	24.92	24.62	11	0	1	0	0	5	0	0	0	0	0	1	0	0	0	0	0	0	0	0	0	0	0	0	0	1	0	0	0	0	0	0	0	0	0	0	0	0	0	0	0
ENSP00000356116	6870	17	QAAAAGAAAGGQQAAAG	94.12	456	6.64	6.89	6.76	0	0	0	0	0	0	0	0	3	0	0	0	10	0	0	0	0	0	0	4	0	0	0	0	0	0	0	0	0	0	0	0	0	0	0	0	0	0	0	0	0
ENSP00000352425	1680	13	LPPPPPPPPLPPP	71.79	423	25.18	25.95	25.57	0	0	0	0	0	0	0	0	0	0	0	2	0	0	11	0	0	0	0	0	0	0	0	0	0	0	1	0	0	0	0	0	0	0	0	0	0	0	0	0	0
ENSP00000326371	1506	18	PQAPPPPPAPQPQPTPQP	88.89	397	26.36	27.56	26.96	0	0	1	0	0	0	0	0	4	0	0	0	2	0	11	0	0	0	0	0	0	0	0	0	0	0	1	0	0	0	0	0	0	0	0	0	0	0	0	0	0
ENSP00000216106	1806	21	KKKKKSKKSKKKKDKEKHKEK	33.33	317	17.55	18.72	18.13	2	0	0	0	15	2	0	0	0	0	0	0	0	0	0	1	1	0	0	0	0	0	0	0	0	0	0	0	0	0	0	0	0	1	0	0	0	0	0	0	0
ENSP00000253810	7905	18	SGVGSSGGGGSGSGTGGG	81.48	54	0.68	0.91	0.8	5	0	1	0	0	0	0	1	0	0	0	0	0	0	0	0	0	0	0	11	0	0	0	0	0	0	0	0	0	0	0	0	0	0	0	0	0	0	0	0	0
ENSP00000411847	7827	12	EEEEDEEEEEED	61.11	1845	23.57	23.73	23.65	0	0	0	0	0	10	0	0	0	0	0	0	0	0	0	0	2	0	0	0	0	0	0	0	0	0	0	0	0	0	0	0	0	0	0	1	0	0	0	0	0
ENSP00000294383	7863	25	PGPGGGPRGDGGGDGGGGGPSRGGS	92	64	0.81	1.13	0.97	2	0	0	0	0	0	0	0	0	0	0	0	0	0	4	0	2	2	0	15	0	0	0	0	0	0	0	0	0	0	0	0	0	0	0	0	0	0	0	1	0
ENSP00000257745	5577	22	HHLPPPPPPPGPAPHHHPPPHP	66.67	1675	30.03	30.43	30.23	0	0	0	0	0	0	0	0	0	0	0	1	1	0	13	6	0	0	0	1	0	0	0	0	0	0	1	0	0	0	0	0	0	0	0	0	0	0	0	0	0
ENSP00000257745	5577	15	AAAVVPPPPPPPPAP	68.89	1622	29.08	29.35	29.22	0	0	0	0	0	0	0	2	0	0	0	0	4	0	9	0	0	0	0	0	0	0	0	0	0	0	1	0	0	0	0	0	0	0	0	0	0	0	0	0	0
ENSP00000395705	1803	19	PPNPPPPPVPPPPASFPPP	77.19	499	27.68	28.73	28.2	1	1	0	1	0	0	0	1	0	0	0	0	1	0	14	0	0	0	0	0	0	0	0	0	0	0	1	0	0	0	0	0	0	0	0	0	0	0	0	0	0
ENSP00000262041	915	24	QHHRGHHHHHHHHHHHHHQQQQHQ	63.89	63	6.89	9.51	8.2	0	0	0	0	0	0	0	0	6	0	0	0	0	0	0	16	0	1	0	1	0	0	0	0	0	0	0	0	0	0	1	0	0	0	0	0	0	0	0	0	0
ENSP00000260008	3432	27	PSSPPPPPPPPLPGEPPIPPPPPGLPP	70.37	55	1.6	2.39	2	2	0	0	0	0	1	0	0	0	0	0	2	0	0	19	0	0	0	1	2	0	0	0	0	0	0	1	0	0	0	0	0	0	0	0	0	0	0	0	0	0
ENSP00000261381	2880	15	RGGGGGGGGGGGGRG	77.78	78	2.71	3.23	2.97	0	0	0	0	0	0	0	0	0	0	0	0	0	0	0	0	0	2	0	13	0	0	0	0	0	0	0	0	0	0	0	0	0	0	0	0	0	0	0	1	0
ENSP00000262971	1533	22	DSSSSSEDEEEEEEEEEDEDEE	59.09	471	30.72	32.16	31.44	5	0	0	0	0	13	0	0	0	0	0	0	0	0	0	0	4	0	0	0	0	0	0	0	0	1	0	0	0	0	0	0	0	0	0	1	0	0	0	0	0
ENSP00000261448	1200	27	EDDDEDDDDDDNSDEEDNDDSDDDDDE	34.57	373	31.08	33.33	32.21	2	0	0	2	0	5	0	0	0	0	0	0	0	0	0	0	18	0	0	0	0	0	0	0	0	0	0	0	0	0	0	0	0	0	1	0	0	0	0	0	0
ENSP00000263377	4089	20	SSSDSSSDSSSDSDSSTDDS	55	484	11.84	12.33	12.08	13	0	1	0	0	0	0	0	0	0	0	0	0	0	0	0	6	0	0	0	0	0	0	0	0	0	0	0	0	0	0	0	0	0	0	0	0	0	0	0	0
ENSP00000359489	3936	24	SGGSGSSSESESSSESDSDTESST	58.33	481	12.22	12.83	12.53	13	0	2	0	0	4	0	0	0	0	0	0	0	0	0	0	2	0	0	3	0	0	0	0	0	0	0	0	0	0	0	0	0	0	0	0	0	0	0	0	0
ENSP00000262158	1281	22	GGEDEEEGAGGGGGGGELRGEG	75.76	20	1.56	3.28	2.42	0	0	0	0	0	6	0	0	0	0	0	1	1	0	0	0	1	1	0	12	0	0	0	0	0	0	0	0	0	0	0	0	0	0	0	0	0	0	0	1	0
ENSP00000359988	1455	20	GPGPSGGPGGGGGGGGGGGG	86.67	12	0.82	2.2	1.51	1	0	0	0	0	0	0	0	0	0	0	0	0	0	3	0	0	0	0	16	0	0	0	0	0	0	0	0	0	0	0	0	0	0	0	0	0	0	0	1	0
ENSP00000263377	4089	27	PPQPLQTPPPVPPQPQPPPAPAPQPVQ	75.31	243	5.94	6.6	6.27	0	0	1	0	0	0	0	2	6	0	0	1	2	0	15	0	0	0	0	0	0	0	0	0	0	0	0	0	0	0	0	0	0	0	0	0	0	0	0	0	0
ENSP00000263212	1365	13	EEEEEEEDDDEEE	53.85	101	7.4	8.35	7.88	0	0	0	0	0	10	0	0	0	0	0	0	0	0	0	0	3	0	0	0	0	0	0	0	0	0	0	0	0	0	0	0	0	0	0	1	0	0	0	0	0
ENSP00000216727	921	15	AAAAAAAAAAGAAGG	88.89	2	0.22	1.85	1.03	0	0	0	0	0	0	0	0	0	0	0	0	12	0	0	0	0	0	0	3	0	0	0	0	0	0	0	0	1	0	0	0	0	0	0	0	0	0	0	0	0
ENSP00000263377	4089	22	KPKKKEKDKKEKKKEKHKRKEE	31.82	535	13.08	13.62	13.35	0	0	0	0	13	5	0	0	0	0	0	0	0	0	1	1	1	1	0	0	0	0	0	0	0	0	0	0	0	0	0	0	0	0	0	0	0	0	0	0	0
ENSP00000262461	3639	24	AGRAAAAAAAAAAAAAAAGAGAGA	91.67	90	2.47	3.13	2.8	0	0	0	0	0	0	0	0	0	0	0	0	19	0	0	0	0	1	0	4	0	0	0	0	0	0	0	0	1	0	0	0	0	0	0	0	0	0	0	0	0
ENSP00000356140	4044	23	TTIATTTTVATTTTTTAAATTTT	63.77	1076	26.61	27.18	26.89	0	0	16	0	0	0	0	1	0	0	0	0	5	0	0	0	0	0	1	0	0	0	0	0	0	0	0	1	0	0	0	0	0	0	0	0	0	0	0	0	0
ENSP00000320485	6858	16	GAAAAAAAAAAASGGA	89.58	338	4.93	5.16	5.05	1	0	0	0	0	0	0	0	0	0	0	0	12	0	0	0	0	0	0	3	0	0	0	0	0	0	0	0	1	0	0	0	0	0	0	0	0	0	0	0	0
ENSP00000358771	1572	27	GGDFGGGDFGGGDFGGGDFGGGGSFGG	79.01	105	6.68	8.4	7.54	1	5	0	0	0	0	0	0	0	0	0	0	0	0	0	0	4	0	0	17	0	0	0	0	0	0	0	0	0	0	0	0	0	0	0	0	0	0	0	0	0
ENSP00000314768	1392	20	RGRGGLGFRGGRGRGGGRGG	63.33	410	29.45	30.89	30.17	0	1	0	0	0	0	0	0	0	0	0	1	0	0	0	0	0	6	0	12	0	0	0	0	0	0	0	0	0	0	0	0	0	0	0	0	0	0	0	0	0
ENSP00000252971	1206	23	AAAASGTGGGGGGGGASGGTSGS	84.06	35	2.9	4.81	3.86	4	0	2	0	0	0	0	0	0	0	0	0	5	0	0	0	0	0	0	12	0	0	0	0	0	0	0	0	0	0	0	0	0	0	0	0	0	0	0	1	0
ENSP00000220959	8400	14	SSDQSSSSSQSQSS	50	1524	18.14	18.31	18.23	10	0	0	0	0	0	0	0	3	0	0	0	0	0	0	0	1	0	0	0	0	0	0	0	0	1	0	0	0	0	0	0	0	0	0	0	0	0	0	0	0
ENSP00000252520	3753	23	LPPPPPPLPGLGCPPPPPPLLPG	75.36	487	12.98	13.59	13.28	0	0	0	0	0	0	0	0	0	0	1	5	0	0	14	0	0	0	0	3	0	0	0	0	0	0	1	0	0	0	0	0	0	0	0	0	0	0	0	0	0
ENSP00000351811	4206	19	SPSSSSSGSSSSSSSSSSS	64.91	611	14.53	14.98	14.75	17	0	0	0	0	0	0	0	0	0	0	0	0	0	1	0	0	0	0	1	0	0	0	0	0	1	0	0	0	0	0	0	0	0	0	0	0	0	0	0	0
ENSP00000368017	5970	19	LEPLPPLPPLPPLPPEDPE	50.88	592	9.92	10.23	10.08	0	0	0	0	0	3	0	0	0	0	0	5	0	0	10	0	1	0	0	0	0	0	0	0	0	0	0	0	0	0	0	0	0	0	0	0	0	0	0	0	0
ENSP00000407765	732	28	GDRGHGDGGGGGGGGGPGGGGGRERDRR	77.38	205	28.01	31.83	29.92	0	0	0	0	0	1	0	0	0	0	0	0	0	0	1	1	3	5	0	17	0	0	0	0	0	0	0	0	0	0	0	0	0	0	0	0	0	0	0	1	0
ENSP00000260008	3432	17	PPPAPPPPPPPPPPSPP	66.67	30	0.87	1.37	1.12	1	0	0	0	0	0	0	0	0	0	0	0	1	0	15	0	0	0	0	0	0	0	0	0	0	0	1	0	0	0	0	0	0	0	0	0	0	0	0	0	0
ENSP00000205061	3612	31	QQLPQLPQSSQLQQQQQQQQQQQQPQPPQPP	65.59	61	1.69	2.55	2.12	2	0	0	0	0	0	0	0	19	0	0	3	0	0	7	0	0	0	0	0	0	0	0	0	0	0	0	0	0	0	0	1	0	0	0	0	0	0	0	0	0
ENSP00000263205	2367	69	QTQLQLQQVALQQQQQQQQFQQQQQAALQQQQQQQQQQQFQAQQSAMQQQFQAVVQQQQQLQQQQQQQQ	63.77	150	6.34	9.25	7.79	1	3	1	0	0	0	0	3	49	1	0	5	6	0	0	0	0	0	0	0	0	0	0	0	0	0	0	0	0	0	0	1	0	0	0	0	0	0	0	0	0
ENSP00000391677	2553	21	AAAAPAAAAASSEAPAASATA	77.78	2	0.08	0.9	0.49	3	0	1	0	0	1	0	0	0	0	0	0	14	0	2	0	0	0	0	0	0	0	0	0	0	0	0	0	1	0	0	0	0	0	0	0	0	0	0	0	0
ENSP00000262990	963	18	DEEEDEYEAEDDEEEEDE	44.44	269	27.93	29.8	28.87	0	0	0	0	0	11	1	0	0	0	0	0	1	0	0	0	5	0	0	0	0	0	0	0	0	0	0	0	0	0	0	0	0	0	0	0	0	0	0	0	0
ENSP00000263205	2367	45	QQQIQQQQQQLQRIAQLQLQQQQQQQQQQQQQQQQALQAQPPIQQ	58.52	228	9.63	11.53	10.58	0	0	0	0	0	0	0	0	32	0	0	4	3	0	2	0	0	1	3	0	0	0	0	0	0	0	0	0	0	0	0	1	0	0	0	0	0	0	0	0	0
ENSP00000232978	4389	19	SKSSSHSRSRSKSRSSSKS	40.35	539	12.28	12.71	12.5	12	0	0	0	3	0	0	0	0	0	0	0	0	0	0	1	0	3	0	0	0	0	0	0	0	0	0	0	0	0	0	0	0	0	0	0	0	0	0	0	0
ENSP00000232978	4389	25	SEGSDSSSNSSSSSESSSESELEHE	42.67	195	4.44	5.01	4.73	14	0	0	1	0	6	0	0	0	0	0	1	0	0	0	1	1	0	0	1	0	0	0	0	0	1	0	0	0	0	0	0	0	0	0	0	0	0	0	0	0
ENSP00000359215	993	15	GGPGGPGGPAGGGGA	91.11	77	7.75	9.26	8.51	0	0	0	0	0	0	0	0	0	0	0	0	2	0	3	0	0	0	0	10	0	0	0	0	0	0	0	0	0	0	0	0	0	0	0	0	0	0	0	0	0
ENSP00000339479	1686	13	DEDDDEEEEEEEE	48.72	549	32.56	33.33	32.95	0	0	0	0	0	9	0	0	0	0	0	0	0	0	0	0	4	0	0	0	0	0	0	0	0	0	0	0	0	0	0	0	0	0	0	1	0	0	0	0	0
ENSP00000386456	2886	32	QQQLMQNFYQQQQQQQQQQQQQQLATALHQQQ	52.08	524	18.16	19.27	18.71	0	1	1	1	0	0	1	0	21	1	0	3	2	0	0	1	0	0	0	0	0	0	0	0	0	0	0	0	0	0	0	1	0	0	0	0	0	0	0	0	0
ENSP00000320485	6858	23	GAESNGGGGGGGAGSGGGPGAEP	86.96	76	1.11	1.44	1.28	2	0	0	1	0	2	0	0	0	0	0	0	3	0	2	0	0	0	0	13	0	0	0	0	0	0	0	0	0	0	0	0	0	0	0	0	0	0	0	1	0
ENSP00000243103	849	14	AAGGGGGDGGGGAG	90.48	142	16.73	18.37	17.55	0	0	0	0	0	0	0	0	0	0	0	0	3	0	0	0	1	0	0	10	0	0	0	0	0	0	0	0	0	0	0	0	0	0	0	0	0	0	0	1	0
ENSP00000349892	13923	23	KKKECEKENKKSKKEKKKKEKAE	28.99	3156	22.67	22.83	22.75	1	0	0	1	13	6	0	0	0	0	1	0	1	0	0	0	0	0	0	0	0	0	0	0	0	0	0	0	0	0	0	0	0	0	0	0	0	0	0	0	0
ENSP00000320485	6858	12	SSSASASSSSSS	69.44	254	3.7	3.88	3.79	10	0	0	0	0	0	0	0	0	0	0	0	2	0	0	0	0	0	0	0	0	0	0	0	0	1	0	0	0	0	0	0	0	0	0	0	0	0	0	0	0
ENSP00000373301	1368	19	GLSSSSGSGGSSKSQSSTS	61.4	403	29.46	30.85	30.15	11	0	1	0	1	0	0	0	1	0	0	1	0	0	0	0	0	0	0	4	0	0	0	0	0	0	0	0	0	0	0	0	0	0	0	0	0	0	0	0	0
ENSP00000286835	3444	18	PPPGFGPGVPPPPPPPPF	62.96	707	20.53	21.05	20.79	0	2	0	0	0	0	0	1	0	0	0	0	0	0	12	0	0	0	0	3	0	0	0	0	0	0	1	0	0	0	0	0	0	0	0	0	0	0	0	0	0
ENSP00000361602	1941	13	GGGAGGAGGGAAG	92.31	141	7.26	7.93	7.6	0	0	0	0	0	0	0	0	0	0	0	0	4	0	0	0	0	0	0	9	0	0	0	0	0	0	0	0	0	0	0	0	0	0	0	0	0	0	0	0	0
ENSP00000264051	2133	11	EEEEEEEEEEE	57.58	216	10.13	10.64	10.38	0	0	0	0	0	11	0	0	0	0	0	0	0	0	0	0	0	0	0	0	0	0	0	0	0	0	0	0	0	0	0	0	0	0	0	1	0	0	0	0	0
ENSP00000333188	1131	15	GPPPSPGKGGGGGGG	86.67	29	2.56	3.89	3.23	1	0	0	0	1	0	0	0	0	0	0	0	0	0	4	0	0	0	0	9	0	0	0	0	0	0	0	0	0	0	0	0	0	0	0	0	0	0	0	1	0
ENSP00000329797	1329	27	PPTTIPPPTTTTTTTTTTTTTILTIIT	58.02	333	25.06	27.09	26.07	0	0	17	0	0	0	0	0	0	0	0	1	0	0	5	0	0	0	4	0	0	0	0	0	0	0	0	1	0	0	0	0	0	0	0	0	0	0	0	0	0
ENSP00000342993	1542	21	PPGPSLPPSSSSSSSSSSSAP	61.9	409	26.52	27.89	27.2	12	0	0	0	0	0	0	0	0	0	0	1	1	0	6	0	0	0	0	1	0	0	0	0	0	1	0	0	0	0	0	0	0	0	0	0	0	0	0	0	0
ENSP00000327465	3366	49	EEEDEEEEEEEEEEEEDEEEEEEEEEEEEEEEEEEEEEEEEEEEEEEEE	57.14	258	7.66	9.12	8.39	0	0	0	0	0	47	0	0	0	0	0	0	0	0	0	0	2	0	0	0	0	0	0	0	0	0	0	0	0	0	0	0	0	0	0	1	0	0	0	0	0
ENSP00000263773	3054	27	PPLPLEMPPPPPPPPESPPPPPPPPPP	61.73	705	23.08	23.97	23.53	1	0	0	0	0	2	0	0	0	1	0	2	0	0	21	0	0	0	0	0	0	0	0	0	0	0	1	0	0	0	0	0	0	0	0	0	0	0	0	0	0
ENSP00000349748	2124	19	RGGGGGGFHRRGGGGGRGG	80.7	9	0.42	1.32	0.87	0	1	0	0	0	0	0	0	0	0	0	0	0	0	0	1	0	4	0	13	0	0	0	0	0	0	0	0	0	0	0	0	0	0	0	0	0	0	0	1	0
ENSP00000320488	549	15	AAAAAEAAAEEVMAE	73.33	15	2.73	5.46	4.1	0	0	0	0	0	4	0	1	0	1	0	0	9	0	0	0	0	0	0	0	0	0	0	0	0	0	0	0	1	0	0	0	0	0	0	0	0	0	0	0	0
ENSP00000315602	1518	20	LPLALSPPRLLLLLLLSLLP	73.33	8	0.53	1.84	1.19	2	0	0	0	0	0	0	0	0	0	0	12	1	0	4	0	0	1	0	0	0	1	0	0	0	0	0	0	0	0	0	0	0	0	0	0	0	0	0	0	0
ENSP00000352425	1680	12	PPPPVPPPPPPP	69.44	348	20.71	21.43	21.07	0	0	0	0	0	0	0	1	0	0	0	0	0	0	11	0	0	0	0	0	0	0	0	0	0	0	1	0	0	0	0	0	0	0	0	0	0	0	0	0	0
ENSP00000266679	1767	48	PPLGPLPPGPPPPVPGYGPPPGPPPPQQGPPPPPGPFPPRPPGPLGPP	68.06	324	18.34	21.05	19.69	0	1	0	0	0	0	1	1	2	0	0	3	0	0	30	0	0	1	0	9	0	0	0	0	0	0	1	0	0	0	0	0	0	0	0	0	0	0	0	0	0
ENSP00000333181	1209	22	PPPQPPPPPPPTPPPGEPAPVP	87.88	22	1.82	3.64	2.73	0	0	1	0	0	1	0	1	1	0	0	0	1	0	16	0	0	0	0	1	0	0	0	0	0	0	1	0	0	0	0	0	0	0	0	0	0	0	0	0	0
ENSP00000316578	2220	22	GGGGGGGSGPSAGSGGGGFGGS	84.85	7	0.32	1.31	0.81	4	1	0	0	0	0	0	0	0	0	0	0	1	0	1	0	0	0	0	15	0	0	0	0	0	0	0	0	0	0	0	0	0	0	0	0	0	0	0	1	0
ENSP00000345436	4296	15	PPELPPPPPPAEPPP	82.22	1188	27.65	28	27.83	0	0	0	0	0	2	0	0	0	0	0	1	1	0	11	0	0	0	0	0	0	0	0	0	0	0	1	0	0	0	0	0	0	0	0	0	0	0	0	0	0
ENSP00000344758	2100	22	EEEEDEEEEGEEGEEDEEDEED	63.64	270	12.86	13.9	13.38	0	0	0	0	0	16	0	0	0	0	0	0	0	0	0	0	4	0	0	2	0	0	0	0	0	0	0	0	0	0	0	0	0	0	0	0	0	0	0	0	0
ENSP00000383820	1698	18	EEDEEEEEEEEEGEDDED	40.74	136	8.01	9.07	8.54	0	0	0	0	0	13	0	0	0	0	0	0	0	0	0	0	4	0	0	1	0	0	0	0	0	0	0	0	0	0	0	0	0	0	0	1	0	0	0	0	0
ENSP00000308957	3000	23	SPDSAPSSSSASSSLSSSPQPPP	69.57	152	5.07	5.83	5.45	12	0	0	0	0	0	0	0	1	0	0	1	2	0	6	0	1	0	0	0	0	0	0	0	0	0	0	0	0	0	0	0	0	0	0	0	0	0	0	0	0
ENSP00000340019	1722	16	GMGAMGGMGGGMGGGM	58.33	557	32.35	33.28	32.81	0	0	0	0	0	0	0	0	0	5	0	0	1	0	0	0	0	0	0	10	0	0	0	0	0	0	0	0	0	0	0	0	0	0	0	0	0	0	0	0	0
ENSP00000348793	3756	29	SSKGSSSSSSSGSSSSSSDSESSSGSDSE	65.52	434	11.55	12.33	11.94	21	0	0	0	1	2	0	0	0	0	0	0	0	0	0	0	2	0	0	3	0	0	0	0	0	1	0	0	0	0	0	0	0	0	0	0	0	0	0	0	0
ENSP00000295749	2727	46	SSPSSSSSASSSSESDSSDSDSDSSDSSSESSSEESDSSSISSHSS	50	666	24.42	26.11	25.27	32	0	0	0	0	4	0	0	0	0	0	0	1	0	1	1	6	0	1	0	0	0	0	0	0	1	0	0	0	0	0	0	0	0	0	0	0	0	0	0	0
ENSP00000312419	5823	18	GSSGASVAAAAAAAVAVV	66.67	220	3.78	4.09	3.93	3	0	0	0	0	0	0	4	0	0	0	0	9	0	0	0	0	0	0	2	0	0	0	0	0	0	0	0	1	0	0	0	0	0	0	0	0	0	0	0	0
ENSP00000330302	3603	15	GGGGNGASGGGSGGS	86.67	208	5.77	6.19	5.98	3	0	0	1	0	0	0	0	0	0	0	0	1	0	0	0	0	0	0	10	0	0	0	0	0	0	0	0	0	0	0	0	0	0	0	0	0	0	0	0	0
ENSP00000323837	2391	29	KDEPEVEEEEEEEEEEEKEKEEHEKKKLE	42.53	642	26.85	28.06	27.46	0	0	0	0	6	18	0	1	0	0	0	1	0	0	1	1	1	0	0	0	0	0	0	0	0	0	0	0	0	0	0	0	0	0	0	1	0	0	0	0	0
ENSP00000337804	6672	17	KEEEHPKEEEKKEEEVE	33.33	1192	17.87	18.12	17.99	0	0	0	0	4	10	0	1	0	0	0	0	0	0	1	1	0	0	0	0	0	0	0	0	0	0	0	0	0	0	0	0	0	0	0	0	0	0	0	0	0
ENSP00000343948	1689	10	QQQQQQQQQQ	63.33	121	7.16	7.76	7.46	0	0	0	0	0	0	0	0	10	0	0	0	0	0	0	0	0	0	0	0	0	0	0	0	0	0	0	0	0	0	0	1	0	0	0	0	0	0	0	0	0
ENSP00000336752	1785	35	RREKDRDRERDRDRERDRDRDRERERTRERERERD	52.38	456	25.55	27.51	26.53	0	0	1	0	1	8	0	0	0	0	0	0	0	0	0	0	8	17	0	0	0	0	0	0	0	0	0	0	0	0	0	0	0	0	0	0	0	0	0	0	0
ENSP00000254803	1440	19	QQEAEEEEREEEEEAQIIQ	56.14	151	10.49	11.81	11.15	0	0	0	0	0	10	0	0	4	0	0	0	2	0	0	0	0	1	2	0	0	0	0	0	0	0	0	0	0	0	0	0	0	0	0	1	0	0	0	0	0
ENSP00000347046	2628	19	QQRQQQQPQQQKQQQRDQD	64.91	10	0.38	1.1	0.74	0	0	0	0	1	0	0	0	13	0	0	0	0	0	1	0	2	2	0	0	0	0	0	0	0	0	0	0	0	0	0	0	0	0	0	0	0	0	0	0	0
ENSP00000312814	792	15	GLGGGGGSGVGDGGG	84.44	12	1.52	3.41	2.46	1	0	0	0	0	0	0	1	0	0	0	1	0	0	0	0	1	0	0	11	0	0	0	0	0	0	0	0	0	0	0	0	0	0	0	0	0	0	0	1	0
ENSP00000348577	1764	39	DDEDEEEEEEGEEEEEEAEEEEEEDEEEEEEEEEEEEEE	53.85	359	20.35	22.56	21.46	0	0	0	0	0	33	0	0	0	0	0	0	1	0	0	0	4	0	0	1	0	0	0	0	0	0	0	0	0	0	0	0	0	0	0	1	0	0	0	0	0
ENSP00000251143	2892	12	STSSTSSSSSSS	61.11	53	1.83	2.25	2.04	10	0	2	0	0	0	0	0	0	0	0	0	0	0	0	0	0	0	0	0	0	0	0	0	0	1	0	0	0	0	0	0	0	0	0	0	0	0	0	0	0
ENSP00000320566	1257	22	SSSQQSSSSSSSSSLSSCSSSS	43.94	308	24.5	26.25	25.38	18	0	0	0	0	0	0	0	2	0	1	1	0	0	0	0	0	0	0	0	0	0	0	0	0	1	0	0	0	0	0	0	0	0	0	0	0	0	0	0	0
ENSP00000198939	2751	22	ATPPPPAPPPAPAPAPAIPPTT	78.79	353	12.83	13.63	13.23	0	0	3	0	0	0	0	0	0	0	0	0	6	0	12	0	0	0	1	0	0	0	0	0	0	0	0	0	0	0	0	0	0	0	0	0	0	0	0	0	0
ENSP00000263205	2367	15	VVQQPPVQPQVQQQQ	71.11	353	14.91	15.55	15.23	0	0	0	0	0	0	0	4	8	0	0	0	0	0	3	0	0	0	0	0	0	0	0	0	0	0	0	0	0	0	0	0	0	0	0	0	0	0	0	0	0
ENSP00000371734	4059	18	SSDDSSSDESSSSESDDE	46.3	1007	24.81	25.25	25.03	10	0	0	0	0	3	0	0	0	0	0	0	0	0	0	0	5	0	0	0	0	0	0	0	0	0	0	0	0	0	0	0	0	0	0	0	0	0	0	0	0
ENSP00000316589	1863	18	PSSSSSSSSSSSSSSPSS	64.81	408	21.9	22.87	22.38	16	0	0	0	0	0	0	0	0	0	0	0	0	0	2	0	0	0	0	0	0	0	0	0	0	1	0	0	0	0	0	0	0	0	0	0	0	0	0	0	0
ENSP00000374280	2133	27	KKKLKTAKKKEKKEKKKKQEEEQEKKK	27.16	225	10.55	11.81	11.18	0	0	1	0	16	6	0	0	2	0	0	1	1	0	0	0	0	0	0	0	0	0	0	0	0	0	0	0	0	0	0	0	0	0	0	0	0	0	0	0	0
ENSP00000316042	918	35	SGGGGGGGGSSWGGRSNSGPYRGGYGGGGGYGGSS	69.52	270	29.41	33.22	31.32	7	0	0	1	0	0	3	0	0	0	0	0	0	1	1	0	0	2	0	20	0	0	0	0	0	0	0	0	0	0	0	0	0	0	0	0	0	0	0	1	0
ENSP00000316042	918	30	GGGGGYNSYGGYGGGGGGGYNAYGGGGGGS	74.44	212	23.09	26.36	24.73	2	0	0	2	0	0	5	0	0	0	0	0	1	0	0	0	0	0	0	20	0	0	0	0	0	0	0	0	0	0	0	0	0	0	0	0	0	0	0	1	0
ENSP00000264714	1641	18	DEAEEEEEDSEECSEEED	53.7	265	16.15	17.25	16.7	2	0	0	0	0	11	0	0	0	0	1	0	1	0	0	0	3	0	0	0	0	0	0	0	0	0	0	0	0	0	0	0	0	0	0	1	0	0	0	0	0
ENSP00000316042	918	24	SGGGGGGSRSSRGGRGGRGRGGGR	83.33	181	19.72	22.33	21.02	4	0	0	0	0	0	0	0	0	0	0	0	0	0	0	0	0	6	0	14	0	0	0	0	0	0	0	0	0	0	0	0	0	0	0	0	0	0	0	1	0
ENSP00000334458	1329	24	GGGAGSASGGASGGSSGGAASGAG	83.33	56	4.21	6.02	5.12	6	0	0	0	0	0	0	0	0	0	0	0	6	0	0	0	0	0	0	12	0	0	0	0	0	0	0	0	0	0	0	0	0	0	0	0	0	0	0	0	0
ENSP00000387010	3303	25	PPPHPPPPPPPPPPPPPLPPGQPVP	68	590	17.86	18.62	18.24	0	0	0	0	0	0	0	1	1	0	0	1	0	0	20	1	0	0	0	1	0	0	0	0	0	0	1	0	0	0	0	0	0	0	0	0	0	0	0	0	0
ENSP00000321348	3306	35	PPAAPPLPGVGPPPPPPAPPLPGGAPLPPPPPPLP	65.71	551	16.67	17.73	17.2	0	0	0	0	0	0	0	1	0	0	0	4	4	0	22	0	0	0	0	4	0	0	0	0	0	0	1	0	0	0	0	0	0	0	0	0	0	0	0	0	0
ENSP00000334458	1329	14	AAAAAAAAAREAAA	90.48	118	8.88	9.93	9.41	0	0	0	0	0	1	0	0	0	0	0	0	12	0	0	0	0	1	0	0	0	0	0	0	0	0	0	0	1	0	0	0	0	0	0	0	0	0	0	0	0
ENSP00000311697	807	23	SSSRQSSSSAMSSSSASSSPAAS	59.42	44	5.45	8.3	6.88	15	0	0	0	0	0	0	0	1	1	0	0	4	0	1	0	0	1	0	0	0	0	0	0	0	0	0	0	0	0	0	0	0	0	0	0	0	0	0	0	0
ENSP00000342434	4452	24	SEDSEDDESDEEEEEEEEEEEEED	48.61	1251	28.1	28.64	28.37	3	0	0	0	0	16	0	0	0	0	0	0	0	0	0	0	5	0	0	0	0	0	0	0	0	0	0	0	0	0	0	0	0	0	0	1	0	0	0	0	0
ENSP00000363390	1062	16	EEEEEFIEEEDQEEEE	41.67	328	30.89	32.39	31.64	0	1	0	0	0	12	0	0	1	0	0	0	0	0	0	0	1	0	1	0	0	0	0	0	0	0	0	0	0	0	0	0	0	0	0	1	0	0	0	0	0
ENSP00000319248	3375	25	EEEEEEEEEVEEEEVEEAENEGEEA	50.67	1063	31.5	32.24	31.87	0	0	0	1	0	19	0	2	0	0	0	0	2	0	0	0	0	0	0	1	0	0	0	0	0	0	0	0	0	0	0	0	0	0	0	1	0	0	0	0	0
ENSP00000248071	1068	21	AEAAPEPPPPPPPPAFYYPEP	80.95	58	5.43	7.4	6.41	0	1	0	0	0	3	2	0	0	0	0	0	4	0	11	0	0	0	0	0	0	0	0	0	0	0	1	0	0	0	0	0	0	0	0	0	0	0	0	0	0
ENSP00000309457	2565	17	SLEESTDESEEEESEEE	45.1	11	0.43	1.09	0.76	4	0	1	0	0	10	0	0	0	0	0	1	0	0	0	0	1	0	0	0	0	0	0	0	0	0	0	0	0	0	0	0	0	0	0	0	0	0	0	0	0
ENSP00000351807	2379	18	AQAAAAAKAAKYGAAGAG	66.67	441	18.54	19.29	18.92	0	0	0	0	2	0	1	0	1	0	0	0	11	0	0	0	0	0	0	3	0	0	0	0	0	0	0	0	1	0	0	0	0	0	0	0	0	0	0	0	0
ENSP00000326699	1833	18	EKEEESEPEEKSEEEIEI	35.19	549	29.95	30.93	30.44	2	0	0	0	2	11	0	0	0	0	0	0	0	0	1	0	0	0	2	0	0	0	0	0	0	0	0	0	0	0	0	0	0	0	0	0	0	0	0	0	0
ENSP00000351807	2379	20	AAAAAAAAAAKAAKYGAAAG	65	302	12.69	13.54	13.11	0	0	0	0	2	0	1	0	0	0	0	0	15	0	0	0	0	0	0	2	0	0	0	0	0	0	0	0	1	0	0	0	0	0	0	0	0	0	0	0	0
ENSP00000395538	8907	20	PLPPPPAPPKGPPAPPAATP	88.33	334	3.75	3.97	3.86	0	0	1	0	1	0	0	0	0	0	0	1	4	0	12	0	0	0	0	1	0	0	0	0	0	0	0	0	0	0	0	0	0	0	0	0	0	0	0	0	0
ENSP00000351807	2379	19	AAAAAAAKAAAKFGAGAAG	63.16	254	10.68	11.48	11.08	0	1	0	0	2	0	0	0	0	0	0	0	13	0	0	0	0	0	0	3	0	0	0	0	0	0	0	0	1	0	0	0	0	0	0	0	0	0	0	0	0
ENSP00000291374	1539	22	AAVAAAVAAAAAAAAAAAAAAA	80.3	132	8.58	10.01	9.29	0	0	0	0	0	0	0	2	0	0	0	0	20	0	0	0	0	0	0	0	0	0	0	0	0	0	0	0	1	0	0	0	0	0	0	0	0	0	0	0	0
ENSP00000351807	2379	14	AAAAAAAKAAAKAA	76.19	692	29.09	29.68	29.38	0	0	0	0	2	0	0	0	0	0	0	0	12	0	0	0	0	0	0	0	0	0	0	0	0	0	0	0	1	0	0	0	0	0	0	0	0	0	0	0	0
ENSP00000310006	1740	15	SSSSSVPSSPNSSNS	42.22	35	2.01	2.87	2.44	10	0	0	2	0	0	0	1	0	0	0	0	0	0	2	0	0	0	0	0	0	0	0	0	0	1	0	0	0	0	0	0	0	0	0	0	0	0	0	0	0
ENSP00000325091	2298	40	GGGGNSGGGGCGGGGSSGGCGTAGGGGGGAGGGGGGGGGT	75.83	6	0.26	2	1.13	3	0	2	1	0	0	0	0	0	0	2	0	2	0	0	0	0	0	0	30	0	0	0	0	0	0	0	0	0	0	0	0	0	0	0	0	0	0	0	1	0
ENSP00000312995	4020	16	EEEEEEEEEMTDESEE	47.92	629	15.65	16.04	15.85	1	0	1	0	0	12	0	0	0	1	0	0	0	0	0	0	1	0	0	0	0	0	0	0	0	0	0	0	0	0	0	0	0	0	0	1	0	0	0	0	0
ENSP00000340507	3153	19	AAAAAASAAASGGPSAAPS	89.47	10	0.32	0.92	0.62	4	0	0	0	0	0	0	0	0	0	0	0	11	0	2	0	0	0	0	2	0	0	0	0	0	0	0	0	1	0	0	0	0	0	0	0	0	0	0	0	0
ENSP00000346634	2868	23	SDKSSSDRSRRSSSSRSSSNHSR	55.07	146	5.09	5.89	5.49	13	0	0	1	1	0	0	0	0	0	0	0	0	0	0	1	2	5	0	0	0	0	0	0	0	0	0	0	0	0	0	0	0	0	0	0	0	0	0	0	0
ENSP00000381932	2292	19	SMTSLSSSTTSSSTSSSST	49.12	654	28.53	29.36	28.95	12	0	5	0	0	0	0	0	0	1	0	1	0	0	0	0	0	0	0	0	0	0	0	0	0	0	0	0	0	0	0	0	0	0	0	0	0	0	0	0	0
ENSP00000355961	2889	14	QQQQAQQPLQQQQQ	57.14	942	32.61	33.09	32.85	0	0	0	0	0	0	0	0	11	0	0	1	1	0	1	0	0	0	0	0	0	0	0	0	0	0	0	0	0	0	0	1	0	0	0	0	0	0	0	0	0
ENSP00000346634	2868	22	SKSGSRSSRSRSASRSRSRSFS	46.97	7	0.24	1.01	0.63	12	1	0	0	1	0	0	0	0	0	0	0	1	0	0	0	0	6	0	1	0	0	0	0	0	0	0	0	0	0	0	0	0	0	0	0	0	0	0	0	0
ENSP00000339958	4515	24	EEEEGGGQGEEEEEEEEDEEAEEE	65.28	663	14.68	15.22	14.95	0	0	0	0	0	17	0	0	1	0	0	0	1	0	0	0	1	0	0	4	0	0	0	0	0	0	0	0	0	0	0	0	0	0	0	1	0	0	0	0	0
ENSP00000316527	4236	16	KDKKKKDKKKKESSKE	29.17	725	17.12	17.49	17.3	2	0	0	0	10	2	0	0	0	0	0	0	0	0	0	0	2	0	0	0	0	0	0	0	0	0	0	0	0	0	0	0	0	0	0	0	0	0	0	0	0
ENSP00000313029	3555	15	PRPPPRPAPGPPPPR	100	104	2.93	3.35	3.14	0	0	0	0	0	0	0	0	0	0	0	0	1	0	10	0	0	3	0	1	0	0	0	0	0	0	0	0	0	0	0	0	0	0	0	0	0	0	0	0	0
ENSP00000335055	1509	24	PPPPGPPPPPPGPPGPGSSLSSSP	75	395	26.18	27.77	26.97	5	0	0	0	0	0	0	0	0	0	0	1	0	0	14	0	0	0	0	4	0	0	0	0	0	0	1	0	0	0	0	0	0	0	0	0	0	0	0	0	0
ENSP00000330753	6963	17	SLSSSASSSSEESKESS	45.1	1539	22.1	22.35	22.22	11	0	0	0	1	3	0	0	0	0	0	1	1	0	0	0	0	0	0	0	0	0	0	0	0	0	0	0	0	0	0	0	0	0	0	0	0	0	0	0	0
ENSP00000265689	1374	29	QQPPLALPPPPPLPLPLPLPQPPPPQPPA	85.06	51	3.71	5.82	4.77	0	0	0	0	0	0	0	0	4	0	0	6	2	0	17	0	0	0	0	0	0	0	0	0	0	0	1	0	0	0	0	0	0	0	0	0	0	0	0	0	0
ENSP00000345001	1953	30	SQQPPPQPQPPPPPPPASQQPPPPPPPQAP	81.11	376	19.25	20.79	20.02	2	0	0	0	0	0	0	0	7	0	0	0	2	0	19	0	0	0	0	0	0	0	0	0	0	0	1	0	0	0	0	0	0	0	0	0	0	0	0	0	0
ENSP00000295749	2727	17	EEDEEEEEEEGEEDEEG	47.06	423	15.51	16.13	15.82	0	0	0	0	0	13	0	0	0	0	0	0	0	0	0	0	2	0	0	2	0	0	0	0	0	0	0	0	0	0	0	0	0	0	0	1	0	0	0	0	0
ENSP00000308369	2736	16	AAATVAAAGPAAAAAA	87.5	72	2.63	3.22	2.92	0	0	1	0	0	0	0	1	0	0	0	0	12	0	1	0	0	0	0	1	0	0	0	0	0	0	0	0	1	0	0	0	0	0	0	0	0	0	0	0	0
ENSP00000200181	5469	18	LIPLLLLLLPLLALLLLL	66.67	714	13.06	13.38	13.22	0	0	0	0	0	0	0	0	0	0	0	14	1	0	2	0	0	0	1	0	0	1	0	0	0	0	0	0	0	0	0	0	0	0	0	0	0	0	0	0	0
ENSP00000262414	2919	20	DLDEMDDDDDDDDVGDHDDD	46.67	32	1.1	1.78	1.44	0	0	0	0	0	1	0	1	0	1	0	1	0	0	0	1	14	0	0	1	0	0	0	0	0	0	0	0	0	0	0	0	0	0	1	0	0	0	0	0	0
ENSP00000339090	969	19	KKHKKDKKEKKKKKKEKEK	21.05	156	16.1	18.06	17.08	0	0	0	0	14	3	0	0	0	0	0	0	0	0	0	1	1	0	0	0	0	0	0	0	0	0	0	0	0	0	0	0	0	1	0	0	0	0	0	0	0
ENSP00000265997	2097	16	QPQPQQQQRQQQQPQP	72.92	13	0.62	1.38	1	0	0	0	0	0	0	0	0	11	0	0	0	0	0	4	0	0	1	0	0	0	0	0	0	0	0	0	0	0	0	0	0	0	0	0	0	0	0	0	0	0
ENSP00000273067	1233	12	PPPVPPPPPLPP	72.22	101	8.19	9.16	8.68	0	0	0	0	0	0	0	1	0	0	0	1	0	0	10	0	0	0	0	0	0	0	0	0	0	0	1	0	0	0	0	0	0	0	0	0	0	0	0	0	0
ENSP00000314608	2127	15	AAAAVAAAAAAAAAA	88.89	2	0.09	0.8	0.45	0	0	0	0	0	0	0	1	0	0	0	0	14	0	0	0	0	0	0	0	0	0	0	0	0	0	0	0	1	0	0	0	0	0	0	0	0	0	0	0	0
ENSP00000339723	1353	26	SSSSSSSSSSSSSSTETSESSSESES	48.72	257	18.99	20.92	19.96	20	0	2	0	0	4	0	0	0	0	0	0	0	0	0	0	0	0	0	0	0	0	0	0	0	1	0	0	0	0	0	0	0	0	0	0	0	0	0	0	0
ENSP00000339723	1353	15	KKKKKKDRKKKKFQK	20	233	17.22	18.33	17.78	0	1	0	0	11	0	0	0	1	0	0	0	0	0	0	0	1	1	0	0	0	0	0	0	0	0	0	0	0	0	0	0	0	1	0	0	0	0	0	0	0
ENSP00000334198	7062	17	VHHLVYHHHHHHHHHYH	58.82	514	7.28	7.52	7.4	0	0	0	0	0	0	2	2	0	0	0	1	0	0	0	12	0	0	0	0	0	0	0	0	0	0	0	0	0	0	1	0	0	0	0	0	0	0	0	0	0
ENSP00000253003	1224	21	SLLGSSGPPGSSSSSSSRSQS	68.25	193	15.77	17.48	16.63	12	0	0	0	0	0	0	0	1	0	0	2	0	0	2	0	0	1	0	3	0	0	0	0	0	1	0	0	0	0	0	0	0	0	0	0	0	0	0	0	0
ENSP00000312995	4020	26	EEKVEKEEKEEELEEEEEKEEEEEEE	43.59	647	16.09	16.74	16.42	0	0	0	0	4	20	0	1	0	0	0	1	0	0	0	0	0	0	0	0	0	0	0	0	0	0	0	0	0	0	0	0	0	0	0	1	0	0	0	0	0
ENSP00000265773	4773	23	EEESEDESNEEEEEEDEEESESE	47.83	1509	31.62	32.1	31.86	4	0	0	1	0	16	0	0	0	0	0	0	0	0	0	0	2	0	0	0	0	0	0	0	0	0	0	0	0	0	0	0	0	0	0	1	0	0	0	0	0
ENSP00000352262	11910	24	AAAASAASSSSASSSSSSSSSASS	66.67	78	0.65	0.86	0.76	16	0	0	0	0	0	0	0	0	0	0	0	8	0	0	0	0	0	0	0	0	0	0	0	0	1	0	0	0	0	0	0	0	0	0	0	0	0	0	0	0
ENSP00000336712	2697	19	DEDGIEEEDDDDDEIDDDD	33.33	358	13.27	13.98	13.63	0	0	0	0	0	5	0	0	0	0	0	0	0	0	0	0	11	0	2	1	0	0	0	0	0	0	0	0	0	0	0	0	0	0	1	0	0	0	0	0	0
ENSP00000265773	4773	39	QQQQQQQQQQQQQQQQQQQQQQQPQQQPPQPQTQQQQQP	64.1	216	4.53	5.34	4.93	0	0	1	0	0	0	0	0	33	0	0	0	0	0	5	0	0	0	0	0	0	0	0	0	0	0	0	0	0	0	0	1	0	0	0	0	0	0	0	0	0
ENSP00000276185	5433	27	QQQQQQQQQQQQQQQQQQQQQQQQQQQ	55.56	1750	32.21	32.71	32.46	0	0	0	0	0	0	0	0	27	0	0	0	0	0	0	0	0	0	0	0	0	0	0	0	0	0	0	0	0	0	0	1	0	0	0	0	0	0	0	0	0
ENSP00000268124	3720	22	QRRRQQQQQQQQQQQQQPQQPQ	69.7	39	1.05	1.64	1.34	0	0	0	0	0	0	0	0	17	0	0	0	0	0	2	0	0	3	0	0	0	0	0	0	0	0	0	0	0	0	0	1	0	0	0	0	0	0	0	0	0
ENSP00000306983	4269	42	SGSAASGGSGAGGGGGGGGGGGSGSGGGGSTGGGGGTAGGGT	67.46	793	18.58	19.56	19.07	7	0	3	0	0	0	0	0	0	0	0	0	4	0	0	0	0	0	0	28	0	0	0	0	0	0	0	0	0	0	0	0	0	0	0	0	0	0	0	1	0
ENSP00000301293	2667	14	GPGGRGGGGGGGAG	90.48	661	24.78	25.31	25.05	0	0	0	0	0	0	0	0	0	0	0	0	1	0	1	0	0	1	0	11	0	0	0	0	0	0	0	0	0	0	0	0	0	0	0	0	0	0	0	1	0
ENSP00000351807	2379	12	AAAAAKAAAKAA	66.67	487	20.47	20.98	20.72	0	0	0	0	2	0	0	0	0	0	0	0	10	0	0	0	0	0	0	0	0	0	0	0	0	0	0	0	1	0	0	0	0	0	0	0	0	0	0	0	0
ENSP00000277549	7023	14	GGGAGGAGGPGPGG	97.62	23	0.33	0.53	0.43	0	0	0	0	0	0	0	0	0	0	0	0	2	0	2	0	0	0	0	10	0	0	0	0	0	0	0	0	0	0	0	0	0	0	0	0	0	0	0	0	0
ENSP00000265343	3492	21	SGSESSSGSDSESESSSSDSE	47.62	432	12.37	12.97	12.67	13	0	0	0	0	4	0	0	0	0	0	0	0	0	0	0	2	0	0	2	0	0	0	0	0	0	0	0	0	0	0	0	0	0	0	0	0	0	0	0	0
ENSP00000283921	1233	25	PPDGPPPPPQQQPPPPPQPPQPAPQ	85.33	129	10.46	12.49	11.48	0	0	0	0	0	0	0	0	6	0	0	0	1	0	16	0	1	0	0	1	0	0	0	0	0	0	1	0	0	0	0	0	0	0	0	0	0	0	0	0	0
ENSP00000354498	4134	18	SGPLPSSSGSSSSSSQLS	70.37	978	23.66	24.09	23.88	11	0	0	0	0	0	0	0	1	0	0	2	0	0	2	0	0	0	0	2	0	0	0	0	0	1	0	0	0	0	0	0	0	0	0	0	0	0	0	0	0
ENSP00000269143	2394	14	GGGGGGGGKRGGKK	59.52	109	4.55	5.14	4.85	0	0	0	0	3	0	0	0	0	0	0	0	0	0	0	0	0	1	0	10	0	0	0	0	0	0	0	0	0	0	0	0	0	0	0	0	0	0	0	1	0
ENSP00000275884	3030	20	LPPLPSLPPPPLPSSPPPSS	68.33	296	9.77	10.43	10.1	5	0	0	0	0	0	0	0	0	0	0	4	0	0	11	0	0	0	0	0	0	0	0	0	0	0	0	0	0	0	0	0	0	0	0	0	0	0	0	0	0
ENSP00000282486	1167	18	QAAAAQAAATAAAMTQSA	66.67	256	21.94	23.48	22.71	1	0	2	0	0	0	0	0	3	1	0	0	11	0	0	0	0	0	0	0	0	0	0	0	0	0	0	0	0	0	0	0	0	0	0	0	0	0	0	0	0
ENSP00000385552	3711	22	SSSSSSSSSSSSSSSSSSSSSS	57.58	39	1.05	1.64	1.35	22	0	0	0	0	0	0	0	0	0	0	0	0	0	0	0	0	0	0	0	0	0	0	0	0	1	0	0	0	0	0	0	0	0	0	0	0	0	0	0	0
ENSP00000265713	6015	14	EEEEEEAEEGENEE	52.38	788	13.1	13.33	13.22	0	0	0	1	0	11	0	0	0	0	0	0	1	0	0	0	0	0	0	1	0	0	0	0	0	0	0	0	0	0	0	0	0	0	0	1	0	0	0	0	0
ENSP00000416453	3429	37	GSVGGGGGAPGGGNGGGGGGGSGGGAGSGGAGGTSSG	73.87	437	12.74	13.82	13.28	5	0	1	1	0	0	0	1	0	0	0	0	3	0	1	0	0	0	0	25	0	0	0	0	0	0	0	0	0	0	0	0	0	0	0	0	0	0	0	1	0
ENSP00000311135	3474	23	EEEEEEEEESESELEEESELDED	65.22	160	4.61	5.27	4.94	3	0	0	0	0	16	0	0	0	0	0	2	0	0	0	0	2	0	0	0	0	0	0	0	0	0	0	0	0	0	0	0	0	0	0	1	0	0	0	0	0
ENSP00000395538	8907	18	DESSEEEDEEEELEEEDE	64.81	1824	20.48	20.68	20.58	2	0	0	0	0	12	0	0	0	0	0	1	0	0	0	0	3	0	0	0	0	0	0	0	0	0	0	0	0	0	0	0	0	0	0	0	0	0	0	0	0
ENSP00000265271	3183	15	TETEEEEVKEEETET	44.44	1023	32.14	32.61	32.38	0	0	4	0	1	9	0	1	0	0	0	0	0	0	0	0	0	0	0	0	0	0	0	0	0	0	0	0	0	0	0	0	0	0	0	0	0	0	0	0	0
ENSP00000274054	1485	24	PLLNLPYSLPPPPPPPPLPPPPSS	58.33	460	30.98	32.59	31.78	3	0	0	1	0	0	1	0	0	0	0	5	0	0	14	0	0	0	0	0	0	0	0	0	0	0	1	0	0	0	0	0	0	0	0	0	0	0	0	0	0
ENSP00000007660	798	11	HHHHHHQHHHH	66.67	58	7.27	8.65	7.96	0	0	0	0	0	0	0	0	1	0	0	0	0	0	0	10	0	0	0	0	0	0	0	0	0	0	0	0	0	0	1	0	0	0	0	0	0	0	0	0	0
ENSP00000324570	2166	24	ALGAAALLLLLLLLGFLLFGGDLG	72.22	9	0.42	1.52	0.97	0	2	0	0	0	0	0	0	0	0	0	12	4	0	0	0	1	0	0	5	0	1	0	0	0	0	0	0	0	0	0	0	0	0	0	0	0	0	0	0	0
ENSP00000287239	6222	26	EEEEEEEEEEEEEEEEEEGEEEEGGG	52.56	1351	21.71	22.13	21.92	0	0	0	0	0	22	0	0	0	0	0	0	0	0	0	0	0	0	0	4	0	0	0	0	0	0	0	0	0	0	0	0	0	0	0	1	0	0	0	0	0
ENSP00000350267	3618	14	EEEEEEEVEEEEQE	52.38	419	11.58	11.97	11.77	0	0	0	0	0	12	0	1	1	0	0	0	0	0	0	0	0	0	0	0	0	0	0	0	0	0	0	0	0	0	0	0	0	0	0	1	0	0	0	0	0
ENSP00000343507	1083	15	GLLLGLLLAAAALLG	75.56	122	11.27	12.65	11.96	0	0	0	0	0	0	0	0	0	0	0	8	4	0	0	0	0	0	0	3	0	0	0	0	0	0	0	0	0	0	0	0	0	0	0	0	0	0	0	0	0
ENSP00000384886	753	15	LSPLLLFLPPLLLLL	64.44	3	0.4	2.39	1.39	1	1	0	0	0	0	0	0	0	0	0	10	0	0	3	0	0	0	0	0	0	1	0	0	0	0	0	0	0	0	0	0	0	0	0	0	0	0	0	0	0
ENSP00000317872	5379	24	KKKKKKKEKKKHKKHKKHKKHKKH	26.39	1727	32.11	32.55	32.33	0	0	0	0	18	1	0	0	0	0	0	0	0	0	0	5	0	0	0	0	0	0	0	0	0	0	0	0	0	0	0	0	0	1	0	0	0	0	0	0	0
ENSP00000317542	1434	12	PPPPPPPPPPAP	77.78	316	22.04	22.87	22.45	0	0	0	0	0	0	0	0	0	0	0	0	1	0	11	0	0	0	0	0	0	0	0	0	0	0	1	0	0	0	0	0	0	0	0	0	0	0	0	0	0
ENSP00000321646	2370	13	LFLLLLLVLLLLL	56.41	49	2.07	2.62	2.34	0	1	0	0	0	0	0	1	0	0	0	11	0	0	0	0	0	0	0	0	0	1	0	0	0	0	0	0	0	0	0	0	0	0	0	0	0	0	0	0	0
ENSP00000359665	1440	20	AAQAQALAAQAAAAAHAAQA	83.33	78	5.42	6.81	6.11	0	0	0	0	0	0	0	0	4	0	0	1	14	0	0	1	0	0	0	0	0	0	0	0	0	0	0	0	1	0	0	0	0	0	0	0	0	0	0	0	0
ENSP00000361562	1497	14	PPPLFLLLLLLLLL	69.05	24	1.6	2.54	2.07	0	1	0	0	0	0	0	0	0	0	0	10	0	0	3	0	0	0	0	0	0	1	0	0	0	0	0	0	0	0	0	0	0	0	0	0	0	0	0	0	0
ENSP00000349076	3573	26	HHHHHQQQQQQQQQQQQQQQQQQQHH	60.26	479	13.41	14.13	13.77	0	0	0	0	0	0	0	0	19	0	0	0	0	0	0	7	0	0	0	0	0	0	0	0	0	0	0	0	0	0	1	1	0	0	0	0	0	0	0	0	0
ENSP00000352262	11910	16	GTTGGGGGGGRRGLGG	91.67	14	0.12	0.25	0.18	0	0	2	0	0	0	0	0	0	0	0	1	0	0	0	0	0	2	0	11	0	0	0	0	0	0	0	0	0	0	0	0	0	0	0	0	0	0	0	1	0
ENSP00000349076	3573	22	SSSSSSSAAASSSSSSSSSSAS	54.55	376	10.52	11.14	10.83	18	0	0	0	0	0	0	0	0	0	0	0	4	0	0	0	0	0	0	0	0	0	0	0	0	1	0	0	0	0	0	0	0	0	0	0	0	0	0	0	0
ENSP00000373340	3663	18	SSSDSESSSSSSSSAASD	57.41	1003	27.38	27.87	27.63	13	0	0	0	0	1	0	0	0	0	0	0	2	0	0	0	2	0	0	0	0	0	0	0	0	1	0	0	0	0	0	0	0	0	0	0	0	0	0	0	0
ENSP00000219022	1533	26	SSSSFSSSSRSGSSSSRSLGSGGSVS	65.38	42	2.74	4.44	3.59	17	1	0	0	0	0	0	1	0	0	0	1	0	0	0	0	0	2	0	4	0	0	0	0	0	0	0	0	0	0	0	0	0	0	0	0	0	0	0	0	0
ENSP00000358862	1053	23	EDEDEELEEEEELEEEEEEEEED	57.97	78	7.41	9.59	8.5	0	0	0	0	0	18	0	0	0	0	0	2	0	0	0	0	3	0	0	0	0	0	0	0	0	0	0	0	0	0	0	0	0	0	0	1	0	0	0	0	0
ENSP00000308534	8841	21	GAAGGGGGGSGGGGTGGSGMG	85.71	23	0.26	0.5	0.38	2	0	1	0	0	0	0	0	0	1	0	0	2	0	0	0	0	0	0	15	0	0	0	0	0	0	0	0	0	0	0	0	0	0	0	0	0	0	0	1	0
ENSP00000364346	2565	31	PPPPPPPPPPLPPPPPPQPPPPPPQSLGPPG	73.12	178	6.94	8.15	7.54	1	0	0	0	0	0	0	0	2	0	0	2	0	0	24	0	0	0	0	2	0	0	0	0	0	0	1	0	0	0	0	0	0	0	0	0	0	0	0	0	0
ENSP00000345193	5532	16	PPPPQSVPPSPPPPSP	72.92	882	15.94	16.23	16.09	3	0	0	0	0	0	0	1	1	0	0	0	0	0	11	0	0	0	0	0	0	0	0	0	0	0	0	0	0	0	0	0	0	0	0	0	0	0	0	0	0
ENSP00000352498	1437	12	PPPPPPPPPPAP	77.78	316	21.99	22.83	22.41	0	0	0	0	0	0	0	0	0	0	0	0	1	0	11	0	0	0	0	0	0	0	0	0	0	0	1	0	0	0	0	0	0	0	0	0	0	0	0	0	0
ENSP00000260512	2880	14	KKKEKSKKEKKKEK	23.81	462	16.04	16.53	16.28	1	0	0	0	10	3	0	0	0	0	0	0	0	0	0	0	0	0	0	0	0	0	0	0	0	0	0	0	0	0	0	0	0	0	0	0	0	0	0	0	0
ENSP00000337194	3024	50	RRRSRSPLRRSRSPRRRSRSPRRRDRGRRSRSRLRRRSRSRGGRRRRSRS	58	448	14.81	16.47	15.64	12	0	0	0	0	0	0	0	0	0	0	2	0	0	3	0	1	29	0	3	0	0	0	0	0	0	0	0	0	0	0	0	0	0	0	0	0	0	0	0	0
ENSP00000333568	2739	10	AAAAAAAAAA	86.67	17	0.62	0.99	0.8	0	0	0	0	0	0	0	0	0	0	0	0	10	0	0	0	0	0	0	0	0	0	0	0	0	0	0	0	1	0	0	0	0	0	0	0	0	0	0	0	0
ENSP00000348128	6645	14	EEEEGEGEGEEKEE	40.48	428	6.44	6.65	6.55	0	0	0	0	1	10	0	0	0	0	0	0	0	0	0	0	0	0	0	3	0	0	0	0	0	0	0	0	0	0	0	0	0	0	0	0	0	0	0	0	0
ENSP00000338629	4701	15	PPSPHPPPHPSPHPP	77.78	811	17.25	17.57	17.41	2	0	0	0	0	0	0	0	0	0	0	0	0	0	10	3	0	0	0	0	0	0	0	0	0	0	0	0	0	0	0	0	0	0	0	0	0	0	0	0	0
ENSP00000365277	3717	18	SAASSAAAAAAAAAASAS	87.04	5	0.13	0.62	0.38	5	0	0	0	0	0	0	0	0	0	0	0	13	0	0	0	0	0	0	0	0	0	0	0	0	0	0	0	1	0	0	0	0	0	0	0	0	0	0	0	0
ENSP00000311579	3984	22	PAPGASAPPPPPPPPLSPGLAP	81.82	20	0.5	1.05	0.78	2	0	0	0	0	0	0	0	0	0	0	2	4	0	12	0	0	0	0	2	0	0	0	0	0	0	1	0	0	0	0	0	0	0	0	0	0	0	0	0	0
ENSP00000349029	8271	17	GGPGKPGGGGGGSGSSS	72.55	1772	21.42	21.63	21.53	4	0	0	0	1	0	0	0	0	0	0	0	0	0	2	0	0	0	0	10	0	0	0	0	0	0	0	0	0	0	0	0	0	0	0	0	0	0	0	1	0
ENSP00000319104	5181	12	EEEDDDEEEEEE	55.56	32	0.62	0.85	0.73	0	0	0	0	0	9	0	0	0	0	0	0	0	0	0	0	3	0	0	0	0	0	0	0	0	0	0	0	0	0	0	0	0	0	0	1	0	0	0	0	0
ENSP00000294904	1221	18	PSPSTTSSNNNSSSSSNS	51.85	37	3.03	4.5	3.77	10	0	2	4	0	0	0	0	0	0	0	0	0	0	2	0	0	0	0	0	0	0	0	0	0	1	0	0	0	0	0	0	0	0	0	0	0	0	0	0	0
ENSP00000352262	11910	15	APPSPPAVAAAAAAA	93.33	53	0.45	0.57	0.51	1	0	0	0	0	0	0	1	0	0	0	0	9	0	4	0	0	0	0	0	0	0	0	0	0	0	0	0	1	0	0	0	0	0	0	0	0	0	0	0	0
ENSP00000324560	3153	14	SSGSGSSSSSSSTS	71.43	297	9.42	9.86	9.64	11	0	1	0	0	0	0	0	0	0	0	0	0	0	0	0	0	0	0	2	0	0	0	0	0	1	0	0	0	0	0	0	0	0	0	0	0	0	0	0	0
ENSP00000337572	3663	21	GAAGGAAAGAGAAVTSAAASA	85.71	12	0.33	0.9	0.61	2	0	1	0	0	0	0	1	0	0	0	0	12	0	0	0	0	0	0	5	0	0	0	0	0	0	0	0	0	0	0	0	0	0	0	0	0	0	0	0	0
ENSP00000316377	2934	15	TATVTTTTTIATVTT	62.22	622	21.2	21.71	21.46	0	0	10	0	0	0	0	2	0	0	0	0	2	0	0	0	0	0	1	0	0	0	0	0	0	0	0	1	0	0	0	0	0	0	0	0	0	0	0	0	0
ENSP00000316454	2892	15	GGAGGGPGGAGGGSG	88.89	5	0.17	0.69	0.43	1	0	0	0	0	0	0	0	0	0	0	0	2	0	1	0	0	0	0	11	0	0	0	0	0	0	0	0	0	0	0	0	0	0	0	0	0	0	0	0	0
ENSP00000260505	2664	17	SSDSSYDSSSSSSESDE	45.1	548	20.57	21.21	20.89	11	0	0	0	0	2	1	0	0	0	0	0	0	0	0	0	3	0	0	0	0	0	0	0	0	1	0	0	0	0	0	0	0	0	0	0	0	0	0	0	0
ENSP00000333125	6543	86	QQQQQQQQQQQQQQQQQQQQQQQQQQYHIRQQQQQQILRQQQQQQQQQQQQQQQQQQQQQQQQQQHQQQQQQQAAPPQPQPQSQPQ	62.02	2054	31.39	32.71	32.05	1	0	0	0	0	0	1	0	70	0	0	1	2	0	5	2	0	2	2	0	0	0	0	0	0	0	0	0	0	0	0	1	0	0	0	0	0	0	0	0	0
ENSP00000348912	2442	10	LLLLLLLLLL	56.67	13	0.53	0.94	0.74	0	0	0	0	0	0	0	0	0	0	0	10	0	0	0	0	0	0	0	0	0	1	0	0	0	0	0	0	0	0	0	0	0	0	0	0	0	0	0	0	0
ENSP00000339004	1470	18	PQQLLLPPPPPPPPAAAL	83.33	99	6.73	7.96	7.35	0	0	0	0	0	0	0	0	2	0	0	4	3	0	9	0	0	0	0	0	0	0	0	0	0	0	1	0	0	0	0	0	0	0	0	0	0	0	0	0	0
[truncated: 46 more columns]

## Sheet: mouse LCR
Protein Id	Protein Length	LCR Length	LCR	%GC	Initial Position	Initial Position (%)	Final Position (%)	Middle point (%)	nºS	nºF	nºT	nºN	nºK	nºE	nºY	nºV	nºQ	nºM	nºC	nºL	nºA	nºW	nºP	nºH	nºD	nºR	nºI	nºG	F ATR(>5)	L ATR(>5)	I ATR(>5)	M ATR(>5)	V ATR(>5)	S ATR(>5)	P ATR(>5)	T ATR(>5)	A ATR(>5)	Y ATR(>5)	H ATR(>5)	Q ATR(>5)	N ATR(>5)	K ATR(>5)	D ATR(>5)	E ATR(>5)	C ATR(>5)	W ATR(>5)	R ATR(>5)	G ATR(>5)	F ATR(>10)
ENSMUSP00000094239	4380	41	PPGGGGGSSGGGGSSSGSASAPAPPPPAAAVAAAAAAAASP	82.11	13	0.3	1.23	0.76	S	8	0	0	0	0	0	0	1	0	0	0	0	14	0	8	0	0	0	0	10	0	0	0	0	0	0	0	0	1	0	0	0	0	0	0	0	0	0	0	1
ENSMUSP00000029416	1599	39	PTSTAAAAAAAAASASSAAPSAGGSSSGTTTTTTTTTGG	81.2	7	0.44	2.88	1.66	S	8	0	11	0	0	0	0	0	0	0	0	0	13	0	2	0	0	0	0	5	0	0	0	0	0	0	0	1	1	0	0	0	0	0	0	0	0	0	0	0
ENSMUSP00000005064	1524	21	DSSSSSEDEDEDEDDDEDEDE	58.73	469	30.77	32.15	31.46	S	5	0	0	0	0	7	0	0	0	0	0	0	0	0	0	0	9	0	0	0	0	0	0	0	0	1	0	0	0	0	0	0	0	0	0	0	0	0	0	0
ENSMUSP00000017692	2226	33	SGGKSGGGGCGGGGSYSASSSSAAAAAAAAGAA	82.83	37	1.66	3.14	2.4	S	8	0	0	0	1	0	1	0	0	0	1	0	11	0	0	0	0	0	0	11	0	0	0	0	0	0	0	0	1	0	0	0	0	0	0	0	0	0	0	0
ENSMUSP00000063976	480	22	MGGPPMMPMMGPPPPGMMPVGP	66.67	97	20.21	24.79	22.5	S	0	0	0	0	0	0	0	1	0	7	0	0	0	0	9	0	0	0	0	5	0	0	0	0	0	0	0	0	0	0	0	0	0	0	0	0	0	0	0	0
ENSMUSP00000021333	1446	43	HHPQHHHHHHHHHHPPPPAPQPPPPPPQQQQQQPPPAPQPPQA	78.29	43	2.97	5.95	4.46	S	0	0	0	0	0	0	0	0	10	0	0	0	3	0	18	12	0	0	0	0	0	0	0	0	0	0	1	0	0	0	1	1	0	0	0	0	0	0	0	0
ENSMUSP00000038700	2310	35	AAAEERERREAEERERREAEERERREAEERAEQAR	69.52	301	13.03	14.55	13.79	S	0	0	0	0	0	15	0	0	1	0	0	0	8	0	0	0	0	11	0	0	0	0	0	0	0	0	0	0	0	0	0	0	0	0	0	0	0	0	0	0
ENSMUSP00000105493	2742	31	PGRRRRRLRRGPRGRRLPPPPPLPLLLGLLL	87.1	12	0.44	1.57	1	S	0	0	0	0	0	0	0	0	0	0	0	9	0	0	8	0	0	10	0	4	0	0	0	0	0	0	1	0	0	0	0	0	0	0	0	0	0	0	1	0
ENSMUSP00000108793	2643	37	EQREQERRREQERREQERREQERREQERKEQERREQE	68.47	659	24.93	26.33	25.63	S	0	0	0	0	1	15	0	0	8	0	0	0	0	0	0	0	0	13	0	0	0	0	0	0	0	0	0	0	0	0	0	0	0	0	0	0	0	0	0	0
ENSMUSP00000067884	2550	15	ASSPSAAAAASSSAP	77.78	322	12.63	13.22	12.92	S	6	0	0	0	0	0	0	0	0	0	0	0	7	0	2	0	0	0	0	0	0	0	0	0	0	0	0	0	1	0	0	0	0	0	0	0	0	0	0	0
ENSMUSP00000098508	1989	59	QQQVQAAAAAAAVAQAQAQAQAQAQAQAQAQAQAQAQAQAQAQAQAQASQASQQQQQQQ	69.49	540	27.15	30.12	28.63	S	2	0	0	0	0	0	0	2	29	0	0	0	26	0	0	0	0	0	0	0	0	0	0	0	0	0	0	0	1	0	0	1	0	0	0	0	0	0	0	0
ENSMUSP00000109202	1791	50	AAQQQQQQQQQQQQQQQQQQQQQQQQQQQQQEAAAAAAAAAAAAAAAAAA	70	115	6.42	9.21	7.82	S	0	0	0	0	0	1	0	0	29	0	0	0	20	0	0	0	0	0	0	0	0	0	0	0	0	0	0	0	1	0	0	1	0	0	0	0	0	0	0	0
ENSMUSP00000112595	2214	18	DDEGEEEDEAAAAAAAAA	81.48	114	5.15	5.96	5.56	S	0	0	0	0	0	5	0	0	0	0	0	0	9	0	0	0	3	0	0	1	0	0	0	0	0	0	0	0	1	0	0	0	0	0	0	0	0	0	0	0
ENSMUSP00000022814	3159	22	QQQQQQQKQAAAAAAAAAATAA	59.09	259	8.2	8.9	8.55	S	0	0	1	0	1	0	0	0	8	0	0	0	12	0	0	0	0	0	0	0	0	0	0	0	0	0	0	0	1	0	0	1	0	0	0	0	0	0	0	0
ENSMUSP00000074066	2625	21	AATTTATTSAAAATTAAAPPA	68.25	537	20.46	21.26	20.86	S	1	0	7	0	0	0	0	0	0	0	0	0	11	0	2	0	0	0	0	0	0	0	0	0	0	0	0	0	0	0	0	0	0	0	0	0	0	0	0	0
ENSMUSP00000056530	5064	19	SAAAAASSSSSPSSASSAA	78.95	111	2.19	2.57	2.38	S	10	0	0	0	0	0	0	0	0	0	0	0	8	0	1	0	0	0	0	0	0	0	0	0	0	1	0	0	1	0	0	0	0	0	0	0	0	0	0	0
ENSMUSP00000039804	1965	16	LLLAALAALAVLALAA	79.17	6	0.31	1.12	0.71	S	0	0	0	0	0	0	0	1	0	0	0	7	8	0	0	0	0	0	0	0	0	0	0	0	0	0	0	0	0	0	0	0	0	0	0	0	0	0	0	0
ENSMUSP00000078690	2151	21	SSSSAVAAAAAAAAASSASSS	76.19	222	10.32	11.3	10.81	S	9	0	0	0	0	0	0	1	0	0	0	0	11	0	0	0	0	0	0	0	0	0	0	0	0	0	0	0	1	0	0	0	0	0	0	0	0	0	0	0
ENSMUSP00000084896	1491	22	AEPPEEEEEEDDEEAEAEAVAA	74.24	33	2.21	3.69	2.95	S	0	0	0	0	0	11	0	1	0	0	0	0	6	0	2	0	2	0	0	0	0	0	0	0	0	0	0	0	0	0	0	0	0	0	0	1	0	0	0	0
ENSMUSP00000041157	2424	15	PALLALALPLAAALA	80	14	0.58	1.2	0.89	S	0	0	0	0	0	0	0	0	0	0	0	6	7	0	2	0	0	0	0	0	0	0	0	0	0	0	0	0	0	0	0	0	0	0	0	0	0	0	0	0
ENSMUSP00000027850	2382	23	AQQQLLLQQAQAQAQLLAAAVQQ	66.67	141	5.92	6.88	6.4	S	0	0	0	0	0	0	0	1	10	0	0	5	7	0	0	0	0	0	0	0	0	0	0	0	0	0	0	0	0	0	0	0	0	0	0	0	0	0	0	0
ENSMUSP00000038033	2787	21	AAAINATAATNTATAATNTTI	57.14	676	24.26	25.01	24.63	S	0	0	7	3	0	0	0	0	0	0	0	0	9	0	0	0	0	0	2	0	0	0	0	0	0	0	0	0	0	0	0	0	0	0	0	0	0	0	0	0
ENSMUSP00000076977	1407	22	VCVCVCVCVCVCVCMYVCMCVM	45.45	371	26.37	27.93	27.15	S	0	0	0	0	0	0	1	9	0	3	9	0	0	0	0	0	0	0	0	0	0	0	0	0	0	0	0	0	0	0	0	0	0	0	0	0	0	0	0	0
ENSMUSP00000037340	1974	17	SSSDSESDDSSDSSDDE	49.02	102	5.17	6.03	5.6	S	9	0	0	0	0	2	0	0	0	0	0	0	0	0	0	0	6	0	0	0	0	0	0	0	0	0	0	0	0	0	0	0	0	0	0	0	0	0	0	0
ENSMUSP00000027438	2124	27	SEDEEDDEDEDDEEDDDEEEEDDSEEE	43.21	189	8.9	10.17	9.53	S	2	0	0	0	0	14	0	0	0	0	0	0	0	0	0	0	11	0	0	0	0	0	0	0	0	0	0	0	0	0	0	0	0	0	0	0	0	0	0	0
ENSMUSP00000043691	4095	25	EEGEEQEDDDGEDEDDEDEEEGEED	45.33	244	5.96	6.57	6.26	S	0	0	0	0	0	13	0	0	1	0	0	0	0	0	0	0	8	0	0	3	0	0	0	0	0	0	0	0	0	0	0	0	0	0	0	0	0	0	0	0
ENSMUSP00000027438	2124	33	EEEDDEEEDEDDEDEDDEEEDDEDDDEEEEEEE	47.47	241	11.35	12.9	12.12	S	0	0	0	0	0	20	0	0	0	0	0	0	0	0	0	0	13	0	0	0	0	0	0	0	0	0	0	0	0	0	0	0	0	0	0	1	0	0	0	0
ENSMUSP00000103943	5586	22	EEGEDDEDDVDVEEEEDEDEDD	43.94	246	4.4	4.8	4.6	S	0	0	0	0	0	10	0	2	0	0	0	0	0	0	0	0	9	0	0	1	0	0	0	0	0	0	0	0	0	0	0	0	0	0	0	0	0	0	0	0
ENSMUSP00000045993	1389	16	SDSDDEDDEEEDEEEE	50	259	18.65	19.8	19.22	S	2	0	0	0	0	8	0	0	0	0	0	0	0	0	0	0	6	0	0	0	0	0	0	0	0	0	0	0	0	0	0	0	0	0	0	0	0	0	0	0
ENSMUSP00000105028	2697	19	EEDGIEEEDDDDDEIDDDD	45.61	358	13.27	13.98	13.63	S	0	0	0	0	0	6	0	0	0	0	0	0	0	0	0	0	10	0	2	1	0	0	0	0	0	0	0	0	0	0	0	0	0	0	1	0	0	0	0	0
ENSMUSP00000034147	951	16	DDDEEEDEAEDEEEED	45.83	268	28.18	29.86	29.02	S	0	0	0	0	0	9	0	0	0	0	0	0	1	0	0	0	6	0	0	0	0	0	0	0	0	0	0	0	0	0	0	0	0	0	0	0	0	0	0	0
ENSMUSP00000085429	858	19	DEEEEEEEEDDDVDDYYYE	52.63	128	14.92	17.13	16.03	S	0	0	0	0	0	9	3	1	0	0	0	0	0	0	0	0	6	0	0	0	0	0	0	0	0	0	0	0	0	0	0	0	0	0	0	1	0	0	0	0
ENSMUSP00000082652	744	16	EDDDEEDEDEEEYDEY	45.83	165	22.18	24.33	23.25	S	0	0	0	0	0	8	2	0	0	0	0	0	0	0	0	0	6	0	0	0	0	0	0	0	0	0	0	0	0	0	0	0	0	0	0	0	0	0	0	0
ENSMUSP00000027438	2124	26	EDSDEDEDEEDEDDSDEDEDDEEEDE	43.59	143	6.73	7.96	7.34	S	2	0	0	0	0	12	0	0	0	0	0	0	0	0	0	0	12	0	0	0	0	0	0	0	0	0	0	0	0	0	0	0	0	0	0	0	0	0	0	0
ENSMUSP00000015893	783	21	EEEDDDDEDGDEDEEDEDEDE	50.79	159	20.31	22.99	21.65	S	0	0	0	0	0	10	0	0	0	0	0	0	0	0	0	0	10	0	0	1	0	0	0	0	0	0	0	0	0	0	0	0	0	0	0	0	0	0	0	0
ENSMUSP00000105965	8400	20	DDSQSNDSSDSDSSSSQSDD	46.67	1664	19.81	20.05	19.93	S	10	0	0	1	0	0	0	0	2	0	0	0	0	0	0	0	7	0	0	0	0	0	0	0	0	0	0	0	0	0	0	0	0	0	0	0	0	0	0	0
ENSMUSP00000021009	3564	52	DEDEVDREDEEEIEEEDDEEDDDDEDGDDVEEEEEDDDEEEEEEEEEEENED	45.51	122	3.42	4.88	4.15	S	0	0	0	1	0	29	0	2	0	0	0	0	0	0	0	0	17	1	1	1	0	0	0	0	0	0	0	0	0	0	0	0	0	0	0	1	0	0	0	0
ENSMUSP00000108172	6561	32	DSEDSNEDEEEDDEEEDEEDDEDDESDDSQSE	42.71	620	9.45	9.94	9.69	S	5	0	0	1	0	13	0	0	1	0	0	0	0	0	0	0	12	0	0	0	0	0	0	0	0	0	0	0	0	0	0	0	0	0	0	0	0	0	0	0
ENSMUSP00000084464	2055	35	ENKKDPEKKKKKEKEKEKKKKEEKTKEKKEEEKKE	34.29	112	5.45	7.15	6.3	S	0	0	1	1	19	12	0	0	0	0	0	0	0	0	1	0	1	0	0	0	0	0	0	0	0	0	0	0	0	0	0	0	0	1	0	0	0	0	0	0
ENSMUSP00000031382	4314	17	EEEKKELEEKLLELEKK	37.25	997	23.11	23.5	23.31	S	0	0	0	0	5	8	0	0	0	0	0	4	0	0	0	0	0	0	0	0	0	0	0	0	0	0	0	0	0	0	0	0	0	0	0	0	0	0	0	0
ENSMUSP00000096056	3369	19	SSSSESEMEEEEEEDDEDD	50.88	62	1.84	2.4	2.12	S	5	0	0	0	0	9	0	0	0	1	0	0	0	0	0	0	4	0	0	0	0	0	0	0	0	0	0	0	0	0	0	0	0	0	0	1	0	0	0	0
ENSMUSP00000109880	2397	39	SSSESSSEESSSESSSEEEEEEEEDEDEEESESSDSEEE	52.14	475	19.82	21.44	20.63	S	16	0	0	0	0	20	0	0	0	0	0	0	0	0	0	0	3	0	0	0	0	0	0	0	0	0	0	0	0	0	0	0	0	0	0	1	0	0	0	0
ENSMUSP00000108956	3009	17	AKAKKKEKEKEKKEEEK	31.37	886	29.44	30.01	29.73	S	0	0	0	0	9	6	0	0	0	0	0	0	2	0	0	0	0	0	0	0	0	0	0	0	0	0	0	0	0	0	0	0	0	0	0	0	0	0	0	0
ENSMUSP00000028580	1104	19	KKKKAEEYEKKKKEKEKEK	28.07	235	21.29	23.01	22.15	S	0	0	0	0	11	6	1	0	0	0	0	0	1	0	0	0	0	0	0	0	0	0	0	0	0	0	0	0	0	0	0	0	0	0	0	0	0	0	0	0
ENSMUSP00000020107	3663	17	EEEEKKDEKKKEKKNKK	29.41	296	8.08	8.54	8.31	S	0	0	0	1	9	6	0	0	0	0	0	0	0	0	0	0	1	0	0	0	0	0	0	0	0	0	0	0	0	0	0	0	0	0	0	0	0	0	0	0
ENSMUSP00000025408	2409	15	KEREKEEKKEKEKEE	55.56	780	32.38	33	32.69	S	0	0	0	0	6	8	0	0	0	0	0	0	0	0	0	0	0	1	0	0	0	0	0	0	0	0	0	0	0	0	0	0	0	0	0	0	0	0	0	0
ENSMUSP00000026888	2799	50	EKEKPKEKERKKDKKEKKKKKEKEKEKEKKEREREKERREREKREKEKEK	43.33	693	24.76	26.55	25.65	S	0	0	0	0	23	18	0	0	0	0	0	0	0	0	1	0	1	7	0	0	0	0	0	0	0	0	0	0	0	0	0	0	0	1	0	0	0	0	0	0
ENSMUSP00000025862	4752	20	SDSEESESDYEEEDEEEESS	48.33	644	13.55	13.97	13.76	S	6	0	0	0	0	10	1	0	0	0	0	0	0	0	0	0	3	0	0	0	0	0	0	0	0	0	0	0	0	0	0	0	0	0	0	0	0	0	0	0
ENSMUSP00000058375	3810	26	EEELKKKEEEEKKKQEEEERKKQEEQ	43.59	83	2.18	2.86	2.52	S	0	0	0	0	8	13	0	0	3	0	0	1	0	0	0	0	0	1	0	0	0	0	0	0	0	0	0	0	0	0	0	0	0	0	0	0	0	0	0	0
ENSMUSP00000111173	2826	23	ERPRKKKEKEKEKEKEREKDKEK	36.23	108	3.82	4.64	4.23	S	0	0	0	0	10	8	0	0	0	0	0	0	0	0	1	0	1	3	0	0	0	0	0	0	0	0	0	0	0	0	0	0	0	0	0	0	0	0	0	0
ENSMUSP00000056080	1650	16	GPPGPPGPPGPPGPPG	77.08	236	14.3	15.27	14.79	S	0	0	0	0	0	0	0	0	0	0	0	0	0	0	10	0	0	0	0	6	0	0	0	0	0	0	0	0	0	0	0	0	0	0	0	0	0	0	0	0
ENSMUSP00000044069	5979	18	GGGSGGGGGGSSSSSSSS	77.78	62	1.04	1.34	1.19	S	9	0	0	0	0	0	0	0	0	0	0	0	0	0	0	0	0	0	0	9	0	0	0	0	0	1	0	0	0	0	0	0	0	0	0	0	0	0	0	1
ENSMUSP00000061800	750	33	MGRGGIGGRGRGMIGRGRGGFGGRGRGRGRGRG	64.65	173	23.07	27.47	25.27	S	0	1	0	0	0	0	0	0	0	2	0	0	0	0	0	0	0	10	2	18	0	0	0	0	0	0	0	0	0	0	0	0	0	0	0	0	0	0	0	0
ENSMUSP00000034115	1236	51	SSAPAAPSASSPSSSSNAGGGGGGGGGGGGGGRSSSSSSSGSGGSGGGGGS	80.39	36	2.91	7.04	4.98	S	19	0	0	1	0	0	0	0	0	0	0	0	5	0	3	0	0	1	0	22	0	0	0	0	0	1	0	0	0	0	0	0	0	0	0	0	0	0	0	1
ENSMUSP00000039110	1224	23	GRPGRGGRGGRGGRGRGGRPNRG	72.46	362	29.58	31.45	30.51	S	0	0	0	1	0	0	0	0	0	0	0	0	0	0	2	0	0	8	0	12	0	0	0	0	0	0	0	0	0	0	0	0	0	0	0	0	0	0	0	0
ENSMUSP00000111212	3183	42	PPPPPGLPPPPPPGMLMPPMPGPGPGPGPGPGPGPGPGPGPG	70.63	317	9.96	11.28	10.62	S	0	0	0	0	0	0	0	0	0	3	0	2	0	0	24	0	0	0	0	13	0	0	0	0	0	0	1	0	0	0	0	0	0	0	0	0	0	0	0	0
ENSMUSP00000039110	1224	22	RGRGGLGRGRGGRGRGMGRGDG	68.18	163	13.32	15.11	14.22	S	0	0	0	0	0	0	0	0	0	1	0	1	0	0	0	0	1	7	0	12	0	0	0	0	0	0	0	0	0	0	0	0	0	0	0	0	0	0	0	0
ENSMUSP00000028977	2244	28	EGGGSGGGGEEEEEEGEEGEEDGDDKDD	60.71	385	17.16	18.4	17.78	S	1	0	0	0	1	11	0	0	0	0	0	0	0	0	0	0	5	0	0	10	0	0	0	0	0	0	0	0	0	0	0	0	0	0	0	1	0	0	0	0
ENSMUSP00000077273	2226	32	GGGGNSSSSGSGSGSGSGSPSTGSSGSSSSPG	76.04	9	0.4	1.84	1.12	S	16	0	1	1	0	0	0	0	0	0	0	0	0	0	2	0	0	0	0	12	0	0	0	0	0	0	0	0	0	0	0	0	0	0	0	0	0	0	0	0
ENSMUSP00000031668	4119	22	GPMGPPGPPGSPGPPGSPAPPG	77.27	57	1.38	1.92	1.65	S	2	0	0	0	0	0	0	0	0	1	0	0	1	0	11	0	0	0	0	7	0	0	0	0	0	0	0	0	0	0	0	0	0	0	0	0	0	0	0	0
ENSMUSP00000108553	5076	17	GPPGPPGIPGPPGPPGG	66.67	267	5.26	5.59	5.43	S	0	0	0	0	0	0	0	0	0	0	0	0	0	0	9	0	0	0	1	7	0	0	0	0	0	0	0	0	0	0	0	0	0	0	0	0	0	0	0	0
ENSMUSP00000070270	2100	22	PGLTGPPGPPGPPGPPGAPGAL	75.76	511	24.33	25.38	24.86	S	0	0	1	0	0	0	0	0	0	0	0	2	2	0	10	0	0	0	0	7	0	0	0	0	0	0	0	0	0	0	0	0	0	0	0	0	0	0	0	0
ENSMUSP00000023123	4464	21	GPVGPPGSPGPPGPPGPPGPG	71.43	1197	26.81	27.28	27.05	S	1	0	0	0	0	0	0	1	0	0	0	0	0	0	11	0	0	0	0	8	0	0	0	0	0	0	0	0	0	0	0	0	0	0	0	0	0	0	0	0
ENSMUSP00000113889	627	21	PPMGYYPPGPYPPGPYPGPGG	66.67	90	14.35	17.7	16.03	S	0	0	0	0	0	0	4	0	0	1	0	0	0	0	10	0	0	0	0	6	0	0	0	0	0	0	0	0	0	0	0	0	0	0	0	0	0	0	0	0
ENSMUSP00000027193	315	15	GHGHEHGHEHGHGHG	48.89	4	1.27	6.03	3.65	S	0	0	0	0	0	2	0	0	0	0	0	0	0	0	0	7	0	0	0	6	0	0	0	0	0	0	0	0	0	0	0	0	0	0	0	0	0	0	0	0
ENSMUSP00000074864	1593	16	SSGGGGGGGSVGSGSS	79.17	35	2.2	3.2	2.7	S	6	0	0	0	0	0	0	1	0	0	0	0	0	0	0	0	0	0	0	9	0	0	0	0	0	0	0	0	0	0	0	0	0	0	0	0	0	0	0	1
ENSMUSP00000086745	2235	21	GPQGQPGLPGPPGPPGPPGPP	73.02	552	24.7	25.64	25.17	S	0	0	0	0	0	0	0	0	2	0	0	1	0	0	11	0	0	0	0	7	0	0	0	0	0	0	0	0	0	0	0	0	0	0	0	0	0	0	0	0
ENSMUSP00000029374	8811	17	VALLAVGAGGGAGGGGA	86.27	15	0.17	0.36	0.27	S	0	0	0	0	0	0	0	2	0	0	0	2	5	0	0	0	0	0	0	8	0	0	0	0	0	0	0	0	0	0	0	0	0	0	0	0	0	0	0	0
ENSMUSP00000028280	5517	20	GPSGPLGPPGPPGLPGPPGP	71.67	1522	27.59	27.95	27.77	S	1	0	0	0	0	0	0	0	0	0	0	2	0	0	10	0	0	0	0	7	0	0	0	0	0	0	0	0	0	0	0	0	0	0	0	0	0	0	0	0
ENSMUSP00000032192	8250	19	SPGGPSKPGGGGGGPGSSS	63.16	1765	21.39	21.62	21.51	S	5	0	0	0	1	0	0	0	0	0	0	0	0	0	4	0	0	0	0	9	0	0	0	0	0	0	0	0	0	0	0	0	0	0	0	0	0	0	0	1
ENSMUSP00000086948	2880	22	GSSGLGSGSSGGGGSSSGLGSG	71.21	12	0.42	1.18	0.8	S	9	0	0	0	0	0	0	0	0	0	0	2	0	0	0	0	0	0	0	11	0	0	0	0	0	0	0	0	0	0	0	0	0	0	0	0	0	0	0	0
ENSMUSP00000060159	5679	22	AGAAGGEEAAGGGGGGPGEAEE	90.91	67	1.18	1.57	1.37	S	0	0	0	0	0	5	0	0	0	0	0	0	6	0	1	0	0	0	0	10	0	0	0	0	0	0	0	0	0	0	0	0	0	0	0	0	0	0	0	1
ENSMUSP00000048063	5541	16	SGGGGGCSSGGQSSGG	70.83	742	13.39	13.68	13.54	S	5	0	0	0	0	0	0	0	1	0	1	0	0	0	0	0	0	0	0	9	0	0	0	0	0	0	0	0	0	0	0	0	0	0	0	0	0	0	0	1
ENSMUSP00000038610	3129	25	PGPGPGPGPAAAAAAAGVAGGGAAG	97.33	312	9.97	10.77	10.37	S	0	0	0	0	0	0	0	1	0	0	0	0	10	0	5	0	0	0	0	9	0	0	0	0	0	0	0	0	1	0	0	0	0	0	0	0	0	0	0	0
ENSMUSP00000031668	4119	21	GPAGPPGPPGPPGPPGVSGGG	73.02	1093	26.54	27.05	26.79	S	1	0	0	0	0	0	0	1	0	0	0	0	1	0	9	0	0	0	0	9	0	0	0	0	0	0	0	0	0	0	0	0	0	0	0	0	0	0	0	0
ENSMUSP00000066385	1293	19	GGGSAAAAAAAAASGGAGS	77.19	123	9.51	10.98	10.25	S	3	0	0	0	0	0	0	0	0	0	0	0	10	0	0	0	0	0	0	6	0	0	0	0	0	0	0	0	1	0	0	0	0	0	0	0	0	0	0	0
ENSMUSP00000066138	3339	19	RGRRGRGRGRGSSGRRGGR	63.16	172	5.15	5.72	5.44	S	2	0	0	0	0	0	0	0	0	0	0	0	0	0	0	0	0	9	0	8	0	0	0	0	0	0	0	0	0	0	0	0	0	0	0	0	0	0	0	0
ENSMUSP00000110303	1896	23	RRGDGRRRGGGGRGQGGRGRGGG	65.22	526	27.74	28.96	28.35	S	0	0	0	0	0	0	0	0	1	0	0	0	0	0	0	0	1	8	0	13	0	0	0	0	0	0	0	0	0	0	0	0	0	0	0	0	0	0	0	0
ENSMUSP00000105179	3117	17	GSAAAGVAGAAAAGPAG	76.47	87	2.79	3.34	3.06	S	1	0	0	0	0	0	0	1	0	0	0	0	9	0	1	0	0	0	0	5	0	0	0	0	0	0	0	0	0	0	0	0	0	0	0	0	0	0	0	0
ENSMUSP00000043816	5538	18	GPRGPPGPRGRPGPPGPP	77.78	1586	28.64	28.96	28.8	S	0	0	0	0	0	0	0	0	0	0	0	0	0	0	9	0	0	3	0	6	0	0	0	0	0	0	0	0	0	0	0	0	0	0	0	0	0	0	0	0
ENSMUSP00000087714	9132	34	SGGGGSGSGGSSGGGGGSGGSGASSGGSSSHGSG	81.37	2232	24.44	24.81	24.63	S	13	0	0	0	0	0	0	0	0	0	0	0	1	0	0	1	0	0	0	19	0	0	0	0	0	0	0	0	0	0	0	0	0	0	0	0	0	0	0	1
ENSMUSP00000083620	4494	22	GEAGPEGPPGEPGPPGPPGPPG	69.7	1204	26.79	27.28	27.04	S	0	0	0	0	0	3	0	0	0	0	0	0	1	0	10	0	0	0	0	8	0	0	0	0	0	0	0	0	0	0	0	0	0	0	0	0	0	0	0	0
ENSMUSP00000110899	3411	16	GPPGNPGPPGPPGPPG	68.75	412	12.08	12.55	12.31	S	0	0	0	1	0	0	0	0	0	0	0	0	0	0	9	0	0	0	0	6	0	0	0	0	0	0	0	0	0	0	0	0	0	0	0	0	0	0	0	0
ENSMUSP00000046540	1533	31	GFGFGTGFGTTTGTGTGLGTGLGTGLGFGGF	51.61	60	3.91	5.94	4.92	S	0	5	8	0	0	0	0	0	0	0	0	3	0	0	0	0	0	0	0	15	0	0	0	0	0	0	0	0	0	0	0	0	0	0	0	0	0	0	0	0
ENSMUSP00000078659	1206	15	ASAAAGGGAAAGGGS	71.11	133	11.03	12.27	11.65	S	2	0	0	0	0	0	0	0	0	0	0	0	7	0	0	0	0	0	0	6	0	0	0	0	0	0	0	0	0	0	0	0	0	0	0	0	0	0	0	0
ENSMUSP00000045281	1305	18	GGGSAAAAAAAAASGGSS	70.37	126	9.66	11.03	10.34	S	4	0	0	0	0	0	0	0	0	0	0	0	9	0	0	0	0	0	0	5	0	0	0	0	0	0	0	0	1	0	0	0	0	0	0	0	0	0	0	0
ENSMUSP00000030623	2100	42	GGPPPPPAGGAGPGPKPGPGPGGPKGGKMPGGPKPGGGPGMG	80.16	176	8.38	10.38	9.38	S	0	0	0	0	4	0	0	0	0	2	0	0	2	0	15	0	0	0	0	19	0	0	0	0	0	0	1	0	0	0	0	0	0	0	0	0	0	0	0	0
ENSMUSP00000041282	1194	22	PSPSGGGGSGGGGGTPGPIGPP	84.85	4	0.34	2.18	1.26	S	3	0	1	0	0	0	0	0	0	0	0	0	0	0	6	0	0	0	1	11	0	0	0	0	0	0	0	0	0	0	0	0	0	0	0	0	0	0	0	1
ENSMUSP00000090398	6732	71	GAGGGGGGGGGGGGSGGGGGGGGAGGAGGAAAAAAGAGAVAAAAAAAAAAAAAAGGGGGGGYGSSSSGYGV	78.4	301	4.47	5.53	5	S	5	0	0	0	0	0	2	2	0	0	0	0	25	0	0	0	0	0	0	37	0	0	0	0	0	0	0	0	1	0	0	0	0	0	0	0	0	0	0	1
ENSMUSP00000079210	2001	16	GPPGPPGPPGPRGPPG	72.92	195	9.75	10.54	10.14	S	0	0	0	0	0	0	0	0	0	0	0	0	0	0	9	0	0	1	0	6	0	0	0	0	0	0	0	0	0	0	0	0	0	0	0	0	0	0	0	0
ENSMUSP00000084896	1491	23	GGPGGPGSSGGGSSSSSVVSSGG	79.71	156	10.46	12.01	11.23	S	9	0	0	0	0	0	0	2	0	0	0	0	0	0	2	0	0	0	0	10	0	0	0	0	0	1	0	0	0	0	0	0	0	0	0	0	0	0	0	0
ENSMUSP00000036970	5400	52	GGRGRWGRWGRWSRGGRGRGGRGRGGRGRGGGGGRGRGRGRGGRGASRGSSR	64.1	1668	30.89	31.85	31.37	S	4	0	0	0	0	0	0	0	0	0	0	0	1	3	0	0	0	18	0	26	0	0	0	0	0	0	0	0	0	0	0	0	0	0	0	0	0	0	0	1
ENSMUSP00000014684	720	28	RRSRSRDRGRGGGGGGGGGGGRERDRRR	71.43	202	28.06	31.94	30	S	2	0	0	0	0	1	0	0	0	0	0	0	0	0	0	0	2	11	0	12	0	0	0	0	0	0	0	0	0	0	0	0	0	0	0	0	0	0	0	1
ENSMUSP00000004985	3615	21	EGGGEEEQEEAEEEGQEGQGG	66.67	414	11.45	12.03	11.74	S	0	0	0	0	0	10	0	0	3	0	0	0	1	0	0	0	0	0	0	7	0	0	0	0	0	0	0	0	0	0	0	0	0	0	0	0	0	0	0	0
ENSMUSP00000021850	3024	13	KKHKHKHKHKKHK	28.21	68	2.25	2.68	2.46	S	0	0	0	0	8	0	0	0	0	0	0	0	0	0	0	5	0	0	0	0	0	0	0	0	0	0	0	0	0	0	0	0	0	0	0	0	0	0	0	0
ENSMUSP00000033673	1422	20	HHQHHHQQHHQQQQQQQQQQ	56.67	19	1.34	2.74	2.04	S	0	0	0	0	0	0	0	0	13	0	0	0	0	0	0	7	0	0	0	0	0	0	0	0	0	0	0	0	0	0	0	1	0	0	0	0	0	0	0	0
ENSMUSP00000090398	6732	58	HQQHHHHHAHHHHHHHAHHLHHLHHHHALQQQLNQFQQPQPPQPQQQQPPPPPQQQHP	67.82	75	1.11	1.98	1.54	S	0	1	0	1	0	0	0	0	17	0	0	4	3	0	10	22	0	0	0	0	0	0	0	0	0	0	1	0	0	0	1	0	0	0	0	0	0	0	0	0
ENSMUSP00000021850	3024	21	SRHKKKKHKHRSKHKKHKHSS	30.16	42	1.39	2.08	1.74	S	4	0	0	0	9	0	0	0	0	0	0	0	0	0	0	6	0	2	0	0	0	0	0	0	0	0	0	0	0	0	0	0	0	0	0	0	0	0	0	0
ENSMUSP00000001836	1506	18	LGSKLSKKKKKKGKKSSS	42.59	233	15.47	16.67	16.07	S	5	0	0	0	9	0	0	0	0	0	0	2	0	0	0	0	0	0	0	2	0	0	0	0	0	0	0	0	0	0	0	0	0	1	0	0	0	0	0	0
ENSMUSP00000050172	3270	20	KLRLKLLKKLKAKKKKLAAL	36.67	872	26.67	27.28	26.97	S	0	0	0	0	9	0	0	0	0	0	0	7	3	0	0	0	0	1	0	0	0	0	0	0	0	0	0	0	0	0	0	0	0	0	0	0	0	0	0	0
ENSMUSP00000108950	2121	21	QQLAFQQQLLQMQQLQQQHLL	58.73	206	9.71	10.7	10.21	S	0	1	0	0	0	0	0	0	11	1	0	6	1	0	0	1	0	0	0	0	0	0	0	0	0	0	0	0	0	0	0	0	0	0	0	0	0	0	0	0
ENSMUSP00000024790	2424	20	QLAFQQQLLQMQQLQQQHLL	58.33	182	7.51	8.33	7.92	S	0	1	0	0	0	0	0	0	10	1	0	6	1	0	0	1	0	0	0	0	0	0	0	0	0	0	0	0	0	0	0	0	0	0	0	0	0	0	0	0
ENSMUSP00000027850	2382	16	LQQLQQLQQQNLNLQQ	41.67	200	8.4	9.07	8.73	S	0	0	0	2	0	0	0	0	9	0	0	5	0	0	0	0	0	0	0	0	0	0	0	0	0	0	0	0	0	0	0	0	0	0	0	0	0	0	0	0
ENSMUSP00000027650	1173	20	PSPPPPLLPLLSLSLLLLSP	66.67	11	0.94	2.64	1.79	S	4	0	0	0	0	0	0	0	0	0	0	9	0	0	7	0	0	0	0	0	0	0	0	0	0	0	0	0	0	0	0	0	0	0	0	0	0	0	0	0
ENSMUSP00000028781	4287	19	LPPPPLLPLLFSLLLLPLP	75.44	59	1.38	1.82	1.6	S	1	1	0	0	0	0	0	0	0	0	0	10	0	0	7	0	0	0	0	0	0	0	0	0	0	0	0	0	0	0	0	0	0	0	0	0	0	0	0	0
ENSMUSP00000053877	3528	22	PPPAPPPPAPPPPARARPAAAA	98.48	42	1.19	1.81	1.5	S	0	0	0	0	0	0	0	0	0	0	0	0	8	0	12	0	0	2	0	0	0	0	0	0	0	0	0	0	0	0	0	0	0	0	0	0	0	0	0	0
ENSMUSP00000040896	1740	13	QQQQQPPPPPPPP	76.92	181	10.4	11.15	10.78	S	0	0	0	0	0	0	0	0	5	0	0	0	0	0	8	0	0	0	0	0	0	0	0	0	0	0	1	0	0	0	0	1	0	0	0	0	0	0	0	0
ENSMUSP00000075916	1893	28	SQQPPPQPQPPPPPPPVSQQQPPPPQVS	69.05	359	18.96	20.44	19.7	S	3	0	0	0	0	0	0	2	8	0	0	0	0	0	15	0	0	0	0	0	0	0	0	0	0	0	1	0	0	0	0	0	0	0	0	0	0	0	0	0
ENSMUSP00000106324	6012	60	QQPPPPPPPPPPPQQPQPPPQQQAAPQPPPPQPQQQQQQQQQPPPPQQQPQPPPPQQQPP	74.44	1641	27.3	28.29	27.79	S	0	0	0	0	0	0	0	0	26	0	0	0	2	0	32	0	0	0	0	0	0	0	0	0	0	0	1	0	0	0	0	1	0	0	0	0	0	0	0	0
ENSMUSP00000045386	6210	45	PPPQPPQQQPQPQLPQQQQPPPPSQPQSQQQQQQQQMMMMLMMQQ	57.78	1002	16.14	16.86	16.5	S	2	0	0	0	0	0	0	0	22	6	0	2	0	0	13	0	0	0	0	0	0	0	0	0	0	0	0	0	0	0	0	1	0	0	0	0	0	0	0	0
ENSMUSP00000005504	2793	53	QQQQQQPPQQPPPQPPQQQPPPQPPQQPPQQQPPPPPQQQPPPPPPPPPPPPQ	83.02	21	0.75	2.65	1.7	S	0	0	0	0	0	0	0	0	22	0	0	0	0	0	31	0	0	0	0	0	0	0	0	0	0	0	1	0	0	0	0	1	0	0	0	0	0	0	0	0
ENSMUSP00000074893	6600	22	GPGPGPCPCPCPCPCPCPCPGP	80.3	1718	26.03	26.36	26.2	S	0	0	0	0	0	0	0	0	0	0	7	0	0	0	11	0	0	0	0	4	0	0	0	0	0	0	0	0	0	0	0	0	0	0	0	0	0	0	0	0
ENSMUSP00000003238	1698	25	QQQQQQQPPPQPQPPPQQPQPQQQQ	64	290	17.08	18.55	17.82	S	0	0	0	0	0	0	0	0	16	0	0	0	0	0	9	0	0	0	0	0	0	0	0	0	0	0	0	0	0	0	0	1	0	0	0	0	0	0	0	0
ENSMUSP00000069644	2718	15	PPLLLLLLQLPPPPL	73.33	11	0.4	0.96	0.68	S	0	0	0	0	0	0	0	0	1	0	0	8	0	0	6	0	0	0	0	0	0	1	0	0	0	0	0	0	0	0	0	0	0	0	0	0	0	0	0	0
ENSMUSP00000003726	4206	31	QQQQLQPQPPPPPPPQPQPPPQQQHQPPPRP	67.74	970	23.06	23.8	23.43	S	0	0	0	0	0	0	0	0	12	0	0	1	0	0	16	1	0	1	0	0	0	0	0	0	0	0	1	0	0	0	0	0	0	0	0	0	0	0	0	0
ENSMUSP00000000579	1524	39	QQAPPPPPQQPPQAPQAPQAPPQQQAPPQQPQAPQQQQA	76.92	339	22.24	24.8	23.52	S	0	0	0	0	0	0	0	0	17	0	0	0	7	0	15	0	0	0	0	0	0	0	0	0	0	0	1	0	0	0	0	0	0	0	0	0	0	0	0	0
ENSMUSP00000043049	1953	33	QQQPQQPQQPQQPQPQPQPQPQPQPEHPQPQQQ	66.67	40	2.05	3.74	2.89	S	0	0	0	0	0	1	0	0	19	0	0	0	0	0	12	1	0	0	0	0	0	0	0	0	0	0	0	0	0	0	0	0	0	0	0	0	0	0	0	0
ENSMUSP00000027151	567	21	KKPAAAPAPAPAPAPAPAKPK	74.6	8	1.41	5.11	3.26	S	0	0	0	0	4	0	0	0	0	0	0	0	9	0	8	0	0	0	0	0	0	0	0	0	0	0	0	0	0	0	0	0	0	0	0	0	0	0	0	0
ENSMUSP00000038729	1209	23	APISAPAPAPAPAPAPAAVAAGA	66.67	325	26.88	28.78	27.83	S	1	0	0	0	0	0	0	1	0	0	0	0	12	0	7	0	0	0	1	1	0	0	0	0	0	0	0	0	0	0	0	0	0	0	0	0	0	0	0	0
ENSMUSP00000074448	1251	22	PSTTTTLTPTSTPTPTPTPTPT	51.52	203	16.23	17.99	17.11	S	2	0	12	0	0	0	0	0	0	0	0	1	0	0	7	0	0	0	0	0	0	0	0	0	0	0	0	0	0	0	0	0	0	0	0	0	0	0	0	0
ENSMUSP00000060346	1365	15	AEPAAPAAPPPPAAP	80	166	12.16	13.26	12.71	S	0	0	0	0	0	1	0	0	0	0	0	0	7	0	7	0	0	0	0	0	0	0	0	0	0	0	0	0	0	0	0	0	0	0	0	0	0	0	0	0
ENSMUSP00000078690	2151	24	QQPPPPAPQPPQPAQPPQAQPSQQ	81.94	168	7.81	8.93	8.37	S	1	0	0	0	0	0	0	0	9	0	0	0	3	0	11	0	0	0	0	0	0	0	0	0	0	0	0	0	0	0	0	0	0	0	0	0	0	0	0	0
ENSMUSP00000029444	3423	25	PAPAAAPAPAPAPAPAPAPAPAPAP	89.33	97	2.83	3.56	3.2	S	0	0	0	0	0	0	0	0	0	0	0	0	13	0	12	0	0	0	0	0	0	0	0	0	0	0	0	0	0	0	0	0	0	0	0	0	0	0	0	0
ENSMUSP00000000962	1200	28	PPPPQPQPQQQQQQPPPPPPQPPQPQPQ	77.38	117	9.75	12.08	10.92	S	0	0	0	0	0	0	0	0	12	0	0	0	0	0	16	0	0	0	0	0	0	0	0	0	0	0	1	0	0	0	0	1	0	0	0	0	0	0	0	0
ENSMUSP00000061278	2250	17	EPEPEPESEPEPEPEAE	72.55	30	1.33	2.09	1.71	S	1	0	0	0	0	9	0	0	0	0	0	0	1	0	6	0	0	0	0	0	0	0	0	0	0	0	0	0	0	0	0	0	0	0	0	0	0	0	0	0
ENSMUSP00000103184	1545	34	QQPQPPQQPQPPQPPQSQPQPPQPQPQQPPQQQP	68.63	365	23.62	25.83	24.72	S	1	0	0	0	0	0	0	0	17	0	0	0	0	0	16	0	0	0	0	0	0	0	0	0	0	0	0	0	0	0	0	0	0	0	0	0	0	0	0	0
ENSMUSP00000036013	4536	26	PQQPPLLLPLLQPQLLQPPPPPPPLL	76.92	34	0.75	1.32	1.04	S	0	0	0	0	0	0	0	0	5	0	0	9	0	0	12	0	0	0	0	0	0	0	0	0	0	0	1	0	0	0	0	0	0	0	0	0	0	0	0	0
ENSMUSP00000075871	1788	28	QSQLPQQQPQPPQPQQQQGPQPQAQPHQ	59.52	326	18.23	19.8	19.02	S	1	0	0	0	0	0	0	0	15	0	0	1	1	0	8	1	0	0	0	1	0	0	0	0	0	0	0	0	0	0	0	0	0	0	0	0	0	0	0	0
ENSMUSP00000038610	3129	34	AAPAPAAPSPPAAPAPAAPPPPAPPAPVAPARPP	95.1	219	7	8.09	7.54	S	1	0	0	0	0	0	0	1	0	0	0	0	14	0	17	0	0	1	0	0	0	0	0	0	0	0	0	0	0	0	0	0	0	0	0	0	0	0	0	0
ENSMUSP00000102569	582	17	AKPAAAPAPAASAAPEP	74.51	13	2.23	5.15	3.69	S	1	0	0	0	1	1	0	0	0	0	0	0	9	0	5	0	0	0	0	0	0	0	0	0	0	0	0	0	0	0	0	0	0	0	0	0	0	0	0	0
ENSMUSP00000009538	1761	17	PPPAQAPAPQPAPQPAP	90.2	60	3.41	4.37	3.89	S	0	0	0	0	0	0	0	0	3	0	0	0	5	0	9	0	0	0	0	0	0	0	0	0	0	0	0	0	0	0	0	0	0	0	0	0	0	0	0	0
ENSMUSP00000025786	2886	20	QSPQQQPQQQPPQPQQPTPP	76.67	27	0.94	1.63	1.28	S	1	0	1	0	0	0	0	0	10	0	0	0	0	0	8	0	0	0	0	0	0	0	0	0	0	0	0	0	0	0	0	0	0	0	0	0	0	0	0	0
ENSMUSP00000056530	5064	32	QQQQQQQQQLPPPPQPPQPQPQPQPQPQPQPQ	68.75	1640	32.39	33.02	32.7	S	0	0	0	0	0	0	0	0	18	0	0	1	0	0	13	0	0	0	0	0	0	0	0	0	0	0	0	0	0	0	0	1	0	0	0	0	0	0	0	0
ENSMUSP00000064046	3006	23	PPLPLLLLLLLPPPLPRALPAPA	78.26	3	0.1	0.86	0.48	S	0	0	0	0	0	0	0	0	0	0	0	10	3	0	9	0	0	1	0	0	0	1	0	0	0	0	0	0	0	0	0	0	0	0	0	0	0	0	0	0
ENSMUSP00000060179	1311	21	LWPPSPPPPLLLLLLLSLGLL	74.6	26	1.98	3.59	2.78	S	2	0	0	0	0	0	0	0	0	0	0	11	0	1	6	0	0	0	0	1	0	1	0	0	0	0	0	0	0	0	0	0	0	0	0	0	0	0	0	0
ENSMUSP00000062413	2838	19	VTTTVPPPPGTTPPPPPTT	63.16	408	14.38	15.05	14.71	S	0	0	7	0	0	0	0	2	0	0	0	0	0	0	9	0	0	0	0	1	0	0	0	0	0	0	1	0	0	0	0	0	0	0	0	0	0	0	0	0
ENSMUSP00000021670	5826	13	LPPLPPLPPLPPL	56.41	1128	19.36	19.58	19.47	S	0	0	0	0	0	0	0	0	0	0	0	5	0	0	8	0	0	0	0	0	0	0	0	0	0	0	0	0	0	0	0	0	0	0	0	0	0	0	0	0
ENSMUSP00000091898	1635	21	MPMPVPMPMPVPMPVPMPLPL	60.32	259	15.84	17.13	16.48	S	0	0	0	0	0	0	0	3	0	6	0	2	0	0	10	0	0	0	0	0	0	0	0	0	0	0	0	0	0	0	0	0	0	0	0	0	0	0	0	0
ENSMUSP00000080791	3867	35	ADPAAPAPAQAQAAAAPTPAAAPAAAAPPPAPATD	89.52	2	0.05	0.96	0.5	S	0	0	2	0	0	0	0	0	2	0	0	0	19	0	10	0	2	0	0	0	0	0	0	0	0	0	0	0	0	0	0	0	0	0	0	0	0	0	0	0
ENSMUSP00000036277	2901	19	LQQQAQQPLQPQPQPQPQP	68.42	941	32.44	33.09	32.76	S	0	0	0	0	0	0	0	0	10	0	0	2	1	0	6	0	0	0	0	0	0	0	0	0	0	0	0	0	0	0	0	0	0	0	0	0	0	0	0	0
ENSMUSP00000107503	2430	19	QPQQPPQQQPSPQPQQQVQ	64.91	479	19.71	20.49	20.1	S	1	0	0	0	0	0	0	1	11	0	0	0	0	0	6	0	0	0	0	0	0	0	0	0	0	0	0	0	0	0	0	0	0	0	0	0	0	0	0	0
ENSMUSP00000003726	4206	43	QPAPAPVPQQPPPPPQQPPPPPPPQQQQQQPPPPPPPPSMPQQ	72.09	749	17.81	18.83	18.32	S	1	0	0	0	0	0	0	1	13	1	0	0	2	0	25	0	0	0	0	0	0	0	0	0	0	0	1	0	0	0	0	1	0	0	0	0	0	0	0	0
ENSMUSP00000037255	3600	21	LPPPLPQQQQQPPPQPPPQQP	73.02	1013	28.14	28.72	28.43	S	0	0	0	0	0	0	0	0	8	0	0	2	0	0	11	0	0	0	0	0	0	0	0	0	0	0	0	0	0	0	0	1	0	0	0	0	0	0	0	0
ENSMUSP00000018727	1398	20	EEPVVEPEPEPEPEPEPEPV	66.67	187	13.38	14.81	14.09	S	0	0	0	0	0	9	0	3	0	0	0	0	0	0	8	0	0	0	0	0	0	0	0	0	0	0	0	0	0	0	0	0	0	0	0	0	0	0	0	0
ENSMUSP00000038760	2250	25	VPTQVVQQVPVQQQVQQVQTVQQVQ	57.33	26	1.16	2.27	1.71	S	0	0	2	0	0	0	0	9	12	0	0	0	0	0	2	0	0	0	0	0	0	0	0	0	0	0	0	0	0	0	0	0	0	0	0	0	0	0	0	0
ENSMUSP00000012259	2370	21	VVQQPQVQPQVQQVQPQVQPQ	71.43	351	14.81	15.7	15.25	S	0	0	0	0	0	0	0	6	11	0	0	0	0	0	4	0	0	0	0	0	0	0	0	0	0	0	0	0	0	0	0	0	0	0	0	0	0	0	0	0
ENSMUSP00000042832	4677	31	KAREEREREKEKEKEREREREREREAERAAK	60.22	1169	24.99	25.66	25.33	S	0	0	0	0	5	13	0	0	0	0	0	0	4	0	0	0	0	9	0	0	0	0	0	0	0	0	0	0	0	0	0	0	0	0	0	0	0	0	0	0
ENSMUSP00000021226	1476	24	RSRSRDRRRSRSRDRRRSRSHDRS	48.61	316	21.41	23.04	22.22	S	7	0	0	0	0	0	0	0	0	0	0	0	0	0	0	1	3	13	0	0	0	0	0	0	0	0	0	0	0	0	0	0	0	0	0	0	0	0	0	0
ENSMUSP00000021226	1476	36	KKEKQEREEREKEREREREERERKRRREEEEREKER	38.89	248	16.8	19.24	18.02	S	0	0	0	0	6	17	0	0	1	0	0	0	0	0	0	0	0	12	0	0	0	0	0	0	0	0	0	0	0	0	0	0	0	0	0	0	0	0	0	0
ENSMUSP00000037251	3735	47	KRSRSRDRDRDRDRDRDRDRDRDRDRDKDRERDRDRERDRERDRERD	60.99	175	4.69	5.94	5.31	S	2	0	0	0	2	4	0	0	0	0	0	0	0	0	0	0	17	22	0	0	0	0	0	0	0	0	0	0	0	0	0	0	0	0	0	0	0	0	0	0
ENSMUSP00000027475	3876	18	EEALRRLEERRREEEERR	55.56	818	21.1	21.57	21.34	S	0	0	0	0	0	8	0	0	0	0	0	2	1	0	0	0	0	7	0	0	0	0	0	0	0	0	0	0	0	0	0	0	0	0	0	0	0	0	0	0
ENSMUSP00000044472	3630	31	RRRSRSGSRSRRSRHRRSRSRSRDRRRHSPR	64.52	510	14.05	14.9	14.48	S	9	0	0	0	0	0	0	0	0	0	0	0	0	0	1	2	1	17	0	1	0	0	0	0	0	0	0	0	0	0	0	0	0	0	0	0	0	0	0	0
ENSMUSP00000105980	813	48	SRSRSRSRSRTRSSSRSRSRSRSRRSKSYSRSRSRSRSRSKSRSGSRS	57.64	184	22.63	28.54	25.58	S	24	0	1	0	2	0	1	0	0	0	0	0	0	0	0	0	0	19	0	1	0	0	0	0	0	0	0	0	0	0	0	0	0	0	0	0	0	0	0	0
ENSMUSP00000055254	1179	25	RHRHRSRSSSRSRSRSHQRSRHSSR	62.67	300	25.45	27.57	26.51	S	10	0	0	0	0	0	0	0	1	0	0	0	0	0	0	4	0	10	0	0	0	0	0	0	0	0	0	0	0	0	0	0	0	0	0	0	0	0	0	0
ENSMUSP00000031351	690	19	GSRKRSRSRSRSRSGRRGS	64.91	5	0.72	3.48	2.1	S	7	0	0	0	1	0	0	0	0	0	0	0	0	0	0	0	0	8	0	3	0	0	0	0	0	0	0	0	0	0	0	0	0	0	0	0	0	0	0	0
ENSMUSP00000010752	1905	16	ERDRDRERDRDRDRER	58.33	151	7.93	8.77	8.35	S	0	0	0	0	0	3	0	0	0	0	0	0	0	0	0	0	5	8	0	0	0	0	0	0	0	0	0	0	0	0	0	0	0	0	0	0	0	0	0	0
ENSMUSP00000078469	2817	70	SRSRSRSKSRGRSSSRSSSRSSKSSRSSSRSHSRSRSRSSSRSRSRSRSRSRSSRSRSRSRSRSRSRSKS	65.24	746	26.48	28.97	27.72	S	40	0	0	0	3	0	0	0	0	0	0	0	0	0	0	1	0	25	0	1	0	0	0	0	0	0	0	0	0	0	0	0	0	0	0	0	0	0	0	0
ENSMUSP00000106087	6189	21	EEKKRREEEKKREEEERERER	49.21	819	13.23	13.57	13.4	S	0	0	0	0	4	11	0	0	0	0	0	0	0	0	0	0	0	6	0	0	0	0	0	0	0	0	0	0	0	0	0	0	0	0	0	0	0	0	0	0
ENSMUSP00000085695	3528	26	REEKEREREREREKEREREKERELER	69.23	797	22.59	23.33	22.96	S	0	0	0	0	3	13	0	0	0	0	0	1	0	0	0	0	0	9	0	0	0	0	0	0	0	0	0	0	0	0	0	0	0	0	0	0	0	0	0	0
ENSMUSP00000010752	1905	34	RERERERERERERERERERERERERERERERERE	56.86	184	9.66	11.44	10.55	S	0	0	0	0	0	17	0	0	0	0	0	0	0	0	0	0	0	17	0	0	0	0	0	0	0	0	0	0	0	0	0	0	0	0	0	0	0	0	0	0
ENSMUSP00000025955	4035	40	RDSSRRDDRDREDRRRDRDDRRDLRDLRDRRDLRDDRDRR	49.17	1221	30.26	31.25	30.76	S	2	0	0	0	0	1	0	0	0	0	0	3	0	0	0	0	15	19	0	0	0	0	0	0	0	0	0	0	0	0	0	0	0	0	0	0	0	0	0	0
ENSMUSP00000059533	2319	50	RSRSRGRSRSRSRSRSRSRSRSRSRSRSHGRSSRRRREHERRRERKRRSR	75.33	27	1.16	3.32	2.24	S	16	0	0	0	1	3	0	0	0	0	0	0	0	0	0	2	0	26	0	2	0	0	0	0	0	0	0	0	0	0	0	0	0	0	0	0	0	0	0	0
ENSMUSP00000089179	3099	38	RRSRSRERDRSRERRRSRSRDRRRSRSRSRGRRSRSSS	62.28	69	2.23	3.45	2.84	S	12	0	0	0	0	2	0	0	0	0	0	0	0	0	0	0	2	21	0	1	0	0	0	0	0	0	0	0	0	0	0	0	0	0	0	0	0	0	0	0
ENSMUSP00000007042	1674	41	ERERYRERERDRERDRDRERDRERDRERERERDREREREEE	60.98	337	20.13	22.58	21.36	S	0	0	0	0	0	15	1	0	0	0	0	0	0	0	0	0	6	19	0	0	0	0	0	0	0	0	0	0	0	0	0	0	0	0	0	0	0	0	0	0
ENSMUSP00000113685	1536	28	SSSRHRRSRSRSRRRSHSKSRSRRRSKS	54.76	290	18.88	20.7	19.79	S	12	0	0	0	2	0	0	0	0	0	0	0	0	0	0	2	0	12	0	0	0	0	0	0	0	0	0	0	0	0	0	0	0	0	0	0	0	0	0	0
ENSMUSP00000104945	1833	26	SRRSRSTSRERRRRRSRSSSRSPRTS	55.13	472	25.75	27.17	26.46	S	10	0	2	0	0	1	0	0	0	0	0	0	0	0	1	0	0	12	0	0	0	0	0	0	0	0	0	0	0	0	0	0	0	0	0	0	0	0	1	0
ENSMUSP00000010752	1905	42	EKERRERERERERERERREREREREREREREKEKERERERER	50.79	101	5.3	7.51	6.4	S	0	0	0	0	3	20	0	0	0	0	0	0	0	0	0	0	0	19	0	0	0	0	0	0	0	0	0	0	0	0	0	0	0	0	0	0	0	0	0	0
ENSMUSP00000078207	939	23	RYRRSRSRSPRRRSRSPKRRSPS	55.07	230	24.49	26.94	25.72	S	7	0	0	0	1	0	1	0	0	0	0	0	0	0	3	0	0	11	0	0	0	0	0	0	0	0	0	0	0	0	0	0	0	0	0	0	0	0	0	0
ENSMUSP00000034175	3963	18	TTTATTTTSSSSSSSSSS	59.26	40	1.01	1.46	1.24	S	10	0	7	0	0	0	0	0	0	0	0	0	1	0	0	0	0	0	0	0	0	0	0	0	0	1	0	0	0	0	0	0	0	0	0	0	0	0	0	0
ENSMUSP00000088074	2067	35	AQQQPLQPLQQQQPQQPQQQQQQQQQHAQQSAAAP	66.67	87	4.21	5.9	5.06	S	1	0	0	0	0	0	0	0	21	0	0	2	5	0	5	1	0	0	0	0	0	0	0	0	0	0	0	0	0	0	0	1	0	0	0	0	0	0	0	0
ENSMUSP00000000253	1221	10	AAAAAAAAAA	80	187	15.32	16.13	15.72	S	0	0	0	0	0	0	0	0	0	0	0	0	10	0	0	0	0	0	0	0	0	0	0	0	0	0	0	0	1	0	0	0	0	0	0	0	0	0	0	0
ENSMUSP00000092463	3696	20	QEEQKQREEEEDEEEEDEEQ	56.67	902	24.4	24.95	24.68	S	0	0	0	0	1	12	0	0	4	0	0	0	0	0	0	0	2	1	0	0	0	0	0	0	0	0	0	0	0	0	0	0	0	0	0	0	0	0	0	0
ENSMUSP00000097533	2493	23	EDEEEEEEEEEEEEEEGEDEEGG	56.52	422	16.93	17.85	17.39	S	0	0	0	0	0	18	0	0	0	0	0	0	0	0	0	0	2	0	0	3	0	0	0	0	0	0	0	0	0	0	0	0	0	0	0	1	0	0	0	0
ENSMUSP00000061278	2250	18	PPPPQPQLPPLPPLPRPL	83.33	111	4.93	5.73	5.33	S	0	0	0	0	0	0	0	0	2	0	0	4	0	0	11	0	0	1	0	0	0	0	0	0	0	0	0	0	0	0	0	0	0	0	0	0	0	0	0	0
ENSMUSP00000106163	3945	33	EEDEDDEEIEEEEEEDEEEDEDEDDDDNNEEEE	41.41	533	13.51	14.35	13.93	S	0	0	0	2	0	20	0	0	0	0	0	0	0	0	0	0	10	0	1	0	0	0	0	0	0	0	0	0	0	0	0	0	0	0	0	1	0	0	0	0
ENSMUSP00000082652	744	27	EDEEEEDEEEEGEEEDVSGEEEEDEEG	53.09	185	24.87	28.49	26.68	S	1	0	0	0	0	18	0	1	0	0	0	0	0	0	0	0	4	0	0	3	0	0	0	0	0	0	0	0	0	0	0	0	0	0	0	0	0	0	0	0
ENSMUSP00000081263	1494	21	PSGGAPPPPPPPPPPGPPPLP	77.78	383	25.64	27.04	26.34	S	1	0	0	0	0	0	0	0	0	0	0	1	1	0	15	0	0	0	0	3	0	0	0	0	0	0	1	0	0	0	0	0	0	0	0	0	0	0	0	0
ENSMUSP00000068408	1656	24	RERERHRDRDRDRDRERDREREYR	62.5	526	31.76	33.21	32.49	S	0	0	0	0	0	5	1	0	0	0	0	0	0	0	0	1	5	12	0	0	0	0	0	0	0	0	0	0	0	0	0	0	0	0	0	0	0	0	0	0
ENSMUSP00000092440	5544	23	EDDEEEEEDEEEAEEEEEEIEEE	50.72	1689	30.47	30.88	30.67	S	0	0	0	0	0	18	0	0	0	0	0	0	1	0	0	0	3	0	1	0	0	0	0	0	0	0	0	0	0	0	0	0	0	0	0	1	0	0	0	0
ENSMUSP00000002291	3171	28	QPQIMQLQQQQQQQQQQQQQPQPYPQPP	66.67	415	13.09	13.97	13.53	S	0	0	0	0	0	0	1	0	18	1	0	1	0	0	6	0	0	0	1	0	0	0	0	0	0	0	0	0	0	0	0	1	0	0	0	0	0	0	0	0
ENSMUSP00000101533	1266	22	EEGEEGEEEELEGDEEGEDEDD	46.97	347	27.41	29.15	28.28	S	0	0	0	0	0	13	0	0	0	0	0	1	0	0	0	0	4	0	0	4	0	0	0	0	0	0	0	0	0	0	0	0	0	0	0	0	0	0	0	0
ENSMUSP00000043643	7935	31	QQQQQQQQQQQQQQQQQQQQQQQQQQQQQQQ	55.91	938	11.82	12.21	12.02	S	0	0	0	0	0	0	0	0	31	0	0	0	0	0	0	0	0	0	0	0	0	0	0	0	0	0	0	0	0	0	0	1	0	0	0	0	0	0	0	0
ENSMUSP00000084464	2055	22	KDQEPKEKKKKKKEKKSKADDK	36.36	89	4.33	5.4	4.87	S	1	0	0	0	12	3	0	0	1	0	0	0	1	0	1	0	3	0	0	0	0	0	0	0	0	0	0	0	0	0	0	0	0	1	0	0	0	0	0	0
ENSMUSP00000068408	1656	48	PPLGPLPPGPPPPVPGYGPPPGPPPPQQGPPPPPGPFPPRPPGPLGPP	70.14	287	17.33	20.23	18.78	S	0	1	0	0	0	0	1	1	2	0	0	3	0	0	30	0	0	1	0	9	0	0	0	0	0	0	1	0	0	0	0	0	0	0	0	0	0	0	0	0
ENSMUSP00000045344	3948	14	AAAAAVAVVTAAAA	76.19	477	12.08	12.44	12.26	S	0	0	1	0	0	0	0	3	0	0	0	0	10	0	0	0	0	0	0	0	0	0	0	0	0	0	0	0	1	0	0	0	0	0	0	0	0	0	0	0
ENSMUSP00000078588	4476	12	EEEEEEEEEEEE	58.33	846	18.9	19.17	19.03	S	0	0	0	0	0	12	0	0	0	0	0	0	0	0	0	0	0	0	0	0	0	0	0	0	0	0	0	0	0	0	0	0	0	0	0	1	0	0	0	0
ENSMUSP00000055199	3117	16	LLLPPLLLALLLLLAP	60.42	15	0.48	0.99	0.74	S	0	0	0	0	0	0	0	0	0	0	0	11	2	0	3	0	0	0	0	0	0	1	0	0	0	0	0	0	0	0	0	0	0	0	0	0	0	0	0	0
ENSMUSP00000043145	1845	13	EGEEEGEEEEEEE	56.41	311	16.86	17.56	17.21	S	0	0	0	0	0	11	0	0	0	0	0	0	0	0	0	0	0	0	0	2	0	0	0	0	0	0	0	0	0	0	0	0	0	0	0	1	0	0	0	0
ENSMUSP00000079722	2856	22	SKSGSRSSRSRSASRSRSRSFS	51.52	7	0.25	1.02	0.63	S	12	1	0	0	1	0	0	0	0	0	0	0	1	0	0	0	0	6	0	1	0	0	0	0	0	0	0	0	0	0	0	0	0	0	0	0	0	0	0	0
ENSMUSP00000081263	1494	18	PPPAPPPPPPMSVPPPLP	64.81	318	21.29	22.49	21.89	S	1	0	0	0	0	0	0	1	0	1	0	1	1	0	13	0	0	0	0	0	0	0	0	0	0	0	1	0	0	0	0	0	0	0	0	0	0	0	0	0
ENSMUSP00000044128	3765	42	SSKGGGSSSSSGGSSSSSDSESTSGSDSETESSSSSSESEGS	69.84	434	11.53	12.64	12.08	S	25	0	2	0	1	5	0	0	0	0	0	0	0	0	0	0	2	0	0	7	0	0	0	0	0	1	0	0	0	0	0	0	0	0	0	0	0	0	0	0
ENSMUSP00000059705	1377	17	RRRRRGALRRGGRRREG	80.39	291	21.13	22.37	21.75	S	0	0	0	0	0	1	0	0	0	0	0	1	1	0	0	0	0	10	0	4	0	0	0	0	0	0	0	0	0	0	0	0	0	0	0	0	0	0	1	0
ENSMUSP00000079395	1701	26	AEAAAVAAAAAVAAAAAAAAESEAEE	83.33	14	0.82	2.35	1.59	S	1	0	0	0	0	5	0	2	0	0	0	0	18	0	0	0	0	0	0	0	0	0	0	0	0	0	0	0	1	0	0	0	0	0	0	0	0	0	0	0
ENSMUSP00000044128	3765	16	ESSSSSSSSDSDLESE	54.17	695	18.46	18.88	18.67	S	10	0	0	0	0	3	0	0	0	0	0	1	0	0	0	0	2	0	0	0	0	0	0	0	0	1	0	0	0	0	0	0	0	0	0	0	0	0	0	0
ENSMUSP00000091505	1830	23	TRPTPNPTPQPTPPPPPPLPTEP	60.87	364	19.89	21.15	20.52	S	0	0	5	1	0	1	0	0	1	0	0	1	0	0	13	0	0	1	0	0	0	0	0	0	0	0	1	0	0	0	0	0	0	0	0	0	0	0	0	0
ENSMUSP00000054228	5604	17	PAAAAVVPPPPPPPPAP	80.39	1625	29	29.3	29.15	S	0	0	0	0	0	0	0	2	0	0	0	0	5	0	10	0	0	0	0	0	0	0	0	0	0	0	1	0	0	0	0	0	0	0	0	0	0	0	0	0
ENSMUSP00000026032	1062	23	ASAMPPPPPPPPPISPPALIPAP	76.81	20	1.88	4.05	2.97	S	2	0	0	0	0	0	0	0	0	1	0	1	4	0	13	0	0	0	2	0	0	0	0	0	0	0	1	0	0	0	0	0	0	0	0	0	0	0	0	0
ENSMUSP00000078945	9363	43	QQQQQQQPPPQAPPPPPPPPPPQPPQPPPQGQPPPPPPPLPGP	80.62	18	0.19	0.65	0.42	S	0	0	0	0	0	0	0	0	12	0	0	1	1	0	27	0	0	0	0	2	0	0	0	0	0	0	1	0	0	0	0	1	0	0	0	0	0	0	0	0
ENSMUSP00000076024	3807	25	PPPGFMPPPVPPPVVPPPAIPPVVP	60	688	18.07	18.73	18.4	S	0	1	0	0	0	0	0	5	0	1	0	0	1	0	15	0	0	0	1	1	0	0	0	0	0	0	0	0	0	0	0	0	0	0	0	0	0	0	0	0
ENSMUSP00000057865	1083	15	GLLLGLLLAAAALLG	68.89	122	11.27	12.65	11.96	S	0	0	0	0	0	0	0	0	0	0	0	8	4	0	0	0	0	0	0	3	0	0	0	0	0	0	0	0	0	0	0	0	0	0	0	0	0	0	0	0
ENSMUSP00000036013	4536	33	KKARAAEAARAAEAAKAAEAAKAAEAAAKAAKA	56.57	458	10.1	10.82	10.46	S	0	0	0	0	6	4	0	0	0	0	0	0	21	0	0	0	0	2	0	0	0	0	0	0	0	0	0	0	0	0	0	0	0	0	0	0	0	0	0	0
ENSMUSP00000066693	5619	25	ESSEEEEEEEEEDDEEEEEEEEEES	57.33	885	15.75	16.2	15.97	S	3	0	0	0	0	20	0	0	0	0	0	0	0	0	0	0	2	0	0	0	0	0	0	0	0	0	0	0	0	0	0	0	0	0	0	1	0	0	0	0
ENSMUSP00000081263	1494	26	PPHPDFAAPPPPPPPPAADYPMPPPP	61.54	354	23.69	25.44	24.56	S	0	1	0	0	0	0	1	0	0	1	0	0	4	0	16	1	2	0	0	0	0	0	0	0	0	0	1	0	0	0	0	0	0	0	0	0	0	0	0	0
ENSMUSP00000016471	1071	20	EEEEEEEEGKEEEEEREEEE	48.33	52	4.86	6.72	5.79	S	0	0	0	0	1	17	0	0	0	0	0	0	0	0	0	0	0	1	0	1	0	0	0	0	0	0	0	0	0	0	0	0	0	0	0	1	0	0	0	0
ENSMUSP00000061278	2250	21	EAVEEETATEGEEEEEEEAAA	71.43	84	3.73	4.67	4.2	S	0	0	2	0	0	12	0	1	0	0	0	0	5	0	0	0	0	0	0	1	0	0	0	0	0	0	0	0	0	0	0	0	0	0	0	1	0	0	0	0
ENSMUSP00000097770	1449	15	VALLVLALLLLVLLL	66.67	6	0.41	1.45	0.93	S	0	0	0	0	0	0	0	3	0	0	0	10	2	0	0	0	0	0	0	0	0	0	0	0	0	0	0	0	0	0	0	0	0	0	0	0	0	0	0	0
ENSMUSP00000062780	471	19	EDDEDDEEEDDEEEEEEEE	54.39	124	26.33	30.36	28.34	S	0	0	0	0	0	13	0	0	0	0	0	0	0	0	0	0	6	0	0	0	0	0	0	0	0	0	0	0	0	0	0	0	0	0	0	1	0	0	0	0
ENSMUSP00000088525	3450	19	SPSASPPPPPPPPPPPPCP	63.16	30	0.87	1.42	1.14	S	3	0	0	0	0	0	0	0	0	0	1	0	1	0	14	0	0	0	0	0	0	0	0	0	0	0	1	0	0	0	0	0	0	0	0	0	0	0	0	0
ENSMUSP00000068408	1656	28	PPRPPLGPPGPPGPPGPPPPGQVLPPPL	64.29	236	14.25	15.94	15.1	S	0	0	0	0	0	0	0	1	1	0	0	3	0	0	17	0	0	1	0	5	0	0	0	0	0	0	0	0	0	0	0	0	0	0	0	0	0	0	0	0
ENSMUSP00000042177	4083	18	SSDESSSDGSSSSESDDE	51.85	1013	24.81	25.25	25.03	S	10	0	0	0	0	3	0	0	0	0	0	0	0	0	0	0	4	0	0	1	0	0	0	0	0	0	0	0	0	0	0	0	0	0	0	0	0	0	0	0
ENSMUSP00000064667	2298	15	HHHHDYHHILHHHHH	55.56	566	24.63	25.28	24.96	S	0	0	0	0	0	0	1	0	0	0	0	1	0	0	0	11	1	0	1	0	0	0	0	0	0	0	0	0	0	0	1	0	0	0	0	0	0	0	0	0
ENSMUSP00000067884	2550	17	HHHHHPHPAHHQHHQPQ	70.59	247	9.69	10.35	10.02	S	0	0	0	0	0	0	0	0	3	0	0	0	1	0	3	10	0	0	0	0	0	0	0	0	0	0	0	0	0	0	1	0	0	0	0	0	0	0	0	0
ENSMUSP00000090398	6732	16	QAAAGAAAGGQQAAAG	91.67	461	6.85	7.09	6.97	S	0	0	0	0	0	0	0	0	3	0	0	0	9	0	0	0	0	0	0	4	0	0	0	0	0	0	0	0	0	0	0	0	0	0	0	0	0	0	0	0
ENSMUSP00000071050	3240	17	EKDKKKKEDEKKKKKKK	33.33	1008	31.11	31.64	31.37	S	0	0	0	0	12	3	0	0	0	0	0	0	0	0	0	0	2	0	0	0	0	0	0	0	0	0	0	0	0	0	0	0	0	1	0	0	0	0	0	0
ENSMUSP00000023631	6915	17	SGSDSDSSSDSSSQYSD	45.1	852	12.32	12.57	12.44	S	10	0	0	0	0	0	1	0	1	0	0	0	0	0	0	0	4	0	0	1	0	0	0	0	0	0	0	0	0	0	0	0	0	0	0	0	0	0	0	0
ENSMUSP00000019924	1020	15	ATVHAAAAAATAAAH	66.67	262	25.69	27.16	26.42	S	0	0	2	0	0	0	0	1	0	0	0	0	10	0	0	2	0	0	0	0	0	0	0	0	0	0	0	0	1	0	0	0	0	0	0	0	0	0	0	0
ENSMUSP00000113611	1788	37	RREKDRDRDRERDRDRERERDRDRERERTRERERERD	65.77	455	25.45	27.52	26.48	S	0	0	1	0	1	9	0	0	0	0	0	0	0	0	0	0	8	18	0	0	0	0	0	0	0	0	0	0	0	0	0	0	0	0	0	0	0	0	0	0
ENSMUSP00000101578	819	24	EQVEEQYEEEEEAQEEEVQEEAPE	52.78	7	0.85	3.79	2.32	S	0	0	0	0	0	14	1	2	4	0	0	0	2	0	1	0	0	0	0	0	0	0	0	0	0	0	0	0	0	0	0	0	0	0	0	1	0	0	0	0
ENSMUSP00000081575	3651	13	EEEEEEEEEEEEE	56.41	929	25.45	25.8	25.62	S	0	0	0	0	0	13	0	0	0	0	0	0	0	0	0	0	0	0	0	0	0	0	0	0	0	0	0	0	0	0	0	0	0	0	0	1	0	0	0	0
ENSMUSP00000041667	2463	14	DDDEDDDEDEDKED	40.48	795	32.28	32.85	32.56	S	0	0	0	0	1	4	0	0	0	0	0	0	0	0	0	0	9	0	0	0	0	0	0	0	0	0	0	0	0	0	0	0	0	0	0	0	0	0	0	0
ENSMUSP00000112619	2235	27	EPEVEEEEEEEEEEEEKVKEEHEERVE	53.09	590	26.4	27.61	27	S	0	0	0	0	2	19	0	3	0	0	0	0	0	0	1	1	0	1	0	0	0	0	0	0	0	0	0	0	0	0	0	0	0	0	0	1	0	0	0	0
ENSMUSP00000085960	2472	10	GGGGGGGGGG	90	564	22.82	23.22	23.02	S	0	0	0	0	0	0	0	0	0	0	0	0	0	0	0	0	0	0	0	10	0	0	0	0	0	0	0	0	0	0	0	0	0	0	0	0	0	0	0	1
ENSMUSP00000030775	5859	12	AAAAAAAVAAAV	83.33	209	3.57	3.77	3.67	S	0	0	0	0	0	0	0	2	0	0	0	0	10	0	0	0	0	0	0	0	0	0	0	0	0	0	0	0	1	0	0	0	0	0	0	0	0	0	0	0
ENSMUSP00000097884	2415	24	ARPPAGPPAASAAAAAAATSPAAG	94.44	32	1.33	2.32	1.82	S	2	0	1	0	0	0	0	0	0	0	0	0	13	0	5	0	0	1	0	2	0	0	0	0	0	0	0	0	1	0	0	0	0	0	0	0	0	0	0	0
ENSMUSP00000026236	1002	35	GGGGSAAGAGAGGTGAYGAGGPGGPGGPAGGGGGA	84.76	58	5.79	9.28	7.53	S	1	0	1	0	0	0	1	0	0	0	0	0	8	0	3	0	0	0	0	21	0	0	0	0	0	0	0	0	0	0	0	0	0	0	0	0	0	0	0	1
ENSMUSP00000102346	1209	14	SSSSSSSEEENSES	50	334	27.63	28.78	28.21	S	9	0	0	1	0	4	0	0	0	0	0	0	0	0	0	0	0	0	0	0	0	0	0	0	0	1	0	0	0	0	0	0	0	0	0	0	0	0	0	0
ENSMUSP00000090398	6732	19	EEEEEEEEEEEDSEKIESE	50.88	1734	25.76	26.04	25.9	S	2	0	0	0	1	14	0	0	0	0	0	0	0	0	0	0	1	0	1	0	0	0	0	0	0	0	0	0	0	0	0	0	0	0	0	1	0	0	0	0
ENSMUSP00000078715	615	24	AKAAAPKAAPAPAAAPAAAPAAAP	69.44	13	2.11	6.02	4.07	S	0	0	0	0	2	0	0	0	0	0	0	0	16	0	6	0	0	0	0	0	0	0	0	0	0	0	0	0	0	0	0	0	0	0	0	0	0	0	0	0
ENSMUSP00000038367	2727	12	TTTTTTTTTTKT	55.56	730	26.77	27.21	26.99	S	0	0	11	0	1	0	0	0	0	0	0	0	0	0	0	0	0	0	0	0	0	0	0	0	0	0	0	1	0	0	0	0	0	0	0	0	0	0	0	0
ENSMUSP00000078659	1206	22	AAAAAAAAAAAAAAVAAAAAAA	83.33	207	17.16	18.99	18.08	S	0	0	0	0	0	0	0	1	0	0	0	0	21	0	0	0	0	0	0	0	0	0	0	0	0	0	0	0	1	0	0	0	0	0	0	0	0	0	0	0
ENSMUSP00000064706	4086	30	AGMGGSGAGAGVGAGGGGGSGASSGGGAGG	88.89	46	1.13	1.86	1.49	S	4	0	0	0	0	0	0	1	0	1	0	0	6	0	0	0	0	0	0	18	0	0	0	0	0	0	0	0	0	0	0	0	0	0	0	0	0	0	0	1
ENSMUSP00000072871	4521	26	AVPALAAAPMAAAAAAAPMAAAAAAA	61.54	1290	28.53	29.11	28.82	S	0	0	0	0	0	0	0	1	0	2	0	1	19	0	3	0	0	0	0	0	0	0	0	0	0	0	0	0	1	0	0	0	0	0	0	0	0	0	0	0
ENSMUSP00000053297	1128	29	PPAAPPPPPPPPHPHPHPHAHHLHAAAAP	78.16	276	24.47	27.04	25.75	S	0	0	0	0	0	0	0	0	0	0	0	1	7	0	14	7	0	0	0	0	0	0	0	0	0	0	1	0	0	0	0	0	0	0	0	0	0	0	0	0
ENSMUSP00000045392	1011	17	AAAAAAAAAAAAAEEAA	90.2	106	10.48	12.17	11.33	S	0	0	0	0	0	2	0	0	0	0	0	0	15	0	0	0	0	0	0	0	0	0	0	0	0	0	0	0	1	0	0	0	0	0	0	0	0	0	0	0
ENSMUSP00000061893	1104	19	APATPPPPPVAPVTPPPPP	70.18	234	21.2	22.92	22.06	S	0	0	2	0	0	0	0	2	0	0	0	0	3	0	12	0	0	0	0	0	0	0	0	0	0	0	1	0	0	0	0	0	0	0	0	0	0	0	0	0
ENSMUSP00000050659	759	12	PPLPPPPPPPPP	86.11	19	2.5	4.08	3.29	S	0	0	0	0	0	0	0	0	0	0	0	1	0	0	11	0	0	0	0	0	0	0	0	0	0	0	1	0	0	0	0	0	0	0	0	0	0	0	0	0
ENSMUSP00000088532	3570	19	PPPPPPPPPPAPRGRTPPT	75.44	920	25.77	26.3	26.04	S	0	0	2	0	0	0	0	0	0	0	0	0	1	0	13	0	0	2	0	1	0	0	0	0	0	0	1	0	0	0	0	0	0	0	0	0	0	0	0	0
ENSMUSP00000066306	3210	15	GGGGNSASGGGSGGS	82.22	208	6.48	6.95	6.71	S	4	0	0	1	0	0	0	0	0	0	0	0	1	0	0	0	0	0	0	9	0	0	0	0	0	0	0	0	0	0	0	0	0	0	0	0	0	0	0	0
ENSMUSP00000000095	2136	23	AAAAAAASALPATSAAAAAAAAA	79.71	582	27.25	28.32	27.79	S	2	0	1	0	0	0	0	0	0	0	0	1	18	0	1	0	0	0	0	0	0	0	0	0	0	0	0	0	1	0	0	0	0	0	0	0	0	0	0	0
ENSMUSP00000044472	3630	18	PPPGFGPGVPPPPPPPPF	66.67	772	21.27	21.76	21.52	S	0	2	0	0	0	0	0	1	0	0	0	0	0	0	12	0	0	0	0	3	0	0	0	0	0	0	1	0	0	0	0	0	0	0	0	0	0	0	0	0
ENSMUSP00000033983	891	18	ESDSEDEEEEEDEDEEED	38.89	196	22	24.02	23.01	S	2	0	0	0	0	11	0	0	0	0	0	0	0	0	0	0	5	0	0	0	0	0	0	0	0	0	0	0	0	0	0	0	0	0	0	1	0	0	0	0
ENSMUSP00000045392	1011	24	GGGGGGAGGGGGGGPGGGGGGSGG	91.67	77	7.62	9.99	8.8	S	1	0	0	0	0	0	0	0	0	0	0	0	1	0	1	0	0	0	0	21	0	0	0	0	0	0	0	0	0	0	0	0	0	0	0	0	0	0	0	1
ENSMUSP00000066894	2133	14	GEEEEEEEEGEEEE	66.67	213	9.99	10.64	10.31	S	0	0	0	0	0	12	0	0	0	0	0	0	0	0	0	0	0	0	0	2	0	0	0	0	0	0	0	0	0	0	0	0	0	0	0	1	0	0	0	0
ENSMUSP00000029126	2595	18	PSRPPRPSRPPPPTPRRP	59.26	209	8.05	8.75	8.4	S	2	0	1	0	0	0	0	0	0	0	0	0	0	0	10	0	0	5	0	0	0	0	0	0	0	0	0	0	0	0	0	0	0	0	0	0	0	0	0	0
ENSMUSP00000054804	5049	22	QASGGGGSGSGSGSGAGGGQAQ	81.82	1003	19.87	20.3	20.08	S	5	0	0	0	0	0	0	0	3	0	0	0	3	0	0	0	0	0	0	11	0	0	0	0	0	0	0	0	0	0	0	0	0	0	0	0	0	0	0	0
ENSMUSP00000043643	7935	22	SMSSSSSGSSTSSSSGSVSTSS	62.12	2350	29.62	29.89	29.75	S	16	0	2	0	0	0	0	1	0	1	0	0	0	0	0	0	0	0	0	2	0	0	0	0	0	1	0	0	0	0	0	0	0	0	0	0	0	0	0	0
ENSMUSP00000069851	2829	24	SSSGSGGGSSSSNSSSSSGVGSPS	65.28	83	2.93	3.78	3.36	S	15	0	0	1	0	0	0	1	0	0	0	0	0	0	1	0	0	0	0	6	0	0	0	0	0	1	0	0	0	0	0	0	0	0	0	0	0	0	0	0
ENSMUSP00000040920	942	17	AAAATSAAAVAAAATGA	84.31	172	18.26	20.06	19.16	S	1	0	2	0	0	0	0	1	0	0	0	0	12	0	0	0	0	0	0	1	0	0	0	0	0	0	0	0	0	0	0	0	0	0	0	0	0	0	0	0
ENSMUSP00000092715	1116	11	AAAAAAAAAAA	87.88	166	14.87	15.86	15.37	S	0	0	0	0	0	0	0	0	0	0	0	0	11	0	0	0	0	0	0	0	0	0	0	0	0	0	0	0	1	0	0	0	0	0	0	0	0	0	0	0
ENSMUSP00000073803	5994	19	LLLKFLLLFLLLLLFALFL	54.39	1965	32.78	33.1	32.94	S	0	4	0	0	1	0	0	0	0	0	0	13	1	0	0	0	0	0	0	0	0	1	0	0	0	0	0	0	0	0	0	0	0	0	0	0	0	0	0	0
ENSMUSP00000055122	2967	17	STSLSSESSSSSSESEE	58.82	717	24.17	24.74	24.45	S	11	0	1	0	0	4	0	0	0	0	0	1	0	0	0	0	0	0	0	0	0	0	0	0	0	1	0	0	0	0	0	0	0	0	0	0	0	0	0	0
ENSMUSP00000076652	2556	13	KKEKKEKKKKEKE	30.77	129	5.05	5.56	5.3	S	0	0	0	0	9	4	0	0	0	0	0	0	0	0	0	0	0	0	0	0	0	0	0	0	0	0	0	0	0	0	0	0	0	0	0	0	0	0	0	0
ENSMUSP00000037180	4953	16	PGSGGGDGGGDPGGDG	81.25	4	0.08	0.4	0.24	S	1	0	0	0	0	0	0	0	0	0	0	0	0	0	2	0	3	0	0	10	0	0	0	0	0	0	0	0	0	0	0	0	0	0	0	0	0	0	0	0
ENSMUSP00000021681	1128	15	AAATTTAAAAAAAAA	73.33	19	1.68	3.01	2.35	S	0	0	3	0	0	0	0	0	0	0	0	0	12	0	0	0	0	0	0	0	0	0	0	0	0	0	0	0	1	0	0	0	0	0	0	0	0	0	0	0
ENSMUSP00000049834	1353	15	KEKKREKEKRKKKKK	31.11	298	22.03	23.13	22.58	S	0	0	0	0	10	3	0	0	0	0	0	0	0	0	0	0	0	2	0	0	0	0	0	0	0	0	0	0	0	0	0	0	0	1	0	0	0	0	0	0
ENSMUSP00000049834	1353	19	KKKKKKKSDKKKKKLQKSK	24.56	233	17.22	18.63	17.92	S	2	0	0	0	14	0	0	0	1	0	0	1	0	0	0	0	1	0	0	0	0	0	0	0	0	0	0	0	0	0	0	0	0	1	0	0	0	0	0	0
ENSMUSP00000002487	2415	26	SGGGGSSSGGGGGGGGGGGGGDGGGG	85.9	5	0.21	1.28	0.75	S	4	0	0	0	0	0	0	0	0	0	0	0	0	0	0	0	1	0	0	21	0	0	0	0	0	0	0	0	0	0	0	0	0	0	0	0	0	0	0	1
ENSMUSP00000109750	4002	14	SSQWSSSGSSSSSS	61.9	524	13.09	13.44	13.27	S	11	0	0	0	0	0	0	0	1	0	0	0	0	1	0	0	0	0	0	1	0	0	0	0	0	1	0	0	0	0	0	0	0	0	0	0	0	0	0	0
ENSMUSP00000110337	11901	24	AAAASAASSSSASSSSSSSSSASS	66.67	76	0.64	0.84	0.74	S	16	0	0	0	0	0	0	0	0	0	0	0	8	0	0	0	0	0	0	0	0	0	0	0	0	1	0	0	0	0	0	0	0	0	0	0	0	0	0	0
ENSMUSP00000099193	2748	23	PPPPTNFPPPRPPPPSRPAPPPR	60.87	238	8.66	9.5	9.08	S	1	1	1	1	0	0	0	0	0	0	0	0	1	0	15	0	0	3	0	0	0	0	0	0	0	0	0	0	0	0	0	0	0	0	0	0	0	0	0	0
ENSMUSP00000037884	2097	16	AEAEAEEAAAAAVPAA	85.42	80	3.81	4.58	4.2	S	0	0	0	0	0	4	0	1	0	0	0	0	10	0	1	0	0	0	0	0	0	0	0	0	0	0	0	0	1	0	0	0	0	0	0	0	0	0	0	0
ENSMUSP00000110337	11901	16	GTTGGGGGGGRRGLGG	91.67	14	0.12	0.25	0.18	S	0	0	2	0	0	0	0	0	0	0	0	1	0	0	0	0	0	2	0	11	0	0	0	0	0	0	0	0	0	0	0	0	0	0	0	0	0	0	0	1
ENSMUSP00000101661	1554	18	AAVAAAMAAAAAAAAAAA	79.63	165	10.62	11.78	11.2	S	0	0	0	0	0	0	0	1	0	1	0	0	16	0	0	0	0	0	0	0	0	0	0	0	0	0	0	0	1	0	0	0	0	0	0	0	0	0	0	0
ENSMUSP00000101700	2934	12	HHHHHHHHHHHH	61.11	222	7.57	7.98	7.77	S	0	0	0	0	0	0	0	0	0	0	0	0	0	0	0	12	0	0	0	0	0	0	0	0	0	0	0	0	0	0	1	0	0	0	0	0	0	0	0	0
ENSMUSP00000045126	1785	16	KKKKKSKKSKKKKDKD	33.33	317	17.76	18.66	18.21	S	2	0	0	0	12	0	0	0	0	0	0	0	0	0	0	0	2	0	0	0	0	0	0	0	0	0	0	0	0	0	0	0	0	1	0	0	0	0	0	0
ENSMUSP00000107362	2493	38	SSSSESSSASDSSDSDSDSSESSSESSSEASDSSSSSS	54.39	675	27.08	28.6	27.84	S	27	0	0	0	0	4	0	0	0	0	0	0	2	0	0	0	5	0	0	0	0	0	0	0	0	1	0	0	0	0	0	0	0	0	0	0	0	0	0	0
ENSMUSP00000107362	2493	23	EDEEEEEEEEEEEEEEGEDEEGG	56.52	422	16.93	17.85	17.39	S	0	0	0	0	0	18	0	0	0	0	0	0	0	0	0	0	2	0	0	3	0	0	0	0	0	0	0	0	0	0	0	0	0	0	0	1	0	0	0	0
ENSMUSP00000085969	3075	14	KPKKKKKKKKKTKP	30.95	557	18.11	18.57	18.34	S	0	0	1	0	11	0	0	0	0	0	0	0	0	0	2	0	0	0	0	0	0	0	0	0	0	0	0	0	0	0	0	0	0	1	0	0	0	0	0	0
ENSMUSP00000035101	1752	18	SSSSSSSSFSSRLSLSSF	57.41	17	0.97	2	1.48	S	13	2	0	0	0	0	0	0	0	0	0	2	0	0	0	0	0	1	0	0	0	0	0	0	0	1	0	0	0	0	0	0	0	0	0	0	0	0	0	0
ENSMUSP00000112640	1794	29	SDSSDSDSDSETDSDSSSSSSSSSSSSSS	52.87	218	12.15	13.77	12.96	S	21	0	1	0	0	1	0	0	0	0	0	0	0	0	0	0	6	0	0	0	0	0	0	0	0	1	0	0	0	0	0	0	0	0	0	0	0	0	0	0
ENSMUSP00000108950	2121	18	QVLLQQQQALMLQQQQLQ	57.41	157	7.4	8.25	7.83	S	0	0	0	0	0	0	0	1	10	1	0	5	1	0	0	0	0	0	0	0	0	0	0	0	0	0	0	0	0	0	0	0	0	0	0	0	0	0	0	0
ENSMUSP00000044922	1821	18	KDEDEEEEEEEDEEKGEE	38.89	453	24.88	25.86	25.37	S	0	0	0	0	2	12	0	0	0	0	0	0	0	0	0	0	3	0	0	1	0	0	0	0	0	0	0	0	0	0	0	0	0	0	0	1	0	0	0	0
ENSMUSP00000098616	1749	14	SQQSAQQQQQQAQQ	59.52	307	17.55	18.35	17.95	S	2	0	0	0	0	0	0	0	10	0	0	0	2	0	0	0	0	0	0	0	0	0	0	0	0	0	0	0	0	0	0	1	0	0	0	0	0	0	0	0
ENSMUSP00000110477	789	28	SSCDSSSDSKSSSSSSSEDSSSDSEDDD	35.71	174	22.05	25.6	23.83	S	17	0	0	0	1	2	0	0	0	0	1	0	0	0	0	0	7	0	0	0	0	0	0	0	0	1	0	0	0	0	0	0	0	0	0	0	0	0	0	0
ENSMUSP00000105612	1767	19	ENEEEDVEVESEEEEEEEV	50.88	476	26.94	28.01	27.48	S	1	0	0	1	0	13	0	3	0	0	0	0	0	0	0	0	1	0	0	0	0	0	0	0	0	0	0	0	0	0	0	0	0	0	0	1	0	0	0	0
ENSMUSP00000049834	1353	35	SPSSSSSSSSSSSSSSSSSSSSSSSSETSDSSSES	56.19	261	19.29	21.88	20.58	S	30	0	1	0	0	2	0	0	0	0	0	0	0	0	1	0	1	0	0	0	0	0	0	0	0	1	0	0	0	0	0	0	0	0	0	0	0	0	0	0
ENSMUSP00000026236	1002	27	ALAGGPGPGGGGGGGGAGGAGALSAAG	87.65	107	10.68	13.37	12.03	S	1	0	0	0	0	0	0	0	0	0	0	2	7	0	2	0	0	0	0	15	0	0	0	0	0	0	0	0	0	0	0	0	0	0	0	0	0	0	0	1
ENSMUSP00000101517	6852	12	SSSASASSSSSS	66.67	255	3.72	3.9	3.81	S	10	0	0	0	0	0	0	0	0	0	0	0	2	0	0	0	0	0	0	0	0	0	0	0	0	1	0	0	0	0	0	0	0	0	0	0	0	0	0	0
ENSMUSP00000101517	6852	15	GGGGGGGSSSSDGVG	86.67	120	1.75	1.97	1.86	S	4	0	0	0	0	0	0	1	0	0	0	0	0	0	0	0	1	0	0	9	0	0	0	0	0	0	0	0	0	0	0	0	0	0	0	0	0	0	0	1
ENSMUSP00000065002	1053	16	RRRGGGGSGGGRGRGG	85.42	5	0.47	1.99	1.23	S	1	0	0	0	0	0	0	0	0	0	0	0	0	0	0	0	0	5	0	10	0	0	0	0	0	0	0	0	0	0	0	0	0	0	0	0	0	0	0	0
ENSMUSP00000095303	1506	39	NVDDNDDIDNYDDDNDDDDDDDDNDDEDDVDDNDDDDVD	42.74	429	28.49	31.08	29.78	S	0	0	0	6	0	1	1	3	0	0	0	0	0	0	0	0	27	0	1	0	0	0	0	0	0	0	0	0	0	0	0	0	0	0	1	0	0	0	0	0
ENSMUSP00000101517	6852	23	GAESNGGGGGGGAGSGGGPGAEP	86.96	74	1.08	1.42	1.25	S	2	0	0	1	0	2	0	0	0	0	0	0	3	0	2	0	0	0	0	13	0	0	0	0	0	0	0	0	0	0	0	0	0	0	0	0	0	0	0	1
ENSMUSP00000101110	1968	24	SSPGGGGLGSGLGGGLGGGRKGSG	79.17	11	0.56	1.78	1.17	S	4	0	0	0	1	0	0	0	0	0	0	3	0	0	1	0	0	1	0	14	0	0	0	0	0	0	0	0	0	0	0	0	0	0	0	0	0	0	0	0
ENSMUSP00000030623	2100	56	PMGPGPGGPKPPLPPPPPHQQQQQPPPQQPPPQQPPPHQQPPPHQPPHQQPPPPPQ	80.36	46	2.19	4.86	3.52	S	0	0	0	0	1	0	0	0	15	1	0	1	0	0	30	4	0	0	0	4	0	0	0	0	0	0	1	0	0	0	0	1	0	0	0	0	0	0	0	0
ENSMUSP00000026888	2799	17	KKKLKKELKTKLKKKEK	25.49	523	18.69	19.29	18.99	S	0	0	1	0	11	2	0	0	0	0	0	3	0	0	0	0	0	0	0	0	0	0	0	0	0	0	0	0	0	0	0	0	0	0	0	0	0	0	0	0
ENSMUSP00000086459	4794	15	VAAAAAVAAAATTAA	66.67	1177	24.55	24.86	24.71	S	0	0	2	0	0	0	0	2	0	0	0	0	11	0	0	0	0	0	0	0	0	0	0	0	0	0	0	0	1	0	0	0	0	0	0	0	0	0	0	0
ENSMUSP00000101473	2622	24	AAAAAAAAAAAAAAGTEAGSGAAG	90.28	7	0.27	1.18	0.72	S	1	0	1	0	0	1	0	0	0	0	0	0	17	0	0	0	0	0	0	4	0	0	0	0	0	0	0	0	1	0	0	0	0	0	0	0	0	0	0	0
ENSMUSP00000107359	2493	23	EDEEEEEEEEEEEEEEGEDEEGG	56.52	422	16.93	17.85	17.39	S	0	0	0	0	0	18	0	0	0	0	0	0	0	0	0	0	2	0	0	3	0	0	0	0	0	0	0	0	0	0	0	0	0	0	0	1	0	0	0	0
ENSMUSP00000094294	4512	33	EEEGGEEEESSSEESSSEEEEEEESEEEEEEEE	60.61	666	14.76	15.49	15.13	S	7	0	0	0	0	24	0	0	0	0	0	0	0	0	0	0	0	0	0	2	0	0	0	0	0	0	0	0	0	0	0	0	0	0	0	1	0	0	0	0
ENSMUSP00000108016	1794	24	SESDEEEEEEEEEEEEEEEDDDDD	52.78	377	21.01	22.35	21.68	S	2	0	0	0	0	16	0	0	0	0	0	0	0	0	0	0	6	0	0	0	0	0	0	0	0	0	0	0	0	0	0	0	0	0	1	1	0	0	0	0
ENSMUSP00000101113	1227	18	PPEPPQPQLQPPPPPAPP	79.63	3	0.24	1.71	0.98	S	0	0	0	0	0	1	0	0	3	0	0	1	1	0	12	0	0	0	0	0	0	0	0	0	0	0	1	0	0	0	0	0	0	0	0	0	0	0	0	0
ENSMUSP00000015893	783	12	EGEEEEEEEEEG	58.33	230	29.37	30.91	30.14	S	0	0	0	0	0	10	0	0	0	0	0	0	0	0	0	0	0	0	0	2	0	0	0	0	0	0	0	0	0	0	0	0	0	0	0	1	0	0	0	0
ENSMUSP00000106163	3945	24	KEDSSSSEAEEEEEEEDDEKEKED	44.44	270	6.84	7.45	7.15	S	4	0	0	0	3	12	0	0	0	0	0	0	1	0	0	0	4	0	0	0	0	0	0	0	0	0	0	0	0	0	0	0	0	0	0	1	0	0	0	0
ENSMUSP00000052271	3969	22	EEHEEEKEKEAKKEEEELPEEE	48.48	346	8.72	9.27	8.99	S	0	0	0	0	4	14	0	0	0	0	0	1	1	0	1	1	0	0	0	0	0	0	0	0	0	0	0	0	0	0	0	0	0	0	0	0	0	0	0	0
ENSMUSP00000007559	801	32	TGRGGGGAGVAGGTGGGGGGGGGFGTTTFATT	84.38	34	4.24	8.24	6.24	S	0	2	7	0	0	0	0	1	0	0	0	0	3	0	0	0	0	1	0	18	0	0	0	0	0	0	0	0	0	0	0	0	0	0	0	0	0	0	0	1
ENSMUSP00000113309	3900	16	EREEEEEEEDTETTET	56.25	268	6.87	7.28	7.08	S	0	0	4	0	0	10	0	0	0	0	0	0	0	0	0	0	1	1	0	0	0	0	0	0	0	0	0	0	0	0	0	0	0	0	0	1	0	0	0	0
ENSMUSP00000107512	2700	21	GGGSGGSAGGYGGAGGGGSLG	71.43	357	13.22	14	13.61	S	3	0	0	0	0	0	1	0	0	0	0	1	2	0	0	0	0	0	0	14	0	0	0	0	0	0	0	0	0	0	0	0	0	0	0	0	0	0	0	0
ENSMUSP00000111134	2220	34	QQQQQQQQQLAAQQLVFQQQLLQMQQLQQQQHLL	58.82	225	10.14	11.67	10.9	S	0	1	0	0	0	0	0	1	21	1	0	7	2	0	0	1	0	0	0	0	0	0	0	0	0	0	0	0	0	0	0	1	0	0	0	0	0	0	0	0
ENSMUSP00000040896	1740	28	GGGCCPCPCPPQPPPPQPPPPAAAPQAG	84.52	77	4.43	6.03	5.23	S	0	0	0	0	0	0	0	0	3	0	4	0	4	0	13	0	0	0	0	4	0	0	0	0	0	0	0	0	0	0	0	0	0	0	0	0	0	0	0	0
ENSMUSP00000097531	2493	38	SSSSESSSASDSSDSDSDSSESSSESSSEASDSSSSSS	54.39	675	27.08	28.6	27.84	S	27	0	0	0	0	4	0	0	0	0	0	0	2	0	0	0	5	0	0	0	0	0	0	0	0	1	0	0	0	0	0	0	0	0	0	0	0	0	0	0
ENSMUSP00000111134	2220	50	QQEQLHLQLLQQQQQQQQQQQQQQQQQQQQQQQQQQQQQQQQQQQQQQQQ	54	167	7.52	9.77	8.65	S	0	0	0	0	0	1	0	0	44	0	0	4	0	0	0	1	0	0	0	0	0	0	0	0	0	0	0	0	0	0	0	1	0	0	0	0	0	0	0	0
ENSMUSP00000103185	5523	23	SQSRQNSSSSSQGSSSNSGGGSG	47.83	186	3.37	3.78	3.58	S	12	0	0	2	0	0	0	0	3	0	0	0	0	0	0	0	0	1	0	5	0	0	0	0	0	1	0	0	0	0	0	0	0	0	0	0	0	0	0	0
ENSMUSP00000046296	3285	15	GPVPPPPPPPPGGPP	80	597	18.17	18.63	18.4	S	0	0	0	0	0	0	0	1	0	0	0	0	0	0	11	0	0	0	0	3	0	0	0	0	0	0	1	0	0	0	0	0	0	0	0	0	0	0	0	0
ENSMUSP00000108029	3174	14	SSGSGSSSSSSSAS	66.67	297	9.36	9.8	9.58	S	11	0	0	0	0	0	0	0	0	0	0	0	1	0	0	0	0	0	0	2	0	0	0	0	0	1	0	0	0	0	0	0	0	0	0	0	0	0	0	0
ENSMUSP00000043103	3408	16	PGPPQPPLPPPPPQQP	68.75	519	15.23	15.7	15.46	S	0	0	0	0	0	0	0	0	3	0	0	1	0	0	11	0	0	0	0	1	0	0	0	0	0	0	1	0	0	0	0	0	0	0	0	0	0	0	0	0
ENSMUSP00000022585	1041	19	SCSSDSSDSDEDSSSLSEE	45.61	41	3.94	5.76	4.85	S	10	0	0	0	0	3	0	0	0	0	1	1	0	0	0	0	4	0	0	0	0	0	0	0	0	0	0	0	0	0	0	0	0	0	0	0	0	0	0	0
ENSMUSP00000095303	1506	38	EEEEEAKEEEEKEEEEEEEEEIAGEIEGEEEEEEIEEG	54.39	347	23.04	25.56	24.3	S	0	0	0	0	2	28	0	0	0	0	0	0	2	0	0	0	0	0	3	3	0	0	0	0	0	0	0	0	0	0	0	0	0	0	0	1	0	0	0	0
ENSMUSP00000113309	3900	135	EEEKEEKKEEEEEEEEGEKEKEEEEEEEKGKEEEKEEEKEEGKEEEKKEEEEEKGKKEEEEEEEEEGKGKEEEKEEEKEEEEKEEEKEKEEEEEEEGKGKEEEEEGKEEEEEEKEEEEKEEEKEEEEEEEEEKEE	59.75	19	0.49	3.95	2.22	S	0	0	0	0	29	97	0	0	0	0	0	0	0	0	0	0	0	0	0	9	0	0	0	0	0	0	0	0	0	0	0	0	0	0	0	1	0	0	0	0
ENSMUSP00000113235	3246	18	PCSPSSPSPPPPPAPAAC	74.07	483	14.88	15.43	15.16	S	4	0	0	0	0	0	0	0	0	0	2	0	3	0	9	0	0	0	0	0	0	0	0	0	0	0	1	0	0	0	0	0	0	0	0	0	0	0	0	0
ENSMUSP00000098096	1695	14	AAAAAAAAAAVVAA	78.57	21	1.24	2.06	1.65	S	0	0	0	0	0	0	0	2	0	0	0	0	12	0	0	0	0	0	0	0	0	0	0	0	0	0	0	0	1	0	0	0	0	0	0	0	0	0	0	0
ENSMUSP00000015498	1245	16	PTTTTTPVTTTLPVTT	62.5	272	21.85	23.13	22.49	S	0	0	10	0	0	0	0	2	0	0	0	1	0	0	3	0	0	0	0	0	0	0	0	0	0	0	0	1	0	0	0	0	0	0	0	0	0	0	0	0
ENSMUSP00000109533	3351	30	GSVGGGGASAGGGGSGGGAGGSGAGGVGSG	77.78	436	13.01	13.91	13.46	S	5	0	0	0	0	0	0	2	0	0	0	0	4	0	0	0	0	0	0	19	0	0	0	0	0	0	0	0	0	0	0	0	0	0	0	0	0	0	0	0
ENSMUSP00000097531	2493	23	EDEEEEEEEEEEEEEEGEDEEGG	56.52	422	16.93	17.85	17.39	S	0	0	0	0	0	18	0	0	0	0	0	0	0	0	0	0	2	0	0	3	0	0	0	0	0	0	0	0	0	0	0	0	0	0	0	1	0	0	0	0
ENSMUSP00000109415	4242	15	KDKKKKDKKKKDSSK	31.11	724	17.07	17.42	17.24	S	2	0	0	0	10	0	0	0	0	0	0	0	0	0	0	0	3	0	0	0	0	0	0	0	0	0	0	0	0	0	0	0	0	0	0	0	0	0	0	0
ENSMUSP00000098616	1749	19	PPNPPPPPVPPPPASFPPP	70.18	481	27.5	28.59	28.04	S	1	1	0	1	0	0	0	1	0	0	0	0	1	0	14	0	0	0	0	0	0	0	0	0	0	0	1	0	0	0	0	0	0	0	0	0	0	0	0	0
ENSMUSP00000109880	2397	26	SASSSSSDSSSSSSSSSSSDTSDSDS	51.28	772	32.21	33.29	32.75	S	20	0	1	0	0	0	0	0	0	0	0	0	1	0	0	0	4	0	0	0	0	0	0	0	0	1	0	0	0	0	0	0	0	0	0	0	0	0	0	0
ENSMUSP00000098772	819	22	SSTTSTTTTTTVTTNTTTTITS	46.97	18	2.2	4.88	3.54	S	4	0	15	1	0	0	0	1	0	0	0	0	0	0	0	0	0	0	1	0	0	0	0	0	0	0	0	1	0	0	0	0	0	0	0	0	0	0	0	0
ENSMUSP00000105250	2025	89	QTQQHQMQLQQQQQQQQQMQQMQQQQLQQHQMHQQIQQQMQQQHFQHHMQQHLQQQQQQHLQQQLSQQQLQQQLQQHLQLQQLQHMQHQ	56.93	535	26.42	30.81	28.62	S	1	1	1	0	0	0	0	0	57	7	0	10	0	0	0	11	0	0	1	0	0	0	0	0	0	0	0	0	0	0	0	1	0	0	0	0	0	0	0	0
ENSMUSP00000102069	5457	18	LIPLLIFLLLLLALLLLL	59.26	716	13.12	13.45	13.29	S	0	1	0	0	0	0	0	0	0	0	0	13	1	0	1	0	0	0	2	0	0	1	0	0	0	0	0	0	0	0	0	0	0	0	0	0	0	0	0	0
ENSMUSP00000111023	3621	22	AGRAAAAAAAAAAAAAAAGAAG	95.45	88	2.43	3.04	2.73	S	0	0	0	0	0	0	0	0	0	0	0	0	18	0	0	0	0	1	0	3	0	0	0	0	0	0	0	0	1	0	0	0	0	0	0	0	0	0	0	0
ENSMUSP00000027438	2124	48	GGFGGRGGGRGGFGGRGGGRGGRGGFGGRGRGGFGGRGGFRGGRGGGG	63.89	648	30.51	32.77	31.64	S	0	5	0	0	0	0	0	0	0	0	0	0	0	0	0	0	0	10	0	33	0	0	0	0	0	0	0	0	0	0	0	0	0	0	0	0	0	0	0	0
ENSMUSP00000096056	3369	28	EPEEEEEEEEYEEEDEEYEEEEEEESSE	50	117	3.47	4.3	3.89	S	2	0	0	0	0	22	2	0	0	0	0	0	0	0	1	0	1	0	0	0	0	0	0	0	0	0	0	0	0	0	0	0	0	0	0	1	0	0	0	0
ENSMUSP00000097535	2493	38	SSSSESSSASDSSDSDSDSSESSSESSSEASDSSSSSS	54.39	675	27.08	28.6	27.84	S	27	0	0	0	0	4	0	0	0	0	0	0	2	0	0	0	5	0	0	0	0	0	0	0	0	1	0	0	0	0	0	0	0	0	0	0	0	0	0	0
ENSMUSP00000106361	3612	19	PVPPPPPPPLPPPVPCAPP	75.44	786	21.76	22.29	22.02	S	0	0	0	0	0	0	0	2	0	0	1	1	1	0	14	0	0	0	0	0	0	0	0	0	0	0	1	0	0	0	0	0	0	0	0	0	0	0	0	0
ENSMUSP00000086948	2880	29	PQHQQQHLLKQQQQQQQQPQQPTAPPQPA	60.92	461	16.01	17.01	16.51	S	0	0	1	0	1	0	0	0	15	0	0	2	2	0	6	2	0	0	0	0	0	0	0	0	0	0	0	0	0	0	0	1	0	0	0	0	0	0	0	0
ENSMUSP00000097536	2493	38	SSSSESSSASDSSDSDSDSSESSSESSSEASDSSSSSS	54.39	675	27.08	28.6	27.84	S	27	0	0	0	0	4	0	0	0	0	0	0	2	0	0	0	5	0	0	0	0	0	0	0	0	1	0	0	0	0	0	0	0	0	0	0	0	0	0	0
ENSMUSP00000095254	2190	17	KKTKNKKKKNKKKKAAT	37.25	550	25.11	25.89	25.5	S	0	0	2	2	11	0	0	0	0	0	0	0	2	0	0	0	0	0	0	0	0	0	0	0	0	0	0	0	0	0	0	0	0	0	0	0	0	0	0	0
ENSMUSP00000093299	3234	33	GGALPPPPPPLPPGGPPPPPGPPPLGGVLPPPG	67.68	559	17.29	18.31	17.8	S	0	0	0	0	0	0	0	1	0	0	0	4	1	0	19	0	0	0	0	8	0	0	0	0	0	0	1	0	0	0	0	0	0	0	0	0	0	0	0	0
ENSMUSP00000113685	1536	14	RRHSRSRSRSRRRR	52.38	274	17.84	18.75	18.29	S	4	0	0	0	0	0	0	0	0	0	0	0	0	0	0	1	0	9	0	0	0	0	0	0	0	0	0	0	0	0	0	0	0	0	0	0	0	0	0	0
ENSMUSP00000078659	1206	32	LPPLAHHPHLPPHPPPPPPPPPPPPQHLAAPA	83.33	63	5.22	7.88	6.55	S	0	0	0	0	0	0	0	0	1	0	0	4	4	0	18	5	0	0	0	0	0	0	0	0	0	0	1	0	0	0	0	0	0	0	0	0	0	0	0	0
ENSMUSP00000049474	3567	22	GTPGAAGGGAGGGGGGCLAPGA	90.91	35	0.98	1.6	1.29	S	0	0	1	0	0	0	0	0	0	0	1	1	5	0	2	0	0	0	0	12	0	0	0	0	0	0	0	0	0	0	0	0	0	0	0	0	0	0	0	1
ENSMUSP00000097535	2493	23	EDEEEEEEEEEEEEEEGEDEEGG	56.52	422	16.93	17.85	17.39	S	0	0	0	0	0	18	0	0	0	0	0	0	0	0	0	0	2	0	0	3	0	0	0	0	0	0	0	0	0	0	0	0	0	0	0	1	0	0	0	0
ENSMUSP00000104892	3708	26	QRQQQQQQQQQQSQQQSQQQQPQSSQ	61.54	848	22.87	23.57	23.22	S	4	0	0	0	0	0	0	0	20	0	0	0	0	0	1	0	0	1	0	0	0	0	0	0	0	0	0	0	0	0	0	1	0	0	0	0	0	0	0	0
ENSMUSP00000108793	2643	23	ATAAAAAAAAAASVASASSSSTA	63.77	123	4.65	5.52	5.09	S	6	0	2	0	0	0	0	1	0	0	0	0	14	0	0	0	0	0	0	0	0	0	0	0	0	0	0	0	1	0	0	0	0	0	0	0	0	0	0	0
ENSMUSP00000112640	1794	16	PPPPLPPPPPPPPPSP	68.75	570	31.77	32.66	32.22	S	1	0	0	0	0	0	0	0	0	0	0	1	0	0	14	0	0	0	0	0	0	0	0	0	0	0	1	0	0	0	0	0	0	0	0	0	0	0	0	0
ENSMUSP00000108090	2346	28	GGNGGGGGGGGGGGGGYGGSGGGGGGAG	85.71	5	0.21	1.41	0.81	S	1	0	0	1	0	0	1	0	0	0	0	0	1	0	0	0	0	0	0	24	0	0	0	0	0	0	0	0	0	0	0	0	0	0	0	0	0	0	0	1
ENSMUSP00000051248	3663	14	PPPPPPLPPPPPPP	88.1	4	0.11	0.49	0.3	S	0	0	0	0	0	0	0	0	0	0	0	1	0	0	13	0	0	0	0	0	0	0	0	0	0	0	1	0	0	0	0	0	0	0	0	0	0	0	0	0
ENSMUSP00000080739	3249	18	EGSSSEEGSDSSSSSESE	55.56	757	23.3	23.85	23.58	S	10	0	0	0	0	5	0	0	0	0	0	0	0	0	0	0	1	0	0	2	0	0	0	0	0	1	0	0	0	0	0	0	0	0	0	0	0	0	0	0
ENSMUSP00000106005	1644	17	SSSSLSSSSSRSNSDCS	47.06	188	11.44	12.47	11.95	S	12	0	0	1	0	0	0	0	0	0	1	1	0	0	0	0	1	1	0	0	0	0	0	0	0	1	0	0	0	0	0	0	0	0	0	0	0	0	0	0
ENSMUSP00000101522	5526	16	PPPPQSVPPSPPPPSP	75	878	15.89	16.18	16.03	S	3	0	0	0	0	0	0	1	1	0	0	0	0	0	11	0	0	0	0	0	0	0	0	0	0	0	0	0	0	0	0	0	0	0	0	0	0	0	0	0
ENSMUSP00000017520	1548	15	PAAAAPAQVQAAAAA	68.89	93	6.01	6.98	6.49	S	0	0	0	0	0	0	0	1	2	0	0	0	10	0	2	0	0	0	0	0	0	0	0	0	0	0	0	0	1	0	0	0	0	0	0	0	0	0	0	0
ENSMUSP00000113685	1536	18	ARRSRSASRERRRRRSRS	59.26	361	23.5	24.67	24.09	S	5	0	0	0	0	1	0	0	0	0	0	0	2	0	0	0	0	10	0	0	0	0	0	0	0	0	0	0	0	0	0	0	0	0	0	0	0	0	1	0
ENSMUSP00000103943	5586	15	PPPPPPPPPPPQPQP	71.11	139	2.49	2.76	2.62	S	0	0	0	0	0	0	0	0	2	0	0	0	0	0	13	0	0	0	0	0	0	0	0	0	0	0	1	0	0	0	0	0	0	0	0	0	0	0	0	0
ENSMUSP00000106324	6012	19	QSEEEPQELEEQEQEEEDE	56.14	1279	21.27	21.59	21.43	S	1	0	0	0	0	11	0	0	4	0	0	1	0	0	1	0	1	0	0	0	0	0	0	0	0	0	0	0	0	0	0	0	0	0	0	0	0	0	0	0
ENSMUSP00000095603	1794	42	SSSSSSSSSSSSSSSSSSSSSSSSSSSSSSSSSSSSSSSSSS	59.52	177	9.87	12.21	11.04	S	42	0	0	0	0	0	0	0	0	0	0	0	0	0	0	0	0	0	0	0	0	0	0	0	0	1	0	0	0	0	0	0	0	0	0	0	0	0	0	0
ENSMUSP00000001608	1215	30	PHHHAHPGAAAAAAAAAAAAAAGGLALGLH	80	113	9.3	11.77	10.53	S	0	0	0	0	0	0	0	0	0	0	0	3	16	0	2	5	0	0	0	4	0	0	0	0	0	0	0	0	1	0	0	0	0	0	0	0	0	0	0	0
ENSMUSP00000092687	2700	13	ATTATTTTTTTTT	64.1	692	25.63	26.11	25.87	S	0	0	11	0	0	0	0	0	0	0	0	0	2	0	0	0	0	0	0	0	0	0	0	0	0	0	0	1	0	0	0	0	0	0	0	0	0	0	0	0
ENSMUSP00000003404	3528	29	QQPPQQPQLSQQQQQPPPQQQQQQQQQSL	64.37	56	1.59	2.41	2	S	2	0	0	0	0	0	0	0	19	0	0	2	0	0	6	0	0	0	0	0	0	0	0	0	0	0	0	0	0	0	0	1	0	0	0	0	0	0	0	0
ENSMUSP00000108172	6561	23	DSDYDDDDDDDSDDQADEDEEDE	47.83	1276	19.45	19.8	19.62	S	2	0	0	0	0	4	1	0	1	0	0	0	1	0	0	0	14	0	0	0	0	0	0	0	0	0	0	0	0	0	0	0	0	0	1	0	0	0	0	0
ENSMUSP00000113527	2145	20	LHLSLSLLLLFSLLSLLSGL	55	695	32.4	33.33	32.87	S	5	1	0	0	0	0	0	0	0	0	0	12	0	0	0	1	0	0	0	1	0	0	0	0	0	0	0	0	0	0	0	0	0	0	0	0	0	0	0	0
ENSMUSP00000058020	1398	16	PHHHHHHHHHHHPHHH	60.42	123	8.8	9.94	9.37	S	0	0	0	0	0	0	0	0	0	0	0	0	0	0	2	14	0	0	0	0	0	0	0	0	0	0	0	0	0	0	1	0	0	0	0	0	0	0	0	0
ENSMUSP00000058313	3396	15	KKKKEDDKKKKEKEE	26.67	1023	30.12	30.57	30.34	S	0	0	0	0	9	4	0	0	0	0	0	0	0	0	0	0	2	0	0	0	0	0	0	0	0	0	0	0	0	0	0	0	0	0	0	0	0	0	0	0
ENSMUSP00000041495	3624	23	GYGKGHSGGSSGGGGGGSGGGPG	71.01	224	6.18	6.82	6.5	S	4	0	0	0	1	0	1	0	0	0	0	0	0	0	1	1	0	0	0	15	0	0	0	0	0	0	0	0	0	0	0	0	0	0	0	0	0	0	0	1
ENSMUSP00000090450	7098	17	VHHLVYHHHHHHHHHYH	56.86	515	7.26	7.5	7.38	S	0	0	0	0	0	0	2	2	0	0	0	1	0	0	0	12	0	0	0	0	0	0	0	0	0	0	0	0	0	0	1	0	0	0	0	0	0	0	0	0
ENSMUSP00000065489	936	18	DEAEKAKAAALAAAAADA	57.41	162	17.31	19.23	18.27	S	0	0	0	0	2	2	0	0	0	0	0	1	11	0	0	0	2	0	0	0	0	0	0	0	0	0	0	0	1	0	0	0	0	0	0	0	0	0	0	0
ENSMUSP00000102095	5403	15	SSQSSSPSSSVPSSP	62.22	1298	24.02	24.3	24.16	S	10	0	0	0	0	0	0	1	1	0	0	0	0	0	3	0	0	0	0	0	0	0	0	0	0	0	0	0	0	0	0	0	0	0	0	0	0	0	0	0
ENSMUSP00000101501	1068	22	FGTDEEEEEEEFTEEEADEEEG	54.55	324	30.34	32.4	31.37	S	0	2	2	0	0	13	0	0	0	0	0	0	1	0	0	0	2	0	0	2	0	0	0	0	0	0	0	0	0	0	0	0	0	0	0	1	0	0	0	0
ENSMUSP00000072212	1458	16	EDEIEEDDDDEDDDDD	50	470	32.24	33.33	32.78	S	0	0	0	0	0	5	0	0	0	0	0	0	0	0	0	0	10	0	1	0	0	0	0	0	0	0	0	0	0	0	0	0	0	0	1	0	0	0	0	0
ENSMUSP00000054228	5604	19	PPPAAAAAATAAAAYSASS	77.19	1219	21.75	22.09	21.92	S	3	0	1	0	0	0	1	0	0	0	0	0	11	0	3	0	0	0	0	0	0	0	0	0	0	0	0	0	1	0	0	0	0	0	0	0	0	0	0	0
ENSMUSP00000015138	2583	48	GLGGAGGLGAGGLGAGGLGAGGLGAGGLGAGGLGAGGLGAGGLGAGGG	70.83	728	28.18	30.04	29.11	S	0	0	0	0	0	0	0	0	0	0	0	9	9	0	0	0	0	0	0	30	0	0	0	0	0	0	0	0	0	0	0	0	0	0	0	0	0	0	0	0
ENSMUSP00000022469	4782	18	EEAHGEQGEEEEEEEEEE	59.26	631	13.2	13.57	13.38	S	0	0	0	0	0	13	0	0	1	0	0	0	1	0	0	1	0	0	0	2	0	0	0	0	0	0	0	0	0	0	0	0	0	0	0	1	0	0	0	0
ENSMUSP00000101148	1680	13	LPPPPPPPPLPPP	71.79	423	25.18	25.95	25.57	S	0	0	0	0	0	0	0	0	0	0	0	2	0	0	11	0	0	0	0	0	0	0	0	0	0	0	1	0	0	0	0	0	0	0	0	0	0	0	0	0
ENSMUSP00000088525	3450	28	SPSPPPPLPPPLPGGPPIPPPPPPGLPS	67.86	55	1.59	2.41	2	S	3	0	0	0	0	0	0	0	0	0	0	3	0	0	18	0	0	0	1	3	0	0	0	0	0	0	1	0	0	0	0	0	0	0	0	0	0	0	0	0
ENSMUSP00000106361	3612	14	PPPPLSPPPPPPLP	80.95	742	20.54	20.93	20.74	S	1	0	0	0	0	0	0	0	0	0	0	2	0	0	11	0	0	0	0	0	0	0	0	0	0	0	1	0	0	0	0	0	0	0	0	0	0	0	0	0
ENSMUSP00000101148	1680	12	PPPPVPPPPPPP	75	348	20.71	21.43	21.07	S	0	0	0	0	0	0	0	1	0	0	0	0	0	0	11	0	0	0	0	0	0	0	0	0	0	0	1	0	0	0	0	0	0	0	0	0	0	0	0	0
ENSMUSP00000097534	2493	38	SSSSESSSASDSSDSDSDSSESSSESSSEASDSSSSSS	54.39	675	27.08	28.6	27.84	S	27	0	0	0	0	4	0	0	0	0	0	0	2	0	0	0	5	0	0	0	0	0	0	0	0	1	0	0	0	0	0	0	0	0	0	0	0	0	0	0
ENSMUSP00000103162	4455	17	TTPPPQTPPLPPLPPLP	58.82	538	12.08	12.46	12.27	S	0	0	3	0	0	0	0	0	1	0	0	3	0	0	10	0	0	0	0	0	0	0	0	0	0	0	0	0	0	0	0	0	0	0	0	0	0	0	0	0
ENSMUSP00000052204	5490	22	QQVQVQVQQPQQVQVQVQPQQP	65.15	1025	18.67	19.07	18.87	S	0	0	0	0	0	0	0	6	13	0	0	0	0	0	3	0	0	0	0	0	0	0	0	0	0	0	0	0	0	0	0	0	0	0	0	0	0	0	0	0
ENSMUSP00000031215	2871	43	DSSSSSGSGSGSSSSSSGSSSSSSSSGSASSSSDSSSSDSSDS	69.77	649	22.61	24.1	23.35	S	33	0	0	0	0	0	0	0	0	0	0	0	1	0	0	0	4	0	0	5	0	0	0	0	0	1	0	0	0	0	0	0	0	0	0	0	0	0	0	0
ENSMUSP00000103305	2133	22	EEDEEHAGEQEEEEEEEEEEEE	56.06	99	4.64	5.67	5.16	S	0	0	0	0	0	17	0	0	1	0	0	0	1	0	0	1	1	0	0	1	0	0	0	0	0	0	0	0	0	0	0	0	0	0	0	1	0	0	0	0
ENSMUSP00000039420	2649	17	ETEDDEEEEEEEEEEET	47.06	92	3.47	4.11	3.79	S	0	0	2	0	0	13	0	0	0	0	0	0	0	0	0	0	2	0	0	0	0	0	0	0	0	0	0	0	0	0	0	0	0	0	0	1	0	0	0	0
ENSMUSP00000101491	1674	29	RRARALALLGALLAAAAAVAAARACALLA	86.21	25	1.49	3.23	2.36	S	0	0	0	0	0	0	0	1	0	0	1	7	15	0	0	0	0	4	0	1	0	0	0	0	0	0	0	0	1	0	0	0	0	0	0	0	0	0	0	0
ENSMUSP00000086943	1125	14	AAEAAEAAAAAVAA	85.71	78	6.93	8.18	7.56	S	0	0	0	0	0	2	0	1	0	0	0	0	11	0	0	0	0	0	0	0	0	0	0	0	0	0	0	0	1	0	0	0	0	0	0	0	0	0	0	0
ENSMUSP00000079722	2856	23	SDKSSSDRSRRSSSSRSSSNHSR	56.52	146	5.11	5.92	5.51	S	13	0	0	1	1	0	0	0	0	0	0	0	0	0	0	1	2	5	0	0	0	0	0	0	0	0	0	0	0	0	0	0	0	0	0	0	0	0	0	0
ENSMUSP00000103950	5181	12	EEEDDDEEEEEE	52.78	32	0.62	0.85	0.73	S	0	0	0	0	0	9	0	0	0	0	0	0	0	0	0	0	3	0	0	0	0	0	0	0	0	0	0	0	0	0	0	0	0	0	0	1	0	0	0	0
ENSMUSP00000105207	2895	22	QQQQLFLQLQILNQQQQQQQQQ	60.61	299	10.33	11.09	10.71	S	0	1	0	1	0	0	0	0	15	0	0	4	0	0	0	0	0	0	1	0	0	0	0	0	0	0	0	0	0	0	0	1	0	0	0	0	0	0	0	0
ENSMUSP00000026999	1281	22	GGEDEEEGVGGGGGGGELRGEG	78.79	20	1.56	3.28	2.42	S	0	0	0	0	0	6	0	1	0	0	0	1	0	0	0	0	1	1	0	12	0	0	0	0	0	0	0	0	0	0	0	0	0	0	0	0	0	0	0	1
ENSMUSP00000003726	4206	29	EEARRRQEQQQQQQQQRQEQQQQQQQAAA	67.82	1314	31.24	31.93	31.59	S	0	0	0	0	0	4	0	0	17	0	0	0	4	0	0	0	0	4	0	0	0	0	0	0	0	0	0	0	0	0	0	1	0	0	0	0	0	0	0	0
ENSMUSP00000099705	735	22	GPGKPPPPPPPPPGGGPGAAPP	78.79	24	3.27	6.26	4.76	S	0	0	0	0	1	0	0	0	0	0	0	0	2	0	13	0	0	0	0	6	0	0	0	0	0	0	1	0	0	0	0	0	0	0	0	0	0	0	0	0
ENSMUSP00000038033	2787	27	TAATATAAVAAATTAAITAAAAAATTA	56.79	788	28.27	29.24	28.76	S	0	0	8	0	0	0	0	1	0	0	0	0	17	0	0	0	0	0	1	0	0	0	0	0	0	0	0	0	1	0	0	0	0	0	0	0	0	0	0	0
ENSMUSP00000097533	2493	38	SSSSESSSASDSSDSDSDSSESSSESSSEASDSSSSSS	54.39	675	27.08	28.6	27.84	S	27	0	0	0	0	4	0	0	0	0	0	0	2	0	0	0	5	0	0	0	0	0	0	0	0	1	0	0	0	0	0	0	0	0	0	0	0	0	0	0
ENSMUSP00000027123	1722	16	GMGAMGGMGGGMGGGM	64.58	557	32.35	33.28	32.81	S	0	0	0	0	0	0	0	0	0	5	0	0	1	0	0	0	0	0	0	10	0	0	0	0	0	0	0	0	0	0	0	0	0	0	0	0	0	0	0	0
ENSMUSP00000098591	3816	40	PLPPPPPPLPPPLPGSGTTSPPPPPPPPPPLPPPLPGSGT	72.5	449	11.77	12.81	12.29	S	3	0	3	0	0	0	0	0	0	0	0	5	0	0	25	0	0	0	0	4	0	0	0	0	0	0	1	0	0	0	0	0	0	0	0	0	0	0	0	0
ENSMUSP00000109521	1563	15	EEEEEEEEEEEEEEE	60	486	31.09	32.05	31.57	S	0	0	0	0	0	15	0	0	0	0	0	0	0	0	0	0	0	0	0	0	0	0	0	0	0	0	0	0	0	0	0	0	0	0	0	1	0	0	0	0
ENSMUSP00000113660	2292	24	SQSSGTTSSTSSSSGGSSGTSNSG	59.72	502	21.9	22.95	22.43	S	13	0	4	1	0	0	0	0	1	0	0	0	0	0	0	0	0	0	0	5	0	0	0	0	0	0	0	0	0	0	0	0	0	0	0	0	0	0	0	0
ENSMUSP00000094053	3339	20	PPPPPPPLSGVPPPPPPPGG	65	589	17.64	18.24	17.94	S	1	0	0	0	0	0	0	1	0	0	0	1	0	0	14	0	0	0	0	3	0	0	0	0	0	0	1	0	0	0	0	0	0	0	0	0	0	0	0	0
ENSMUSP00000094053	3339	41	PGPPPPPPLPGAGPCPPPPPPPPPPPPLPGVVPPPPPPLPG	65.04	544	16.29	17.52	16.91	S	0	0	0	0	0	0	0	2	0	0	1	3	1	0	29	0	0	0	0	5	0	0	0	0	0	0	1	0	0	0	0	0	0	0	0	0	0	0	0	0
ENSMUSP00000113660	2292	19	SMTSLSSSTTSSSTSSSST	47.37	654	28.53	29.36	28.95	S	12	0	5	0	0	0	0	0	0	1	0	1	0	0	0	0	0	0	0	0	0	0	0	0	0	0	0	0	0	0	0	0	0	0	0	0	0	0	0	0
ENSMUSP00000046641	1959	15	GGGGGGGGGGGGGGG	93.33	194	9.9	10.67	10.29	S	0	0	0	0	0	0	0	0	0	0	0	0	0	0	0	0	0	0	0	15	0	0	0	0	0	0	0	0	0	0	0	0	0	0	0	0	0	0	0	1
ENSMUSP00000106324	6012	14	EMEEEEEEEEEESE	59.52	1066	17.73	17.96	17.85	S	1	0	0	0	0	12	0	0	0	1	0	0	0	0	0	0	0	0	0	0	0	0	0	0	0	0	0	0	0	0	0	0	0	0	0	1	0	0	0	0
ENSMUSP00000085260	6573	94	QQQQQQQQQQQQQQQQQQQQQQQQQQQQQQQQQYHIRQQQQQQQMLRQQQQQQQQQQQQQQQQQQQQQQQQQQQPHQQQQQAAPPQPQPQSQPQ	58.87	2056	31.28	32.71	31.99	S	1	0	0	0	0	0	1	0	77	1	0	1	2	0	6	2	0	2	1	0	0	0	0	0	0	0	0	0	0	0	0	1	0	0	0	0	0	0	0	0
ENSMUSP00000111222	4224	28	SGSAAAGGSGSSGAGGGSGGGGGSGAGG	70.24	791	18.73	19.39	19.06	S	7	0	0	0	0	0	0	0	0	0	0	0	5	0	0	0	0	0	0	16	0	0	0	0	0	0	0	0	0	0	0	0	0	0	0	0	0	0	0	1
ENSMUSP00000024123	2733	31	AAPGTGGGGGGGAGGGGQFGGAGPGAGGGGP	92.47	18	0.66	1.79	1.23	S	0	1	1	0	0	0	0	0	1	0	0	0	5	0	3	0	0	0	0	20	0	0	0	0	0	0	0	0	0	0	0	0	0	0	0	0	0	0	0	1
ENSMUSP00000038033	2787	24	VAAAPVAVAAVAAPAAAAATPSPA	62.5	698	25.04	25.91	25.48	S	1	0	1	0	0	0	0	4	0	0	0	0	14	0	4	0	0	0	0	0	0	0	0	0	0	0	0	0	1	0	0	0	0	0	0	0	0	0	0	0
ENSMUSP00000049116	1188	19	AAAAAAAAVAAAAAAAAAA	89.47	30	2.53	4.12	3.32	S	0	0	0	0	0	0	0	1	0	0	0	0	18	0	0	0	0	0	0	0	0	0	0	0	0	0	0	0	1	0	0	0	0	0	0	0	0	0	0	0
ENSMUSP00000098403	2898	20	PRPPPPPPPRPRPPLRSPPP	71.67	77	2.66	3.35	3	S	1	0	0	0	0	0	0	0	0	0	0	1	0	0	14	0	0	4	0	0	0	0	0	0	0	0	1	0	0	0	0	0	0	0	0	0	0	0	0	0
ENSMUSP00000096982	1794	14	EKKKKKKKKSEKEK	33.33	65	3.62	4.4	4.01	S	1	0	0	0	10	3	0	0	0	0	0	0	0	0	0	0	0	0	0	0	0	0	0	0	0	0	0	0	0	0	0	0	0	1	0	0	0	0	0	0
ENSMUSP00000102050	2625	17	QQQQQQQQQQQQQQQQQ	58.82	702	26.74	27.39	27.07	S	0	0	0	0	0	0	0	0	17	0	0	0	0	0	0	0	0	0	0	0	0	0	0	0	0	0	0	0	0	0	0	1	0	0	0	0	0	0	0	0
ENSMUSP00000108985	3963	9	KKKKKKKKK	29.63	868	21.9	22.13	22.02	S	0	0	0	0	9	0	0	0	0	0	0	0	0	0	0	0	0	0	0	0	0	0	0	0	0	0	0	0	0	0	0	0	0	1	0	0	0	0	0	0
ENSMUSP00000101740	2664	15	SSDSSYDSSSSSSNS	55.56	549	20.61	21.17	20.89	S	11	0	0	1	0	0	1	0	0	0	0	0	0	0	0	0	2	0	0	0	0	0	0	0	0	1	0	0	0	0	0	0	0	0	0	0	0	0	0	0
ENSMUSP00000107447	2568	18	SSNSSASSSSSQTSTSSA	66.67	26	1.01	1.71	1.36	S	12	0	2	1	0	0	0	0	1	0	0	0	2	0	0	0	0	0	0	0	0	0	0	0	0	1	0	0	0	0	0	0	0	0	0	0	0	0	0	0
ENSMUSP00000109173	3720	24	EEGGAGAEEEEEEEEEEEGESEAE	59.72	128	3.44	4.09	3.76	S	1	0	0	0	0	16	0	0	0	0	0	0	3	0	0	0	0	0	0	4	0	0	0	0	0	0	0	0	0	0	0	0	0	0	0	1	0	0	0	0
ENSMUSP00000107359	2493	38	SSSSESSSASDSSDSDSDSSESSSESSSEASDSSSSSS	54.39	675	27.08	28.6	27.84	S	27	0	0	0	0	4	0	0	0	0	0	0	2	0	0	0	5	0	0	0	0	0	0	0	0	1	0	0	0	0	0	0	0	0	0	0	0	0	0	0
ENSMUSP00000103523	1581	27	ASTTSTTTTTTTTTTTAAAAAASTTTT	61.73	269	17.01	18.72	17.87	S	3	0	17	0	0	0	0	0	0	0	0	0	7	0	0	0	0	0	0	0	0	0	0	0	0	0	0	1	1	0	0	0	0	0	0	0	0	0	0	0
ENSMUSP00000078453	1635	49	SNSSSSTNSCSSSGSSSSGSSSSSSSSSSSSSSSSSSSSGSSGSSSNGS	59.18	35	2.14	5.14	3.64	S	39	0	1	3	0	0	0	0	0	0	1	0	0	0	0	0	0	0	0	5	0	0	0	0	0	1	0	0	0	0	0	0	0	0	0	0	0	0	0	0
ENSMUSP00000078469	2817	26	QQQQQQQQQQQQQPQPQPQPQIQLPQ	62.82	330	11.71	12.64	12.18	S	0	0	0	0	0	0	0	0	19	0	0	1	0	0	5	0	0	0	1	0	0	0	0	0	0	0	0	0	0	0	0	1	0	0	0	0	0	0	0	0
ENSMUSP00000103943	5586	22	DDEEEDEEEEGEEDEEGEGDDG	48.48	276	4.94	5.33	5.14	S	0	0	0	0	0	12	0	0	0	0	0	0	0	0	0	0	6	0	0	4	0	0	0	0	0	0	0	0	0	0	0	0	0	0	0	0	0	0	0	0
ENSMUSP00000109574	2232	24	SSSSSSESASSSSSGSSSDSSDSE	58.33	720	32.26	33.33	32.8	S	18	0	0	0	0	2	0	0	0	0	0	0	1	0	0	0	2	0	0	1	0	0	0	0	0	1	0	0	0	0	0	0	0	0	0	0	0	0	0	0
ENSMUSP00000027027	2664	25	KKKKKKDKHSKKVKKEKKKKRKKQK	30.67	73	2.74	3.68	3.21	S	1	0	0	0	18	1	0	1	1	0	0	0	0	0	0	1	1	1	0	0	0	0	0	0	0	0	0	0	0	0	0	0	0	1	0	0	0	0	0	0
ENSMUSP00000010189	1053	15	LLLALLLLLRLATLL	64.44	172	16.33	17.76	17.05	S	0	0	1	0	0	0	0	0	0	0	0	11	2	0	0	0	0	1	0	0	0	1	0	0	0	0	0	0	0	0	0	0	0	0	0	0	0	0	0	0
ENSMUSP00000095677	7488	36	PLQQQQPPQPPPPLPPPPPPPSQPLPQPPPPPLQSP	65.74	536	7.16	7.64	7.4	S	2	0	0	0	0	0	0	0	8	0	0	4	0	0	22	0	0	0	0	0	0	0	0	0	0	0	1	0	0	0	0	0	0	0	0	0	0	0	0	0
ENSMUSP00000022257	2604	26	NSSPLLVPSSSSSSSSSSSSSHSVNS	50	688	26.42	27.42	26.92	S	17	0	0	2	0	0	0	2	0	0	0	2	0	0	2	1	0	0	0	0	0	0	0	0	0	1	0	0	0	0	0	0	0	0	0	0	0	0	0	0
ENSMUSP00000054228	5604	12	PPPPPPPPPPPP	88.89	1720	30.69	30.91	30.8	S	0	0	0	0	0	0	0	0	0	0	0	0	0	0	12	0	0	0	0	0	0	0	0	0	0	0	1	0	0	0	0	0	0	0	0	0	0	0	0	0
ENSMUSP00000021381	2181	18	EVEKESEEKEEKEEKEPE	42.59	453	20.77	21.6	21.18	S	1	0	0	0	4	11	0	1	0	0	0	0	0	0	1	0	0	0	0	0	0	0	0	0	0	0	0	0	0	0	0	0	0	0	0	0	0	0	0	0
ENSMUSP00000020915	3201	16	TAAQAAAAAAAAGGTA	60.42	471	14.71	15.21	14.96	S	0	0	2	0	0	0	0	0	1	0	0	0	11	0	0	0	0	0	0	2	0	0	0	0	0	0	0	0	1	0	0	0	0	0	0	0	0	0	0	0
ENSMUSP00000024599	7452	15	ALLPPLLLLLLLAAA	80	16	0.21	0.42	0.32	S	0	0	0	0	0	0	0	0	0	0	0	9	4	0	2	0	0	0	0	0	0	1	0	0	0	0	0	0	0	0	0	0	0	0	0	0	0	0	0	0
ENSMUSP00000025760	1362	22	PLALPPPPPPPLPLPPPPSPPL	84.85	53	3.89	5.51	4.7	S	1	0	0	0	0	0	0	0	0	0	0	5	1	0	15	0	0	0	0	0	0	0	0	0	0	0	1	0	0	0	0	0	0	0	0	0	0	0	0	0
ENSMUSP00000033532	3819	22	GSGSSSESESSSESDSDTESST	56.06	448	11.73	12.31	12.02	S	12	0	2	0	0	4	0	0	0	0	0	0	0	0	0	0	2	0	0	2	0	0	0	0	0	0	0	0	0	0	0	0	0	0	0	0	0	0	0	0
ENSMUSP00000026259	909	13	ASAAAAAAAAASS	84.62	240	26.4	27.83	27.12	S	3	0	0	0	0	0	0	0	0	0	0	0	10	0	0	0	0	0	0	0	0	0	0	0	0	0	0	0	1	0	0	0	0	0	0	0	0	0	0	0
ENSMUSP00000021807	1143	25	EESEEEEEDDEDDDEEDEEEEKEKS	48	31	2.71	4.9	3.81	S	2	0	0	0	2	15	0	0	0	0	0	0	0	0	0	0	6	0	0	0	0	0	0	0	0	0	0	0	0	0	0	0	0	0	0	1	0	0	0	0
ENSMUSP00000022446	807	24	SSSSGSSSSDSESSSGSDDDSSSS	63.89	188	23.3	26.27	24.78	S	17	0	0	0	0	1	0	0	0	0	0	0	0	0	0	0	4	0	0	2	0	0	0	0	0	0	0	0	0	0	0	0	0	0	0	0	0	0	0	0
ENSMUSP00000112640	1794	14	PLPPPPPPPPPPPP	80.95	535	29.82	30.6	30.21	S	0	0	0	0	0	0	0	0	0	0	0	1	0	0	13	0	0	0	0	0	0	0	0	0	0	0	1	0	0	0	0	0	0	0	0	0	0	0	0	0
ENSMUSP00000024627	5136	19	SGSEEDSSSSEDSDDSSSG	57.89	119	2.32	2.69	2.5	S	10	0	0	0	0	3	0	0	0	0	0	0	0	0	0	0	4	0	0	2	0	0	0	0	0	0	0	0	0	0	0	0	0	0	0	0	0	0	0	0
ENSMUSP00000040307	1821	15	STASAASSSSSSSAS	66.67	2	0.11	0.93	0.52	S	10	0	1	0	0	0	0	0	0	0	0	0	4	0	0	0	0	0	0	0	0	0	0	0	0	1	0	0	0	0	0	0	0	0	0	0	0	0	0	0
ENSMUSP00000026032	1062	19	EELEEEEEMEEEEEEEEEM	52.63	86	8.1	9.89	8.99	S	0	0	0	0	0	16	0	0	0	2	0	1	0	0	0	0	0	0	0	0	0	0	0	0	0	0	0	0	0	0	0	0	0	0	0	1	0	0	0	0
ENSMUSP00000024627	5136	38	GSASGSGSGSSSGSSSDGSSSQSGSSDSDSGSDSGSQS	57.89	25	0.49	1.23	0.86	S	22	0	0	0	0	0	0	0	2	0	0	0	1	0	0	0	4	0	0	9	0	0	0	0	0	0	0	0	0	0	0	0	0	0	0	0	0	0	0	0
ENSMUSP00000028767	2148	22	SDSESSSSSSSSDSDSSSEDEE	46.97	161	7.5	8.52	8.01	S	14	0	0	0	0	4	0	0	0	0	0	0	0	0	0	0	4	0	0	0	0	0	0	0	0	1	0	0	0	0	0	0	0	0	0	0	0	0	0	0
ENSMUSP00000021670	5826	22	PPVPIPPPPPPPPPPPPPPPVI	60.61	1338	22.97	23.34	23.15	S	0	0	0	0	0	0	0	2	0	0	0	0	0	0	18	0	0	0	2	0	0	0	0	0	0	0	1	0	0	0	0	0	0	0	0	0	0	0	0	0
ENSMUSP00000021670	5826	12	PPPPVPPPPPPV	91.67	15	0.26	0.46	0.36	S	0	0	0	0	0	0	0	2	0	0	0	0	0	0	10	0	0	0	0	0	0	0	0	0	0	0	1	0	0	0	0	0	0	0	0	0	0	0	0	0
ENSMUSP00000078632	2793	24	HRRKREKKKKHKKHKHKSKQKNKK	29.17	865	30.97	31.83	31.4	S	1	0	0	1	13	1	0	0	1	0	0	0	0	0	0	4	0	3	0	0	0	0	0	0	0	0	0	0	0	0	0	0	0	0	0	0	0	0	0	0
ENSMUSP00000027174	1611	20	EVEEEMEEEEAEEEQVVEEE	55	469	29.11	30.35	29.73	S	0	0	0	0	0	14	0	3	1	1	0	0	1	0	0	0	0	0	0	0	0	0	0	0	0	0	0	0	0	0	0	0	0	0	0	0	0	0	0	0
ENSMUSP00000060798	1266	31	VAAAAHHGAAAAAAAAAAGQVAAASAAAAVV	90.32	222	17.54	19.98	18.76	S	1	0	0	0	0	0	0	4	1	0	0	0	21	0	0	2	0	0	0	2	0	0	0	0	0	0	0	0	1	0	0	0	0	0	0	0	0	0	0	0
ENSMUSP00000007980	918	18	SGGGGGGGGSWGGRSNSG	81.48	273	29.74	31.7	30.72	S	4	0	0	1	0	0	0	0	0	0	0	0	0	1	0	0	0	1	0	11	0	0	0	0	0	0	0	0	0	0	0	0	0	0	0	0	0	0	0	1
ENSMUSP00000079900	3510	49	EEEGEEEEEDEEEEDEEEEEEGEEGEEEEEEEEEEEEEEDEEEEEEEEE	54.42	301	8.58	9.97	9.27	S	0	0	0	0	0	43	0	0	0	0	0	0	0	0	0	0	3	0	0	3	0	0	0	0	0	0	0	0	0	0	0	0	0	0	0	1	0	0	0	0
ENSMUSP00000022230	462	19	KQKKQKYQKKEKKKEKKNK	24.56	105	22.73	26.84	24.78	S	0	0	0	1	12	2	1	0	3	0	0	0	0	0	0	0	0	0	0	0	0	0	0	0	0	0	0	0	0	0	0	0	0	0	0	0	0	0	0	0
ENSMUSP00000026264	1668	24	GGGGGSALGPGGGGGGGGGGGGPG	87.5	67	4.02	5.46	4.74	S	1	0	0	0	0	0	0	0	0	0	0	1	1	0	2	0	0	0	0	19	0	0	0	0	0	0	0	0	0	0	0	0	0	0	0	0	0	0	0	1
ENSMUSP00000025862	4752	49	QQQQQQQQQQQQQQQQQQQQQQQQQQPQQPQQQAQAQPQQQQQQQQQPA	62.59	216	4.55	5.58	5.06	S	0	0	0	0	0	0	0	0	42	0	0	0	3	0	4	0	0	0	0	0	0	0	0	0	0	0	0	0	0	0	0	1	0	0	0	0	0	0	0	0
ENSMUSP00000022469	4782	78	AEAPAAAEAPAAAEAPAAAEAPAAAEAPAAAEAPAAAEAPAPAEAPAAAEAPAAAEAPAAAEAPAAAEAPASAEAPAP	71.37	1081	22.61	24.24	23.42	S	1	0	0	0	0	13	0	0	0	0	0	0	49	0	15	0	0	0	0	0	0	0	0	0	0	0	0	0	0	0	0	0	0	0	0	0	0	0	0	0
ENSMUSP00000025081	3354	30	EEEEEEEEEEEEEEEEEEEVEADEAEHEAA	58.89	1044	31.13	32.02	31.57	S	0	0	0	0	0	23	0	1	0	0	0	0	4	0	0	1	1	0	0	0	0	0	0	0	0	0	0	0	0	0	0	0	0	0	0	1	0	0	0	0
ENSMUSP00000025862	4752	23	EEESEEESNEEEEEDDEEESESE	44.93	1502	31.61	32.09	31.85	S	4	0	0	1	0	16	0	0	0	0	0	0	0	0	0	0	2	0	0	0	0	0	0	0	0	0	0	0	0	0	0	0	0	0	0	1	0	0	0	0
ENSMUSP00000022469	4782	14	EEDEEDEDEEAEEE	61.9	673	14.07	14.37	14.22	S	0	0	0	0	0	10	0	0	0	0	0	0	1	0	0	0	3	0	0	0	0	0	0	0	0	0	0	0	0	0	0	0	0	0	0	0	0	0	0	0
ENSMUSP00000109076	3249	17	EEAAEEQEEQEEREEQE	64.71	1066	32.81	33.33	33.07	S	0	0	0	0	0	11	0	0	3	0	0	0	2	0	0	0	0	1	0	0	0	0	0	0	0	0	0	0	0	0	0	0	0	0	0	0	0	0	0	0
ENSMUSP00000023958	2199	12	LRLLRLLLLLLL	61.11	2	0.09	0.64	0.36	S	0	0	0	0	0	0	0	0	0	0	0	10	0	0	0	0	0	2	0	0	0	1	0	0	0	0	0	0	0	0	0	0	0	0	0	0	0	0	0	0
ENSMUSP00000046951	3393	12	AAAAAAAAASAA	69.44	839	24.73	25.08	24.9	S	1	0	0	0	0	0	0	0	0	0	0	0	11	0	0	0	0	0	0	0	0	0	0	0	0	0	0	0	1	0	0	0	0	0	0	0	0	0	0	0
ENSMUSP00000025786	2886	15	GGAGGGPGGSGGGSS	82.22	5	0.17	0.69	0.43	S	3	0	0	0	0	0	0	0	0	0	0	0	1	0	1	0	0	0	0	10	0	0	0	0	0	0	0	0	0	0	0	0	0	0	0	0	0	0	0	0
ENSMUSP00000025786	2886	23	ATSSSSSTSAAAASSSSSSTSTS	72.46	51	1.77	2.56	2.17	S	14	0	4	0	0	0	0	0	0	0	0	0	5	0	0	0	0	0	0	0	0	0	0	0	0	1	0	0	0	0	0	0	0	0	0	0	0	0	0	0
ENSMUSP00000006171	3162	10	SSSSSSSSSS	53.33	164	5.19	5.5	5.34	S	10	0	0	0	0	0	0	0	0	0	0	0	0	0	0	0	0	0	0	0	0	0	0	0	0	1	0	0	0	0	0	0	0	0	0	0	0	0	0	0
ENSMUSP00000045930	14136	23	KKKECEKENKKTKKEKKKKEKTE	20.29	3228	22.84	23	22.92	S	0	0	2	1	13	6	0	0	0	0	1	0	0	0	0	0	0	0	0	0	0	0	0	0	0	0	0	0	0	0	0	0	0	0	0	0	0	0	0	0
ENSMUSP00000033532	3819	34	AIVTATVTATATTTATATTTTTTTTISSITPTIT	50.98	959	25.11	26	25.56	S	2	0	19	0	0	0	0	2	0	0	0	0	6	0	1	0	0	0	4	0	0	0	0	0	0	0	0	1	0	0	0	0	0	0	0	0	0	0	0	0
ENSMUSP00000044472	3630	32	QQQPQQQPPPQQQQQQQQPQQQPPQQSPSQQP	64.58	1006	27.71	28.6	28.15	S	2	0	0	0	0	0	0	0	21	0	0	0	0	0	9	0	0	0	0	0	0	0	0	0	0	0	0	0	0	0	0	1	0	0	0	0	0	0	0	0
ENSMUSP00000030775	5859	22	KKKKKKLKEKKEKKEKKEKRKK	40.91	97	1.66	2.03	1.84	S	0	0	0	0	16	4	0	0	0	0	0	1	0	0	0	0	0	1	0	0	0	0	0	0	0	0	0	0	0	0	0	0	0	1	0	0	0	0	0	0
ENSMUSP00000035020	2124	15	GGGGGGGGGGGGGGG	75.56	27	1.27	1.98	1.62	S	0	0	0	0	0	0	0	0	0	0	0	0	0	0	0	0	0	0	0	15	0	0	0	0	0	0	0	0	0	0	0	0	0	0	0	0	0	0	0	1
ENSMUSP00000034115	1236	12	HHHHHHHHHHHH	58.33	173	14	14.97	14.48	S	0	0	0	0	0	0	0	0	0	0	0	0	0	0	0	12	0	0	0	0	0	0	0	0	0	0	0	0	0	0	1	0	0	0	0	0	0	0	0	0
ENSMUSP00000027587	2172	20	SKMSKSSKSAGSSSSSSSVK	38.33	626	28.82	29.74	29.28	S	12	0	0	0	4	0	0	1	0	1	0	0	1	0	0	0	0	0	0	1	0	0	0	0	0	1	0	0	0	0	0	0	0	0	0	0	0	0	0	0
ENSMUSP00000040287	5268	17	PLPPPPPLPPKGPPAPP	74.51	265	5.03	5.35	5.19	S	0	0	0	0	1	0	0	0	0	0	0	2	1	0	12	0	0	0	0	1	0	0	0	0	0	0	1	0	0	0	0	0	0	0	0	0	0	0	0	0
ENSMUSP00000029454	1248	43	EDDDNEDEDDDGDDNDDDDDDDDDNDNSDEDNEDSDDDDDDDE	37.98	373	29.89	33.33	31.61	S	2	0	0	5	0	6	0	0	0	0	0	0	0	0	0	0	29	0	0	1	0	0	0	0	0	0	0	0	0	0	0	0	0	0	1	0	0	0	0	0
ENSMUSP00000104725	3273	15	PGAPPGPPPAGGPPP	75.56	204	6.23	6.69	6.46	S	0	0	0	0	0	0	0	0	0	0	0	0	2	0	9	0	0	0	0	4	0	0	0	0	0	0	0	0	0	0	0	0	0	0	0	0	0	0	0	0
ENSMUSP00000044069	5979	19	LDPLPPLPPLPPLPPEDPE	54.39	595	9.95	10.27	10.11	S	0	0	0	0	0	2	0	0	0	0	0	5	0	0	10	0	2	0	0	0	0	0	0	0	0	0	0	0	0	0	0	0	0	0	0	0	0	0	0	0
ENSMUSP00000049025	495	16	RRRSPPPRRRSPRRRS	64.58	105	21.21	24.44	22.83	S	3	0	0	0	0	0	0	0	0	0	0	0	0	0	4	0	0	9	0	0	0	0	0	0	0	0	0	0	0	0	0	0	0	0	0	0	0	0	0	0
ENSMUSP00000096056	3369	11	PPSSPPPPPPP	78.79	582	17.28	17.6	17.44	S	2	0	0	0	0	0	0	0	0	0	0	0	0	0	9	0	0	0	0	0	0	0	0	0	0	0	1	0	0	0	0	0	0	0	0	0	0	0	0	0
ENSMUSP00000021314	1491	13	KKKKKKQKKKKEK	23.08	55	3.69	4.56	4.12	S	0	0	0	0	11	1	0	0	1	0	0	0	0	0	0	0	0	0	0	0	0	0	0	0	0	0	0	0	0	0	0	0	0	1	0	0	0	0	0	0
ENSMUSP00000033929	3963	24	PAPGASAPPPPPPPPLSPGLAPGP	83.33	20	0.5	1.11	0.81	S	2	0	0	0	0	0	0	0	0	0	0	2	4	0	13	0	0	0	0	3	0	0	0	0	0	0	1	0	0	0	0	0	0	0	0	0	0	0	0	0
ENSMUSP00000030399	1197	28	GVEEEEEEAAAGGGGGAGAGGGCGPGGA	84.52	29	2.42	4.76	3.59	S	0	0	0	0	0	6	0	1	0	0	1	0	6	0	1	0	0	0	0	13	0	0	0	0	0	0	0	0	0	0	0	0	0	0	0	1	0	0	0	1
ENSMUSP00000044069	5979	15	GGGGSGGAGSGFGSS	66.67	177	2.96	3.21	3.09	S	4	1	0	0	0	0	0	0	0	0	0	0	1	0	0	0	0	0	0	9	0	0	0	0	0	0	0	0	0	0	0	0	0	0	0	0	0	0	0	0
ENSMUSP00000031351	690	22	SRSSSTSSSSSSSSSASSSSSS	56.06	66	9.57	12.75	11.16	S	19	0	1	0	0	0	0	0	0	0	0	0	1	0	0	0	0	1	0	0	0	0	0	0	0	1	0	0	0	0	0	0	0	0	0	0	0	0	0	0
ENSMUSP00000035265	1749	24	GLSSALPPPPPPPPPPPPPAGPSP	63.89	510	29.16	30.53	29.85	S	3	0	0	0	0	0	0	0	0	0	0	2	2	0	15	0	0	0	0	2	0	0	0	0	0	0	1	0	0	0	0	0	0	0	0	0	0	0	0	0
ENSMUSP00000104335	3153	34	QQQQLFLQLQILSQQQQQQQQQQQQQQQQQQQQQ	58.82	354	11.23	12.31	11.77	S	1	1	0	0	0	0	0	0	27	0	0	4	0	0	0	0	0	0	1	0	0	0	0	0	0	0	0	0	0	0	0	1	0	0	0	0	0	0	0	0
ENSMUSP00000108744	3744	18	SSSDSESSSSSSSSAASD	61.11	996	26.6	27.08	26.84	S	13	0	0	0	0	1	0	0	0	0	0	0	2	0	0	0	2	0	0	0	0	0	0	0	0	1	0	0	0	0	0	0	0	0	0	0	0	0	0	0
ENSMUSP00000033690	741	26	DEDEEDEEEEEEEDEEEEDEEEEEEE	55.13	46	6.21	9.72	7.96	S	0	0	0	0	0	21	0	0	0	0	0	0	0	0	0	0	5	0	0	0	0	0	0	0	0	0	0	0	0	0	0	0	0	0	0	1	0	0	0	0
ENSMUSP00000101517	6852	11	AAAAAAAAAAA	93.94	340	4.96	5.12	5.04	S	0	0	0	0	0	0	0	0	0	0	0	0	11	0	0	0	0	0	0	0	0	0	0	0	0	0	0	0	1	0	0	0	0	0	0	0	0	0	0	0
ENSMUSP00000021850	3024	41	RRRSRSPLRRSRSPRRRSRSPRRRDRSRRSRSRLRRRSRSR	56.91	448	14.81	16.17	15.49	S	11	0	0	0	0	0	0	0	0	0	0	2	0	0	3	0	1	24	0	0	0	0	0	0	0	0	0	0	0	0	0	0	0	0	0	0	0	0	0	0
ENSMUSP00000080480	1134	20	PPPAPPLPPPPPPRPSSSIP	88.33	35	3.09	4.85	3.97	S	3	0	0	0	0	0	0	0	0	0	0	1	1	0	13	0	0	1	1	0	0	0	0	0	0	0	1	0	0	0	0	0	0	0	0	0	0	0	0	0
ENSMUSP00000024717	2514	30	QQQQQQQHQQQQQQQPQQQQQQHQQQQQQQ	62.22	510	20.29	21.48	20.88	S	0	0	0	0	0	0	0	0	27	0	0	0	0	0	1	2	0	0	0	0	0	0	0	0	0	0	0	0	0	0	0	1	0	0	0	0	0	0	0	0
ENSMUSP00000108717	2574	19	KENKGKKGKKEKKEKKEKK	40.35	360	13.99	14.72	14.36	S	0	0	0	1	12	4	0	0	0	0	0	0	0	0	0	0	0	0	0	2	0	0	0	0	0	0	0	0	0	0	0	0	0	0	0	0	0	0	0	0
ENSMUSP00000085734	2049	26	PLVPPPPPPPPPPPLPDPAPPEPEEE	66.67	21	1.02	2.29	1.66	S	0	0	0	0	0	4	0	1	0	0	0	2	1	0	17	0	1	0	0	0	0	0	0	0	0	0	1	0	0	0	0	0	0	0	0	0	0	0	0	0
ENSMUSP00000039853	3888	11	EEEEEEEEEEE	57.58	1055	27.13	27.42	27.28	S	0	0	0	0	0	11	0	0	0	0	0	0	0	0	0	0	0	0	0	0	0	0	0	0	0	0	0	0	0	0	0	0	0	0	0	1	0	0	0	0
ENSMUSP00000029911	2445	18	RSPSRDRRRSRSRSRDRR	55.56	610	24.95	25.69	25.32	S	5	0	0	0	0	0	0	0	0	0	0	0	0	0	1	0	2	10	0	0	0	0	0	0	0	0	0	0	0	0	0	0	0	0	0	0	0	0	0	0
ENSMUSP00000034567	1929	28	AAAAAPQAAPAAAPAPAAAPAAPSASAP	75	183	9.49	10.94	10.21	S	2	0	0	0	0	0	0	0	1	0	0	0	18	0	7	0	0	0	0	0	0	0	0	0	0	0	0	0	1	0	0	0	0	0	0	0	0	0	0	0
ENSMUSP00000043587	912	23	QHHRGHHHHHHHHHHHHQQQQHQ	63.77	63	6.91	9.43	8.17	S	0	0	0	0	0	0	0	0	6	0	0	0	0	0	0	15	0	1	0	1	0	0	0	0	0	0	0	0	0	0	1	0	0	0	0	0	0	0	0	0
ENSMUSP00000029911	2445	46	RGSRSGSSSSGSSSSGSRTSSSSSSVSSSSYSSSSGSSCTSSRSSS	63.04	506	20.7	22.58	21.64	S	32	0	2	0	0	0	1	1	0	0	1	0	0	0	0	0	0	4	0	5	0	0	0	0	0	1	0	0	0	0	0	0	0	0	0	0	0	0	0	0
ENSMUSP00000027475	3876	10	QQQQQQQQQQ	56.67	977	25.21	25.46	25.34	S	0	0	0	0	0	0	0	0	10	0	0	0	0	0	0	0	0	0	0	0	0	0	0	0	0	0	0	0	0	0	0	1	0	0	0	0	0	0	0	0
ENSMUSP00000048537	1251	17	EEEEEEDEEEGEPEDAE	52.94	392	31.33	32.69	32.01	S	0	0	0	0	0	12	0	0	0	0	0	0	1	0	1	0	2	0	0	1	0	0	0	0	0	0	0	0	0	0	0	0	0	0	0	1	0	0	0	0
ENSMUSP00000048972	4815	23	SCYSTSCYSSSCYSSSCYSSSCY	49.28	682	14.16	14.64	14.4	S	12	0	1	0	0	0	5	0	0	0	5	0	0	0	0	0	0	0	0	0	0	0	0	0	0	0	0	0	0	0	0	0	0	0	0	0	0	0	0	0
ENSMUSP00000027475	3876	13	QQRQQQQQQQQQQ	66.67	1208	31.17	31.5	31.33	S	0	0	0	0	0	0	0	0	12	0	0	0	0	0	0	0	0	1	0	0	0	0	0	0	0	0	0	0	0	0	0	1	0	0	0	0	0	0	0	0
ENSMUSP00000107749	879	11	LLRLLLLLLLL	60.61	14	1.59	2.84	2.22	S	0	0	0	0	0	0	0	0	0	0	0	10	0	0	0	0	0	1	0	0	0	1	0	0	0	0	0	0	0	0	0	0	0	0	0	0	0	0	0	0
ENSMUSP00000006205	6528	21	KREKRKEKRKKKKEEQKRKQE	33.33	1110	17	17.33	17.16	S	0	0	0	0	10	5	0	0	2	0	0	0	0	0	0	0	0	4	0	0	0	0	0	0	0	0	0	0	0	0	0	0	0	0	0	0	0	0	0	0
ENSMUSP00000003527	3249	26	EKEEEPEEEEEEEEEYDEEEEEEDDD	47.44	37	1.14	1.94	1.54	S	0	0	0	0	1	19	1	0	0	0	0	0	0	0	1	0	4	0	0	0	0	0	0	0	0	0	0	0	0	0	0	0	0	0	0	1	0	0	0	0
ENSMUSP00000034984	2544	15	AAAAPAAAASPEAPA	84.44	2	0.08	0.67	0.37	S	1	0	0	0	0	1	0	0	0	0	0	0	10	0	3	0	0	0	0	0	0	0	0	0	0	0	0	0	0	0	0	0	0	0	0	0	0	0	0	0
ENSMUSP00000086948	2880	17	QQQQQQQQQQAQTQQFQ	58.82	494	17.15	17.74	17.45	S	0	1	1	0	0	0	0	0	14	0	0	0	1	0	0	0	0	0	0	0	0	0	0	0	0	0	0	0	0	0	0	1	0	0	0	0	0	0	0	0
ENSMUSP00000040045	1947	18	PSSSSSSSSSSSSSSPSS	66.67	436	22.39	23.32	22.86	S	16	0	0	0	0	0	0	0	0	0	0	0	0	0	2	0	0	0	0	0	0	0	0	0	0	1	0	0	0	0	0	0	0	0	0	0	0	0	0	0
ENSMUSP00000003726	4206	20	SSSDSSSDSSSDSDSSTDDS	53.33	486	11.55	12.03	11.79	S	13	0	1	0	0	0	0	0	0	0	0	0	0	0	0	0	6	0	0	0	0	0	0	0	0	0	0	0	0	0	0	0	0	0	0	0	0	0	0	0
ENSMUSP00000002291	3171	14	EEEEEEEEEGDNEE	59.52	189	5.96	6.4	6.18	S	0	0	0	1	0	11	0	0	0	0	0	0	0	0	0	0	1	0	0	1	0	0	0	0	0	0	0	0	0	0	0	0	0	0	0	1	0	0	0	0
ENSMUSP00000002880	1467	18	PPCLAPAPLPPLPAPPLP	83.33	38	2.59	3.82	3.2	S	0	0	0	0	0	0	0	0	0	0	1	4	3	0	10	0	0	0	0	0	0	0	0	0	0	0	0	0	0	0	0	0	0	0	0	0	0	0	0	0
ENSMUSP00000031859	3156	16	AAAAAAPAGGPAAAAP	91.67	8	0.25	0.76	0.51	S	0	0	0	0	0	0	0	0	0	0	0	0	11	0	3	0	0	0	0	2	0	0	0	0	0	0	0	0	1	0	0	0	0	0	0	0	0	0	0	0
ENSMUSP00000009538	1761	21	PSGPSLPSSSSSSSSSSSSSS	57.14	479	27.2	28.39	27.8	S	16	0	0	0	0	0	0	0	0	0	0	1	0	0	3	0	0	0	0	1	0	0	0	0	0	1	0	0	0	0	0	0	0	0	0	0	0	0	0	0
ENSMUSP00000016672	1161	23	PPAPFPSPPPPAPAQPPPPFPQF	81.16	10	0.86	2.84	1.85	S	1	3	0	0	0	0	0	0	2	0	0	0	3	0	14	0	0	0	0	0	0	0	0	0	0	0	0	0	0	0	0	0	0	0	0	0	0	0	0	0
ENSMUSP00000091668	11577	32	PAPSPAPVPAPAPPPPPPPAPATPVTPAPVPP	76.04	496	4.28	4.56	4.42	S	1	0	2	0	0	0	0	3	0	0	0	0	7	0	19	0	0	0	0	0	0	0	0	0	0	0	1	0	0	0	0	0	0	0	0	0	0	0	0	0
ENSMUSP00000020432	1428	16	LPPPPPGGLPLPPMPP	70.83	241	16.88	18	17.44	S	0	0	0	0	0	0	0	0	0	1	0	3	0	0	10	0	0	0	0	2	0	0	0	0	0	0	1	0	0	0	0	0	0	0	0	0	0	0	0	0
ENSMUSP00000106163	3945	19	SAATSSSSSSPSSSSITAA	54.39	1273	32.27	32.75	32.51	S	11	0	2	0	0	0	0	0	0	0	0	0	4	0	1	0	0	0	1	0	0	0	0	0	0	1	0	0	0	0	0	0	0	0	0	0	0	0	0	0
ENSMUSP00000010752	1905	23	KQEPESEEEEEEKQEKEEKREEP	40.58	369	19.37	20.58	19.97	S	1	0	0	0	4	13	0	0	2	0	0	0	0	0	2	0	0	1	0	0	0	0	0	0	0	0	0	0	0	0	0	0	0	0	0	1	0	0	0	0
ENSMUSP00000016138	1134	26	GGEPGQPEQPPPPPPPPPAQQPQEEE	79.49	13	1.15	3.44	2.29	S	0	0	0	0	0	5	0	0	5	0	0	0	1	0	12	0	0	0	0	3	0	0	0	0	0	0	1	0	0	0	0	0	0	0	0	0	0	0	0	0
ENSMUSP00000017520	1548	29	HHHHHHHHLPHLPPPHLHHHHHPQHHLHP	58.62	15	0.97	2.84	1.91	S	0	0	0	0	0	0	0	0	1	0	0	4	0	0	6	18	0	0	0	0	0	0	0	0	0	0	0	0	0	0	1	0	0	0	0	0	0	0	0	0
ENSMUSP00000013220	2907	22	GQQQQQQQQQQQQQQQQQQGQG	63.64	203	6.98	7.74	7.36	S	0	0	0	0	0	0	0	0	19	0	0	0	0	0	0	0	0	0	0	3	0	0	0	0	0	0	0	0	0	0	0	1	0	0	0	0	0	0	0	0
ENSMUSP00000018748	2226	14	AAAAAASTAAASSS	76.19	607	27.27	27.9	27.58	S	4	0	1	0	0	0	0	0	0	0	0	0	9	0	0	0	0	0	0	0	0	0	0	0	0	0	0	0	1	0	0	0	0	0	0	0	0	0	0	0
ENSMUSP00000000962	1200	17	PSPGGGGGGGSGGLGPG	82.35	74	6.17	7.58	6.88	S	2	0	0	0	0	0	0	0	0	0	0	1	0	0	3	0	0	0	0	11	0	0	0	0	0	0	0	0	0	0	0	0	0	0	0	0	0	0	0	1
ENSMUSP00000002765	2886	18	PLLPAAAAVAAAAAALVP	83.33	55	1.91	2.53	2.22	S	0	0	0	0	0	0	0	2	0	0	0	3	10	0	3	0	0	0	0	0	0	0	0	0	0	0	0	0	1	0	0	0	0	0	0	0	0	0	0	0
ENSMUSP00000001079	3756	26	PPPPPSQHQQQQQQQQQQQQQQQSHS	61.54	229	6.1	6.79	6.44	S	3	0	0	0	0	0	0	0	16	0	0	0	0	0	5	2	0	0	0	0	0	0	0	0	0	0	1	0	0	0	0	1	0	0	0	0	0	0	0	0
ENSMUSP00000002305	2823	24	AGAAAAVAAGAAAGAAAAAGSVSA	83.33	2	0.07	0.92	0.5	S	2	0	0	0	0	0	0	2	0	0	0	0	16	0	0	0	0	0	0	4	0	0	0	0	0	0	0	0	1	0	0	0	0	0	0	0	0	0	0	0
ENSMUSP00000095558	1671	17	EEEEEEEEEEEGEDDED	50.98	128	7.66	8.68	8.17	S	0	0	0	0	0	13	0	0	0	0	0	0	0	0	0	0	3	0	0	1	0	0	0	0	0	0	0	0	0	0	0	0	0	0	0	1	0	0	0	0
ENSMUSP00000000095	2136	17	AGAAAAAAAAAAAAEAG	94.12	58	2.72	3.51	3.11	S	0	0	0	0	0	1	0	0	0	0	0	0	14	0	0	0	0	0	0	2	0	0	0	0	0	0	0	0	1	0	0	0	0	0	0	0	0	0	0	0
ENSMUSP00000100025	1647	20	PPAAAAAAAAAAVVPVPVPA	61.67	482	29.27	30.48	29.87	S	0	0	0	0	0	0	0	4	0	0	0	0	11	0	5	0	0	0	0	0	0	0	0	0	0	0	0	0	1	0	0	0	0	0	0	0	0	0	0	0
ENSMUSP00000113660	2292	22	HHHHGNSSHHHHHHHHHHHHHG	54.55	599	26.13	27.09	26.61	S	2	0	0	1	0	0	0	0	0	0	0	0	0	0	0	17	0	0	0	2	0	0	0	0	0	0	0	0	0	0	1	0	0	0	0	0	0	0	0	0
ENSMUSP00000002198	2376	15	ERERKKEEEEKEKER	48.89	254	10.69	11.32	11.01	S	0	0	0	0	4	8	0	0	0	0	0	0	0	0	0	0	0	3	0	0	0	0	0	0	0	0	0	0	0	0	0	0	0	0	0	0	0	0	0	0
ENSMUSP00000003726	4206	20	PSPVPPQPPPPPAPVPQPVQ	68.33	252	5.99	6.47	6.23	S	1	0	0	0	0	0	0	3	3	0	0	0	1	0	12	0	0	0	0	0	0	0	0	0	0	0	1	0	0	0	0	0	0	0	0	0	0	0	0	0
ENSMUSP00000002825	4440	25	SEGSEGDESGEEEEEEEEEEEEEED	54.67	1251	28.18	28.74	28.46	S	3	0	0	0	0	17	0	0	0	0	0	0	0	0	0	0	2	0	0	3	0	0	0	0	0	0	0	0	0	0	0	0	0	0	0	1	0	0	0	0
ENSMUSP00000028767	2148	15	AAAVAAAVAAAAVAV	88.89	10	0.47	1.16	0.81	S	0	0	0	0	0	0	0	4	0	0	0	0	11	0	0	0	0	0	0	0	0	0	0	0	0	0	0	0	0	0	0	0	0	0	0	0	0	0	0	0
ENSMUSP00000033690	741	18	SSSSPSSSPSSSSSSSVS	61.11	26	3.51	5.94	4.72	S	15	0	0	0	0	0	0	1	0	0	0	0	0	0	2	0	0	0	0	0	0	0	0	0	0	1	0	0	0	0	0	0	0	0	0	0	0	0	0	0
ENSMUSP00000005841	2211	24	EPEPEPQPQPPPPPQPVAPAPPPA	75	634	28.67	29.76	29.22	S	0	0	0	0	0	3	0	1	3	0	0	0	3	0	14	0	0	0	0	0	0	0	0	0	0	0	1	0	0	0	0	0	0	0	0	0	0	0	0	0
ENSMUSP00000059404	966	35	GGSLGHPGSGSGSGGGGGGGGGGGGSGGGGGAPGG	88.57	18	1.86	5.49	3.67	S	5	0	0	0	0	0	0	0	0	0	0	1	1	0	2	1	0	0	0	25	0	0	0	0	0	0	0	0	0	0	0	0	0	0	0	0	0	0	0	1
ENSMUSP00000002291	3171	58	QQQHALQQQLHQLQQQQLQHHQLAQLQQQQQQQHNLLQQQQQQQQLQRLQQQQQMQNQ	57.47	484	15.26	17.09	16.18	S	0	0	0	2	0	0	0	0	37	1	0	10	2	0	0	5	0	1	0	0	0	0	0	0	0	0	0	0	0	0	0	1	0	0	0	0	0	0	0	0
ENSMUSP00000103162	4455	20	PPEKRPPEPPGPPPPPPPPP	73.33	1257	28.22	28.66	28.44	S	0	0	0	0	1	2	0	0	0	0	0	0	0	0	15	0	0	1	0	1	0	0	0	0	0	0	1	0	0	0	0	0	0	0	0	0	0	0	0	0
ENSMUSP00000051838	933	12	GGGGGGGGGSSG	88.89	27	2.89	4.18	3.54	S	2	0	0	0	0	0	0	0	0	0	0	0	0	0	0	0	0	0	0	10	0	0	0	0	0	0	0	0	0	0	0	0	0	0	0	0	0	0	0	1
ENSMUSP00000001256	2661	20	RRGTGPGGRGGAGGGPGGPP	85	659	24.77	25.52	25.14	S	0	0	1	0	0	0	0	0	0	0	0	0	1	0	4	0	0	3	0	11	0	0	0	0	0	0	0	0	0	0	0	0	0	0	0	0	0	0	0	0
ENSMUSP00000012259	2370	73	QTQLQLQQVALQQQQQQQQQQQFQQQQAALQQQQQQQQQQQQQQQFQAQQNAMQQQFQAVVQQQQLQQQQQQQ	56.16	150	6.33	9.41	7.87	S	0	3	1	1	0	0	0	3	53	1	0	5	6	0	0	0	0	0	0	0	0	0	0	0	0	0	0	0	0	0	0	1	0	0	0	0	0	0	0	0
ENSMUSP00000012259	2370	33	QQQQLQRMAQLQLQQQQQQQQQQALQAQPPMQQ	58.59	237	10	11.39	10.7	S	0	0	0	0	0	0	0	0	21	2	0	4	3	0	2	0	0	1	0	0	0	0	0	0	0	0	0	0	0	0	0	1	0	0	0	0	0	0	0	0
ENSMUSP00000026027	2406	17	AAAPAGAAPVPAAPAEA	92.16	73	3.03	3.74	3.39	S	0	0	0	0	0	1	0	1	0	0	0	0	10	0	4	0	0	0	0	1	0	0	0	0	0	0	0	0	0	0	0	0	0	0	0	0	0	0	0	0
ENSMUSP00000113861	1503	18	RSQRSSRRKHRRRRRRSR	66.67	109	7.25	8.45	7.85	S	4	0	0	0	1	0	0	0	1	0	0	0	0	0	0	1	0	11	0	0	0	0	0	0	0	0	0	0	0	0	0	0	0	0	0	0	0	0	1	0
ENSMUSP00000020057	702	20	QQQQLLIQQQQQQQQQQPQQ	51.67	210	29.91	32.76	31.34	S	0	0	0	0	0	0	0	0	16	0	0	2	0	0	1	0	0	0	1	0	0	0	0	0	0	0	0	0	0	0	0	1	0	0	0	0	0	0	0	0
ENSMUSP00000028347	1212	18	PSPSTTSSNNNSSSSSNS	51.85	37	3.05	4.54	3.8	S	10	0	2	4	0	0	0	0	0	0	0	0	0	0	2	0	0	0	0	0	0	0	0	0	0	1	0	0	0	0	0	0	0	0	0	0	0	0	0	0
ENSMUSP00000018476	1494	12	EEEEEEEEEEEE	55.56	370	24.77	25.57	25.17	S	0	0	0	0	0	12	0	0	0	0	0	0	0	0	0	0	0	0	0	0	0	0	0	0	0	0	0	0	0	0	0	0	0	0	0	1	0	0	0	0
ENSMUSP00000036013	4536	15	AAPGAAAAAAAAAAA	95.56	62	1.37	1.7	1.53	S	0	0	0	0	0	0	0	0	0	0	0	0	13	0	1	0	0	0	0	1	0	0	0	0	0	0	0	0	1	0	0	0	0	0	0	0	0	0	0	0
ENSMUSP00000015138	2583	19	PGAGIGGLGGGGGALGPGG	66.67	49	1.9	2.63	2.26	S	0	0	0	0	0	0	0	0	0	0	0	2	2	0	2	0	0	0	1	12	0	0	0	0	0	0	0	0	0	0	0	0	0	0	0	0	0	0	0	1
ENSMUSP00000021381	2181	69	TSKSRSRSSSSSSSSSSSTSSSSGSSSSSGSSSSRSSSSSSSSTSGSSSRDSSSSTSSSSESRSRSRGR	58.94	579	26.55	29.71	28.13	S	50	0	4	0	1	1	0	0	0	0	0	0	0	0	0	0	1	8	0	4	0	0	0	0	0	1	0	0	0	0	0	0	0	0	0	0	0	0	0	0
ENSMUSP00000024958	4296	16	PPELPPPPPPAEPPPA	75	1190	27.7	28.07	27.89	S	0	0	0	0	0	2	0	0	0	0	0	1	2	0	11	0	0	0	0	0	0	0	0	0	0	0	1	0	0	0	0	0	0	0	0	0	0	0	0	0
ENSMUSP00000108009	5769	18	GSSGASVAAAAAAAVAVV	72.22	220	3.81	4.13	3.97	S	3	0	0	0	0	0	0	4	0	0	0	0	9	0	0	0	0	0	0	2	0	0	0	0	0	0	0	0	1	0	0	0	0	0	0	0	0	0	0	0
ENSMUSP00000101263	3831	17	EDVEEEEEEELEEEDDD	56.86	1117	29.16	29.6	29.38	S	0	0	0	0	0	11	0	1	0	0	0	1	0	0	0	0	4	0	0	0	0	0	0	0	0	0	0	0	0	0	0	0	0	0	0	1	0	0	0	0
ENSMUSP00000027168	2148	15	SLSSSSIKSGSSSSS	46.67	581	27.05	27.75	27.4	S	11	0	0	0	1	0	0	0	0	0	0	1	0	0	0	0	0	0	1	1	0	0	0	0	0	1	0	0	0	0	0	0	0	0	0	0	0	0	0	0
ENSMUSP00000021133	1878	26	GGGSGGGGSGSGGGGGGSGGGRSAGG	75.64	9	0.48	1.86	1.17	S	5	0	0	0	0	0	0	0	0	0	0	0	1	0	0	0	0	1	0	19	0	0	0	0	0	0	0	0	0	0	0	0	0	0	0	0	0	0	0	1
ENSMUSP00000020343	669	14	AAAGGGAAAAAGRA	95.24	2	0.3	2.39	1.35	S	0	0	0	0	0	0	0	0	0	0	0	0	9	0	0	0	0	1	0	4	0	0	0	0	0	0	0	0	1	0	0	0	0	0	0	0	0	0	0	0
ENSMUSP00000017692	2226	22	GGGGGGGSGPSAGSGGGGFGGS	84.85	7	0.31	1.3	0.81	S	4	1	0	0	0	0	0	0	0	0	0	0	1	0	1	0	0	0	0	15	0	0	0	0	0	0	0	0	0	0	0	0	0	0	0	0	0	0	0	1
ENSMUSP00000022808	909	15	AAAAAAAAAAGAAGG	88.89	2	0.22	1.87	1.05	S	0	0	0	0	0	0	0	0	0	0	0	0	12	0	0	0	0	0	0	3	0	0	0	0	0	0	0	0	1	0	0	0	0	0	0	0	0	0	0	0
ENSMUSP00000112991	2412	28	LPPPPPPSPQPQLQPPPPPPLPPPPPPP	82.14	57	2.36	3.52	2.94	S	1	0	0	0	0	0	0	0	3	0	0	3	0	0	21	0	0	0	0	0	0	0	0	0	0	0	1	0	0	0	0	0	0	0	0	0	0	0	0	0
ENSMUSP00000020681	1758	15	EKLKEEKKKKKKKKK	31.11	492	27.99	28.84	28.41	S	0	0	0	0	11	3	0	0	0	0	0	1	0	0	0	0	0	0	0	0	0	0	0	0	0	0	0	0	0	0	0	0	0	1	0	0	0	0	0	0
ENSMUSP00000007980	918	39	GGGGGGGGYNSYGGYGGYGAYGGGGGGGGSYGGSDYGNG	78.63	216	23.53	27.78	25.65	S	3	0	0	2	0	0	7	0	0	0	0	0	1	0	0	0	1	0	0	25	0	0	0	0	0	0	0	0	0	0	0	0	0	0	0	0	0	0	0	1
ENSMUSP00000007423	2994	19	ALLLLLLLLPPLLAAAVPP	77.19	14	0.47	1.1	0.78	S	0	0	0	0	0	0	0	1	0	0	0	10	4	0	4	0	0	0	0	0	0	1	0	0	0	0	0	0	0	0	0	0	0	0	0	0	0	0	0	0
ENSMUSP00000067884	2550	23	GTGGGGSTGGGGGGSGHGSSSGT	81.16	355	13.92	14.82	14.37	S	5	0	3	0	0	0	0	0	0	0	0	0	0	0	0	1	0	0	0	14	0	0	0	0	0	0	0	0	0	0	0	0	0	0	0	0	0	0	0	1
ENSMUSP00000007980	918	28	AGGGGARAARGGRGGGRGRGGGGGGGGR	95.24	181	19.72	22.77	21.24	S	0	0	0	0	0	0	0	0	0	0	0	0	4	0	0	0	0	6	0	18	0	0	0	0	0	0	0	0	0	0	0	0	0	0	0	0	0	0	0	1
ENSMUSP00000013759	3234	32	PPLPLEMPPPPPPPPESPPPPPPPPPPPPPLE	62.5	757	23.41	24.4	23.9	S	1	0	0	0	0	3	0	0	0	1	0	3	0	0	24	0	0	0	0	0	0	0	0	0	0	0	1	0	0	0	0	0	0	0	0	0	0	0	0	0
ENSMUSP00000013759	3234	34	AAPAVVEPPPPPPPPPTPTPPPPPPAPKVPPPEK	63.73	954	29.5	30.55	30.02	S	0	0	2	0	2	2	0	3	0	0	0	0	4	0	21	0	0	0	0	0	0	0	0	0	0	0	1	0	0	0	0	0	0	0	0	0	0	0	0	0
ENSMUSP00000020899	1446	17	LPGLLLLLWPLLLLPSL	68.63	10	0.69	1.87	1.28	S	1	0	0	0	0	0	0	0	0	0	0	11	0	1	3	0	0	0	0	1	0	1	0	0	0	0	0	0	0	0	0	0	0	0	0	0	0	0	0	0
ENSMUSP00000029480	1629	17	RRRSRSRERHRSRSRSR	66.67	328	20.14	21.18	20.66	S	5	0	0	0	0	1	0	0	0	0	0	0	0	0	0	1	0	10	0	0	0	0	0	0	0	0	0	0	0	0	0	0	0	0	0	0	0	0	0	0
ENSMUSP00000035682	3054	15	KPKQKKKKKKKKKSK	26.67	569	18.63	19.12	18.88	S	1	0	0	0	12	0	0	0	1	0	0	0	0	0	1	0	0	0	0	0	0	0	0	0	0	0	0	0	0	0	0	0	0	1	0	0	0	0	0	0
ENSMUSP00000015138	2583	26	AGAGTPAAAAAAKAAAKAAKYGAAGG	60.26	352	13.63	14.63	14.13	S	0	0	1	0	3	0	1	0	0	0	0	0	15	0	1	0	0	0	0	5	0	0	0	0	0	0	0	0	1	0	0	0	0	0	0	0	0	0	0	0
ENSMUSP00000070394	1413	28	PEDEDEDPGDPEEEEEEEEEEPDPEAPE	69.05	88	6.23	8.21	7.22	S	0	0	0	0	0	15	0	0	0	0	0	0	1	0	6	0	5	0	0	1	0	0	0	0	0	0	0	0	0	0	0	0	0	0	0	1	0	0	0	0
ENSMUSP00000015138	2583	68	GGAAGAAAAYKAAAKAGAGLGGVGGVPGGVGVGGVPGGVGVGGVPGGVGVGGVPGGVGGIGGIGGLGV	63.24	113	4.37	7.01	5.69	S	0	0	0	0	2	0	1	13	0	0	0	2	11	0	4	0	0	0	2	33	0	0	0	0	0	0	0	0	0	0	0	0	0	0	0	0	0	0	0	0
ENSMUSP00000015138	2583	31	GAAGGLGGPGGLGGPGGLGGPGGLGGAGVPG	68.82	673	26.05	27.26	26.66	S	0	0	0	0	0	0	0	1	0	0	0	4	3	0	4	0	0	0	0	19	0	0	0	0	0	0	0	0	0	0	0	0	0	0	0	0	0	0	0	0
ENSMUSP00000015138	2583	12	AAAAKAAAKAAK	55.56	427	16.53	17	16.76	S	0	0	0	0	3	0	0	0	0	0	0	0	9	0	0	0	0	0	0	0	0	0	0	0	0	0	0	0	0	0	0	0	0	0	0	0	0	0	0	0
ENSMUSP00000098053	1647	18	EEDEEDEEEEEEEEEEEE	55.56	530	32.18	33.27	32.73	S	0	0	0	0	0	16	0	0	0	0	0	0	0	0	0	0	2	0	0	0	0	0	0	0	0	0	0	0	0	0	0	0	0	0	0	1	0	0	0	0
ENSMUSP00000020408	1470	17	SGGSSSSSSSSSESTET	66.67	200	13.61	14.76	14.18	S	11	0	2	0	0	2	0	0	0	0	0	0	0	0	0	0	0	0	0	2	0	0	0	0	0	1	0	0	0	0	0	0	0	0	0	0	0	0	0	0
ENSMUSP00000015138	2583	19	AAAAAAAKAAKYGAGGAGA	64.91	474	18.35	19.09	18.72	S	0	0	0	0	2	0	1	0	0	0	0	0	12	0	0	0	0	0	0	4	0	0	0	0	0	0	0	0	1	0	0	0	0	0	0	0	0	0	0	0
ENSMUSP00000015138	2583	15	AAAAAAAAAKAAAKA	68.89	525	20.33	20.91	20.62	S	0	0	0	0	2	0	0	0	0	0	0	0	13	0	0	0	0	0	0	0	0	0	0	0	0	0	0	0	1	0	0	0	0	0	0	0	0	0	0	0
ENSMUSP00000054963	2130	15	AAAVAAAAAAAAAAA	84.44	2	0.09	0.8	0.45	S	0	0	0	0	0	0	0	1	0	0	0	0	14	0	0	0	0	0	0	0	0	0	0	0	0	0	0	0	1	0	0	0	0	0	0	0	0	0	0	0
ENSMUSP00000070018	738	15	LLLGLFLVLLLLLQL	57.78	12	1.63	3.66	2.64	S	0	1	0	0	0	0	0	1	1	0	0	11	0	0	0	0	0	0	0	1	0	1	0	0	0	0	0	0	0	0	0	0	0	0	0	0	0	0	0	0
ENSMUSP00000058761	2046	16	LQLRLLLVLLLLVLLR	56.25	11	0.54	1.32	0.93	S	0	0	0	0	0	0	0	2	1	0	0	11	0	0	0	0	0	2	0	0	0	0	0	0	0	0	0	0	0	0	0	0	0	0	0	0	0	0	0	0
ENSMUSP00000045454	4404	20	VELEDEEEEEEEEEEVAVEE	63.33	17	0.39	0.84	0.61	S	0	0	0	0	0	14	0	3	0	0	0	1	1	0	0	0	1	0	0	0	0	0	0	0	0	0	0	0	0	0	0	0	0	0	0	1	0	0	0	0
ENSMUSP00000049528	5373	24	KKKKKKKEKKKHKKHKKHKKHKKH	36.11	1727	32.14	32.59	32.37	S	0	0	0	0	18	1	0	0	0	0	0	0	0	0	0	5	0	0	0	0	0	0	0	0	0	0	0	0	0	0	0	0	0	1	0	0	0	0	0	0
ENSMUSP00000062584	1860	19	PAPPPVTLPPPPPPPPPPP	80.7	188	10.11	11.13	10.62	S	0	0	1	0	0	0	0	1	0	0	0	1	1	0	15	0	0	0	0	0	0	0	0	0	0	0	1	0	0	0	0	0	0	0	0	0	0	0	0	0
ENSMUSP00000055596	975	14	AGGPGGGAGGPGGG	97.62	213	21.85	23.28	22.56	S	0	0	0	0	0	0	0	0	0	0	0	0	2	0	2	0	0	0	0	10	0	0	0	0	0	0	0	0	0	0	0	0	0	0	0	0	0	0	0	0
ENSMUSP00000015138	2583	34	GPGVGGVPGGVGVGGIPGGVGVGGVPGGVGPGGV	60.78	542	20.98	22.3	21.64	S	0	0	0	0	0	0	0	9	0	0	0	0	0	0	5	0	0	0	1	19	0	0	0	0	0	0	0	0	0	0	0	0	0	0	0	0	0	0	0	0
ENSMUSP00000039528	3288	26	RGRPEGEEEREERGEEEEKEQEGEGE	53.85	120	3.65	4.44	4.05	S	0	0	0	0	1	14	0	0	1	0	0	0	0	0	1	0	0	4	0	5	0	0	0	0	0	0	0	0	0	0	0	0	0	0	0	0	0	0	0	0
ENSMUSP00000085695	3528	19	SSSSSSAAASSSSSSSSAS	59.65	378	10.71	11.25	10.98	S	15	0	0	0	0	0	0	0	0	0	0	0	4	0	0	0	0	0	0	0	0	0	0	0	0	1	0	0	0	0	0	0	0	0	0	0	0	0	0	0
ENSMUSP00000112255	1521	17	AAPPPPPPPPPPPPPAP	82.35	333	21.89	23.01	22.45	S	0	0	0	0	0	0	0	0	0	0	0	0	3	0	14	0	0	0	0	0	0	0	0	0	0	0	1	0	0	0	0	0	0	0	0	0	0	0	0	0
ENSMUSP00000016143	1506	23	PPPPGPPPPPPGPPGPSSLSSSP	69.57	395	26.23	27.76	26.99	S	5	0	0	0	0	0	0	0	0	0	0	1	0	0	14	0	0	0	0	3	0	0	0	0	0	0	1	0	0	0	0	0	0	0	0	0	0	0	0	0
ENSMUSP00000071081	6810	12	SSSGGSSGSSSS	63.89	179	2.63	2.8	2.72	S	9	0	0	0	0	0	0	0	0	0	0	0	0	0	0	0	0	0	0	3	0	0	0	0	0	0	0	0	0	0	0	0	0	0	0	0	0	0	0	0
ENSMUSP00000035020	2124	22	GPAAGSGSGAGSSGGGAGGPGA	81.82	211	9.93	10.97	10.45	S	4	0	0	0	0	0	0	0	0	0	0	0	5	0	2	0	0	0	0	11	0	0	0	0	0	0	0	0	0	0	0	0	0	0	0	0	0	0	0	0
ENSMUSP00000045945	2259	33	SSSSSSSSDSDSSSDSQSSSESSDSESASEEKS	51.52	193	8.54	10	9.27	S	22	0	0	0	1	4	0	0	1	0	0	0	1	0	0	0	4	0	0	0	0	0	0	0	0	1	0	0	0	0	0	0	0	0	0	0	0	0	0	0
ENSMUSP00000027475	3876	18	QMQKQQQQQQQQQQQHQQ	50	1014	26.16	26.63	26.39	S	0	0	0	0	1	0	0	0	15	1	0	0	0	0	0	1	0	0	0	0	0	0	0	0	0	0	0	0	0	0	0	1	0	0	0	0	0	0	0	0
ENSMUSP00000108438	2322	47	GGGGNSGGGGCSGGGSGGGGGAAGGGGGGGGGGGGGAGAGGGGGCGG	76.6	6	0.26	2.28	1.27	S	3	0	0	1	0	0	0	0	0	0	2	0	4	0	0	0	0	0	0	37	0	0	0	0	0	0	0	0	0	0	0	0	0	0	0	0	0	0	0	1
ENSMUSP00000003726	4206	22	SSSESESTSESSSSDSEDSETE	53.03	701	16.67	17.19	16.93	S	12	0	2	0	0	6	0	0	0	0	0	0	0	0	0	0	2	0	0	0	0	0	0	0	0	0	0	0	0	0	0	0	0	0	0	0	0	0	0	0
ENSMUSP00000033282	951	29	EEEEEEEDEVEDEEEDEDDSDEEEDEVDE	49.43	25	2.63	5.68	4.15	S	1	0	0	0	0	18	0	2	0	0	0	0	0	0	0	0	8	0	0	0	0	0	0	0	0	0	0	0	0	0	0	0	0	0	0	1	0	0	0	0
ENSMUSP00000057771	1770	41	DDEGEDEDEEEEGEEDDEEEEDEEDEEDDDEEEEEQEEEEE	50.41	359	20.28	22.6	21.44	S	0	0	0	0	0	27	0	0	1	0	0	0	0	0	0	0	11	0	0	2	0	0	0	0	0	0	0	0	0	0	0	0	0	0	0	1	0	0	0	0
ENSMUSP00000069431	3093	17	CSRSRSSSGSSSCSSWS	66.67	856	27.68	28.23	27.95	S	11	0	0	0	0	0	0	0	0	0	2	0	0	1	0	0	0	2	0	1	0	0	0	0	0	0	0	0	0	0	0	0	0	0	0	0	0	0	0	0
ENSMUSP00000111212	3183	15	TETEEEEVKEEETET	46.67	1023	32.14	32.61	32.38	S	0	0	4	0	1	9	0	1	0	0	0	0	0	0	0	0	0	0	0	0	0	0	0	0	0	0	0	0	0	0	0	0	0	0	0	0	0	0	0	0
ENSMUSP00000069431	3093	18	EEEEEEEEGGEEDDEGED	61.11	814	26.32	26.9	26.61	S	0	0	0	0	0	12	0	0	0	0	0	0	0	0	0	0	3	0	0	3	0	0	0	0	0	0	0	0	0	0	0	0	0	0	0	1	0	0	0	0
ENSMUSP00000069431	3093	23	EEDEEEEEEEEEEEEEKEEEEEE	46.38	445	14.39	15.13	14.76	S	0	0	0	0	1	21	0	0	0	0	0	0	0	0	0	0	1	0	0	0	0	0	0	0	0	0	0	0	0	0	0	0	0	0	0	1	0	0	0	0
ENSMUSP00000048063	5541	12	EEEEEEEEEEEE	47.22	1254	22.63	22.85	22.74	S	0	0	0	0	0	12	0	0	0	0	0	0	0	0	0	0	0	0	0	0	0	0	0	0	0	0	0	0	0	0	0	0	0	0	0	1	0	0	0	0
ENSMUSP00000055596	975	11	GGGGGGGGPGG	96.97	29	2.97	4.1	3.54	S	0	0	0	0	0	0	0	0	0	0	0	0	0	0	1	0	0	0	0	10	0	0	0	0	0	0	0	0	0	0	0	0	0	0	0	0	0	0	0	1
ENSMUSP00000066927	1329	14	AAAAAAAAAREAAA	83.33	118	8.88	9.93	9.41	S	0	0	0	0	0	1	0	0	0	0	0	0	12	0	0	0	0	1	0	0	0	0	0	0	0	0	0	0	1	0	0	0	0	0	0	0	0	0	0	0
ENSMUSP00000048063	5541	10	EEEEEEEEEE	56.67	1325	23.91	24.09	24	S	0	0	0	0	0	10	0	0	0	0	0	0	0	0	0	0	0	0	0	0	0	0	0	0	0	0	0	0	0	0	0	0	0	0	0	1	0	0	0	0
ENSMUSP00000062642	1020	21	HHSKHHHHHHHHHHRHSSGHH	58.73	167	16.37	18.43	17.4	S	3	0	0	0	1	0	0	0	0	0	0	0	0	0	0	15	0	1	0	1	0	0	0	0	0	0	0	0	0	0	1	0	0	0	0	0	0	0	0	0
ENSMUSP00000025778	3078	23	RSRDSSGGGGGGGGGDRGAAGAS	84.06	33	1.07	1.82	1.45	S	4	0	0	0	0	0	0	0	0	0	0	0	3	0	0	0	2	3	0	11	0	0	0	0	0	0	0	0	0	0	0	0	0	0	0	0	0	0	0	1
ENSMUSP00000080596	2541	24	QPPPPPPPPPPLPPPPQPPPPPPQ	77.78	177	6.97	7.91	7.44	S	0	0	0	0	0	0	0	0	3	0	0	1	0	0	20	0	0	0	0	0	0	0	0	0	0	0	1	0	0	0	0	0	0	0	0	0	0	0	0	0
ENSMUSP00000058375	3810	20	EPEEEEGSEEEEEGEEEEEE	58.33	1052	27.61	28.14	27.87	S	1	0	0	0	0	16	0	0	0	0	0	0	0	0	1	0	0	0	0	2	0	0	0	0	0	0	0	0	0	0	0	0	0	0	0	1	0	0	0	0
ENSMUSP00000097534	2493	23	EDEEEVEEEEEEEEEEGEDEEGG	56.52	422	16.93	17.85	17.39	S	0	0	0	0	0	17	0	1	0	0	0	0	0	0	0	0	2	0	0	3	0	0	0	0	0	0	0	0	0	0	0	0	0	0	0	1	0	0	0	0
ENSMUSP00000110627	1116	27	SRTRDRRRSRSRDRRRRRSRSTSRERR	64.2	262	23.48	25.9	24.69	S	6	0	2	0	0	1	0	0	0	0	0	0	0	0	0	0	2	16	0	0	0	0	0	0	0	0	0	0	0	0	0	0	0	0	0	0	0	0	1	0
ENSMUSP00000044983	654	12	AAAAAAAAAAAA	94.44	21	3.21	5.05	4.13	S	0	0	0	0	0	0	0	0	0	0	0	0	12	0	0	0	0	0	0	0	0	0	0	0	0	0	0	0	1	0	0	0	0	0	0	0	0	0	0	0
ENSMUSP00000036085	1035	16	GLGGLSGGGGSGGGGG	87.5	55	5.31	6.86	6.09	S	2	0	0	0	0	0	0	0	0	0	0	2	0	0	0	0	0	0	0	12	0	0	0	0	0	0	0	0	0	0	0	0	0	0	0	0	0	0	0	1
ENSMUSP00000036085	1035	18	GGGGGGGGGGGSGSGGGG	96.3	80	7.73	9.47	8.6	S	2	0	0	0	0	0	0	0	0	0	0	0	0	0	0	0	0	0	0	16	0	0	0	0	0	0	0	0	0	0	0	0	0	0	0	0	0	0	0	1
ENSMUSP00000055290	1485	20	PQAPPPAPQPPPAPQPATQA	88.33	396	26.67	28.01	27.34	S	0	0	1	0	0	0	0	0	4	0	0	0	5	0	10	0	0	0	0	0	0	0	0	0	0	0	0	0	0	0	0	0	0	0	0	0	0	0	0	0
ENSMUSP00000089534	795	18	EEETEEEEEEKEEQDEDE	48.15	195	24.53	26.79	25.66	S	0	0	1	0	1	13	0	0	1	0	0	0	0	0	0	0	2	0	0	0	0	0	0	0	0	0	0	0	0	0	0	0	0	0	0	1	0	0	0	0
ENSMUSP00000094053	3339	20	GAAASGAGGGGGGGEEHGGG	86.67	5	0.15	0.75	0.45	S	1	0	0	0	0	2	0	0	0	0	0	0	4	0	0	1	0	0	0	12	0	0	0	0	0	0	0	0	0	0	0	0	0	0	0	0	0	0	0	1
ENSMUSP00000045386	6210	36	QLQQQQQQQQQQQQQQQQQQQQQQQQQQQQQQQQLQ	56.48	259	4.17	4.75	4.46	S	0	0	0	0	0	0	0	0	34	0	0	2	0	0	0	0	0	0	0	0	0	0	0	0	0	0	0	0	0	0	0	1	0	0	0	0	0	0	0	0
ENSMUSP00000076521	1926	19	EEEEEEEEEDDDDLEVKEE	47.37	39	2.02	3.01	2.52	S	0	0	0	0	1	12	0	1	0	0	0	1	0	0	0	0	4	0	0	0	0	0	0	0	0	0	0	0	0	0	0	0	0	0	0	1	0	0	0	0
ENSMUSP00000085549	1584	30	AQQQANAAAAAAAAAATATSTAATTPAAAA	63.33	104	6.57	8.46	7.51	S	1	0	5	1	0	0	0	0	3	0	0	0	19	0	1	0	0	0	0	0	0	0	0	0	0	0	0	0	1	0	0	0	0	0	0	0	0	0	0	0
ENSMUSP00000097144	1200	18	PSPSSPPTPSSPPPPPPP	87.04	138	11.5	13	12.25	S	5	0	1	0	0	0	0	0	0	0	0	0	0	0	12	0	0	0	0	0	0	0	0	0	0	0	1	0	0	0	0	0	0	0	0	0	0	0	0	0
ENSMUSP00000064947	2727	44	SSSSESSSASDSSDSESDSSESSSESSSDASDSSSSSSTQSSTS	54.55	669	24.53	26.15	25.34	S	30	0	2	0	0	4	0	0	1	0	0	0	2	0	0	0	5	0	0	0	0	0	0	0	0	1	0	0	0	0	0	0	0	0	0	0	0	0	0	0
ENSMUSP00000040168	861	31	GAGAASGGASGGGAGAGGGASAGSGSSGVGG	86.02	7	0.81	4.41	2.61	S	6	0	0	0	0	0	0	1	0	0	0	0	8	0	0	0	0	0	0	16	0	0	0	0	0	0	0	0	0	0	0	0	0	0	0	0	0	0	0	0
ENSMUSP00000037619	2652	90	AQPPQQAQKAPQAQQAQQAQQAQQAPQAPQTPQPQQAPQVQQAQQAPQAQQAQQPQQAQQPQQAPPVQQPQQVQQAQPTQQQAQTQQQAQ	70	681	25.68	29.07	27.38	S	0	0	3	0	1	0	0	3	49	0	0	0	19	0	15	0	0	0	0	0	0	0	0	0	0	0	0	0	0	0	0	0	0	0	0	0	0	0	0	0
ENSMUSP00000065293	3237	21	SLSHSSHSSQSSSKKSSSVHS	55.56	1030	31.82	32.47	32.14	S	13	0	0	0	2	0	0	1	1	0	0	1	0	0	0	3	0	0	0	0	0	0	0	0	0	0	0	0	0	0	0	0	0	0	0	0	0	0	0	0
ENSMUSP00000066693	5619	23	GEEEGEEEGEEEGEREEQEEEEE	55.07	1153	20.52	20.93	20.72	S	0	0	0	0	0	17	0	0	1	0	0	0	0	0	0	0	0	1	0	4	0	0	0	0	0	0	0	0	0	0	0	0	0	0	0	1	0	0	0	0
ENSMUSP00000109353	1773	14	ATAAAAAAAAAAAA	76.19	489	27.58	28.37	27.98	S	0	0	1	0	0	0	0	0	0	0	0	0	13	0	0	0	0	0	0	0	0	0	0	0	0	0	0	0	1	0	0	0	0	0	0	0	0	0	0	0
ENSMUSP00000071834	2469	16	LLFFFFFSFSFFFLFL	14.58	9	0.36	1.01	0.69	S	2	10	0	0	0	0	0	0	0	0	0	4	0	0	0	0	0	0	0	0	1	0	0	0	0	0	0	0	0	0	0	0	0	0	0	0	0	0	0	0
ENSMUSP00000060798	1266	59	AGAGGAGAAGGGGGAHDGPGGGGGPGGGGGPGGGGPGGGGGGGGPGGGGGGPGGGLLGG	93.22	129	10.19	14.85	12.52	S	0	0	0	0	0	0	0	0	0	0	0	2	6	0	6	1	1	0	0	43	0	0	0	0	0	0	0	0	0	0	0	0	0	0	0	0	0	0	0	1
ENSMUSP00000070648	1944	25	AGSGGSAGSGGSGGGGRGSGAGSAA	90.67	69	3.55	4.84	4.19	S	6	0	0	0	0	0	0	0	0	0	0	0	5	0	0	0	0	1	0	13	0	0	0	0	0	0	0	0	0	0	0	0	0	0	0	0	0	0	0	0
ENSMUSP00000086948	2880	21	QQQQQQQQQQQLMAQQAALQQ	65.08	543	18.85	19.58	19.22	S	0	0	0	0	0	0	0	0	15	1	0	2	3	0	0	0	0	0	0	0	0	0	0	0	0	0	0	0	0	0	0	1	0	0	0	0	0	0	0	0
ENSMUSP00000060402	2013	25	EEEESKEETEREGEEEEEEEEEEEE	54.67	238	11.82	13.07	12.44	S	1	0	1	0	1	20	0	0	0	0	0	0	0	0	0	0	0	1	0	1	0	0	0	0	0	0	0	0	0	0	0	0	0	0	0	1	0	0	0	0
ENSMUSP00000038729	1209	16	DDDDDDDDDVVDNVVV	37.5	308	25.48	26.8	26.14	S	0	0	0	1	0	0	0	5	0	0	0	0	0	0	0	0	10	0	0	0	0	0	0	0	0	0	0	0	0	0	0	0	0	0	1	0	0	0	0	0
ENSMUSP00000047570	1212	20	SDSSSDSSSSSSSSSSDSDS	55	340	28.05	29.7	28.88	S	16	0	0	0	0	0	0	0	0	0	0	0	0	0	0	0	4	0	0	0	0	0	0	0	0	1	0	0	0	0	0	0	0	0	0	0	0	0	0	0
ENSMUSP00000017520	1548	13	AAAAAAAAAAAAA	79.49	59	3.81	4.65	4.23	S	0	0	0	0	0	0	0	0	0	0	0	0	13	0	0	0	0	0	0	0	0	0	0	0	0	0	0	0	1	0	0	0	0	0	0	0	0	0	0	0
ENSMUSP00000085429	858	34	EVEEEEEEEEDEDDYYYEVEEYEEEEEEEEEDYY	50	152	17.72	21.68	19.7	S	0	0	0	0	0	22	6	2	0	0	0	0	0	0	0	0	4	0	0	0	0	0	0	0	0	0	0	0	0	0	0	0	0	0	0	1	0	0	0	0
ENSMUSP00000058007	3849	13	LLLLLLLLLLLLL	58.97	18	0.47	0.81	0.64	S	0	0	0	0	0	0	0	0	0	0	0	13	0	0	0	0	0	0	0	0	0	1	0	0	0	0	0	0	0	0	0	0	0	0	0	0	0	0	0	0
ENSMUSP00000045544	1167	28	SGVSGASASASSSSASMVSSASSSGSSV	63.1	273	23.39	25.79	24.59	S	16	0	0	0	0	0	0	3	0	1	0	0	5	0	0	0	0	0	0	3	0	0	0	0	0	0	0	0	0	0	0	0	0	0	0	0	0	0	0	0
ENSMUSP00000067277	1545	10	AAAAAAAAAA	83.33	108	6.99	7.64	7.31	S	0	0	0	0	0	0	0	0	0	0	0	0	10	0	0	0	0	0	0	0	0	0	0	0	0	0	0	0	1	0	0	0	0	0	0	0	0	0	0	0
ENSMUSP00000112794	951	16	QQRQQQQQQQQQQQQQ	52.08	55	5.78	7.47	6.62	S	0	0	0	0	0	0	0	0	15	0	0	0	0	0	0	0	0	1	0	0	0	0	0	0	0	0	0	0	0	0	0	1	0	0	0	0	0	0	0	0
ENSMUSP00000058761	2046	38	TTTTTSTSSSTTTTTGTTSTTSTTSTTSTTTPSPITTP	64.04	367	17.94	19.79	18.87	S	9	0	24	0	0	0	0	0	0	0	0	0	0	0	3	0	0	0	1	1	0	0	0	0	0	0	0	1	0	0	0	0	0	0	0	0	0	0	0	0
ENSMUSP00000054228	5604	22	HHLPPPPPPPGPAPHHHPPPHP	63.64	1680	29.98	30.37	30.17	S	0	0	0	0	0	0	0	0	0	0	0	1	1	0	13	6	0	0	0	1	0	0	0	0	0	0	1	0	0	0	0	0	0	0	0	0	0	0	0	0
ENSMUSP00000072008	5589	15	EEKEEEEEEEEKEEE	55.56	1018	18.21	18.48	18.35	S	0	0	0	0	2	13	0	0	0	0	0	0	0	0	0	0	0	0	0	0	0	0	0	0	0	0	0	0	0	0	0	0	0	0	0	1	0	0	0	0
ENSMUSP00000046584	3387	25	GALKAGAGEGGGGGGGGRLGHGRAR	81.33	25	0.74	1.48	1.11	S	0	0	0	0	1	1	0	0	0	0	0	2	4	0	0	1	0	3	0	13	0	0	0	0	0	0	0	0	0	0	0	0	0	0	0	0	0	0	0	1
ENSMUSP00000083705	954	28	AAAAPAAAATTAAPAAAAAPAKAEAKEE	67.86	276	28.93	31.87	30.4	S	0	0	2	0	2	3	0	0	0	0	0	0	18	0	3	0	0	0	0	0	0	0	0	0	0	0	0	0	1	0	0	0	0	0	0	0	0	0	0	0
ENSMUSP00000070527	2355	53	ESSSAESGSGSEEEEEEEEEEEEEEGSTSEESEEEEEEEEEEEEEETGSNSEE	49.69	280	11.89	14.14	13.01	S	11	0	2	1	0	34	0	0	0	0	0	0	1	0	0	0	0	0	0	4	0	0	0	0	0	0	0	0	0	0	0	0	0	0	0	1	0	0	0	0
ENSMUSP00000106794	966	16	EEEEEEEEVEREDKEE	56.25	93	9.63	11.28	10.46	S	0	0	0	0	1	12	0	1	0	0	0	0	0	0	0	0	1	1	0	0	0	0	0	0	0	0	0	0	0	0	0	0	0	0	0	1	0	0	0	0
ENSMUSP00000039134	4221	35	SASPSSSSSSSSSSSSSSSSSSSSLTAVSAVSSSS	57.14	609	14.43	15.26	14.84	S	27	0	1	0	0	0	0	2	0	0	0	1	3	0	1	0	0	0	0	0	0	0	0	0	0	1	0	0	0	0	0	0	0	0	0	0	0	0	0	0
ENSMUSP00000055107	5040	26	QQQQLQQQQQQQQQQQQQPLPPPPLP	64.1	1627	32.28	32.8	32.54	S	0	0	0	0	0	0	0	0	17	0	0	3	0	0	6	0	0	0	0	0	0	0	0	0	0	0	0	0	0	0	0	1	0	0	0	0	0	0	0	0
ENSMUSP00000069080	3240	22	QQEQQQQPLTLQPQQQQQPQQP	63.64	940	29.01	29.69	29.35	S	0	0	1	0	0	1	0	0	14	0	0	2	0	0	4	0	0	0	0	0	0	0	0	0	0	0	0	0	0	0	0	1	0	0	0	0	0	0	0	0
ENSMUSP00000091955	1377	17	KKKKRGKGKGKDKGKGK	56.86	420	30.5	31.74	31.12	S	0	0	0	0	10	0	0	0	0	0	0	0	0	0	0	0	1	1	0	5	0	0	0	0	0	0	0	0	0	0	0	0	0	0	0	0	0	0	0	0
ENSMUSP00000083073	1371	33	PPTTIPPPTTTTTTTTTTTTTILTIITDTTATT	58.59	336	24.51	26.91	25.71	S	0	0	21	0	0	0	0	0	0	0	0	1	1	0	5	0	1	0	4	0	0	0	0	0	0	0	0	1	0	0	0	0	0	0	0	0	0	0	0	0
ENSMUSP00000112661	2823	14	EEEQQQQQQQQQQQ	59.52	49	1.74	2.23	1.98	S	0	0	0	0	0	3	0	0	11	0	0	0	0	0	0	0	0	0	0	0	0	0	0	0	0	0	0	0	0	0	0	1	0	0	0	0	0	0	0	0
ENSMUSP00000078469	2817	20	ATPPPPAPPPASAPAPTIPP	70	362	12.85	13.56	13.21	S	1	0	2	0	0	0	0	0	0	0	0	0	5	0	11	0	0	0	1	0	0	0	0	0	0	0	0	0	0	0	0	0	0	0	0	0	0	0	0	0
ENSMUSP00000028767	2148	27	KKKLKTAKKKEKKEKKKKQEEEQEKKK	28.4	230	10.71	11.96	11.34	S	0	0	1	0	16	6	0	0	2	0	0	1	1	0	0	0	0	0	0	0	0	0	0	0	0	0	0	0	0	0	0	0	0	0	0	0	0	0	0	0
ENSMUSP00000033326	1941	14	QGGGGGAQAAGGGA	85.71	96	4.95	5.67	5.31	S	0	0	0	0	0	0	0	0	2	0	0	0	4	0	0	0	0	0	0	8	0	0	0	0	0	0	0	0	0	0	0	0	0	0	0	0	0	0	0	1
ENSMUSP00000033929	3963	22	SASSASSPTSSSSSSPSSPGSS	66.67	121	3.05	3.61	3.33	S	15	0	1	0	0	0	0	0	0	0	0	0	2	0	3	0	0	0	0	1	0	0	0	0	0	1	0	0	0	0	0	0	0	0	0	0	0	0	0	0
ENSMUSP00000027421	6078	20	SSSAASTSSSSSAIASASST	48.33	196	3.22	3.55	3.39	S	12	0	2	0	0	0	0	0	0	0	0	0	5	0	0	0	0	0	1	0	0	0	0	0	0	1	0	0	0	0	0	0	0	0	0	0	0	0	0	0
ENSMUSP00000033877	1263	15	QQQQQQQQGQGQGQQ	62.22	322	25.49	26.68	26.09	S	0	0	0	0	0	0	0	0	12	0	0	0	0	0	0	0	0	0	0	3	0	0	0	0	0	0	0	0	0	0	0	1	0	0	0	0	0	0	0	0
ENSMUSP00000031351	690	30	RKKRAKHKEKKRKKKKKKRKKKLKKRVKEK	45.56	90	13.04	17.39	15.22	S	0	0	0	0	19	2	0	1	0	0	0	1	1	0	0	1	0	5	0	0	0	0	0	0	0	0	0	0	0	0	0	0	0	1	0	0	0	0	0	0
ENSMUSP00000028016	8541	21	QRQQEQMKQQQWQQQQQQQQQ	58.73	649	7.6	7.84	7.72	S	0	0	0	0	1	1	0	0	16	1	0	0	0	1	0	0	0	1	0	0	0	0	0	0	0	0	0	0	0	0	0	1	0	0	0	0	0	0	0	0
ENSMUSP00000033433	981	17	KKHKKDKKEKKKRKKEK	27.45	158	16.11	17.84	16.97	S	0	0	0	0	12	2	0	0	0	0	0	0	0	0	0	1	1	1	0	0	0	0	0	0	0	0	0	0	0	0	0	0	0	0	0	0	0	0	0	0
ENSMUSP00000045367	3003	20	LPPLPSLPPPPPPLPSSPPP	75	287	9.56	10.22	9.89	S	3	0	0	0	0	0	0	0	0	0	0	4	0	0	13	0	0	0	0	0	0	0	0	0	0	0	1	0	0	0	0	0	0	0	0	0	0	0	0	0
ENSMUSP00000022358	5499	21	DSDSISSSSSDSLGSSSSSGS	53.97	1180	21.46	21.84	21.65	S	14	0	0	0	0	0	0	0	0	0	0	1	0	0	0	0	3	0	1	2	0	0	0	0	0	1	0	0	0	0	0	0	0	0	0	0	0	0	0	0
ENSMUSP00000055596	975	12	GGGGGGGGGPGG	97.22	11	1.13	2.36	1.74	S	0	0	0	0	0	0	0	0	0	0	0	0	0	0	1	0	0	0	0	11	0	0	0	0	0	0	0	0	0	0	0	0	0	0	0	0	0	0	0	1
ENSMUSP00000028341	2514	14	VAVAAAAAAAAAAA	95.24	6	0.24	0.8	0.52	S	0	0	0	0	0	0	0	2	0	0	0	0	12	0	0	0	0	0	0	0	0	0	0	0	0	0	0	0	1	0	0	0	0	0	0	0	0	0	0	0
ENSMUSP00000030623	2100	19	RGGGGGGFHRRGGGGGRGG	80.7	9	0.43	1.33	0.88	S	0	1	0	0	0	0	0	0	0	0	0	0	0	0	0	1	0	4	0	13	0	0	0	0	0	0	0	0	0	0	0	0	0	0	0	0	0	0	0	1
ENSMUSP00000045344	3948	15	EEEEEEEEMTDESEE	46.67	636	16.11	16.49	16.3	S	1	0	1	0	0	11	0	0	0	1	0	0	0	0	0	0	1	0	0	0	0	0	0	0	0	0	0	0	0	0	0	0	0	0	0	1	0	0	0	0
ENSMUSP00000034561	1836	10	GGGGGGGGGG	90	12	0.65	1.2	0.93	S	0	0	0	0	0	0	0	0	0	0	0	0	0	0	0	0	0	0	0	10	0	0	0	0	0	0	0	0	0	0	0	0	0	0	0	0	0	0	0	1
ENSMUSP00000092538	7854	22	SGSSADSSTSSSSSSSGAFSSS	63.64	1038	13.22	13.5	13.36	S	15	1	1	0	0	0	0	0	0	0	0	0	2	0	0	0	1	0	0	2	0	0	0	0	0	1	0	0	0	0	0	0	0	0	0	0	0	0	0	0
ENSMUSP00000028499	3135	15	PGGLLLLLPGLLLPL	77.78	13	0.41	0.89	0.65	S	0	0	0	0	0	0	0	0	0	0	0	9	0	0	3	0	0	0	0	3	0	1	0	0	0	0	0	0	0	0	0	0	0	0	0	0	0	0	0	0
ENSMUSP00000025430	4608	25	PPLPPPPPPPLPPPPPPPPPPPPLP	88	1462	31.73	32.27	32	S	0	0	0	0	0	0	0	0	0	0	0	3	0	0	22	0	0	0	0	0	0	0	0	0	0	0	1	0	0	0	0	0	0	0	0	0	0	0	0	0
ENSMUSP00000032892	2862	26	PAARGGPGGRAGGGGARGGGPGGARA	82.05	75	2.62	3.53	3.07	S	0	0	0	0	0	0	0	0	0	0	0	0	6	0	3	0	0	4	0	13	0	0	0	0	0	0	0	0	0	0	0	0	0	0	0	0	0	0	0	0
ENSMUSP00000041152	681	22	SQGGRSGGGGGSSGAGGGPSCG	77.27	6	0.88	4.11	2.5	S	5	0	0	0	0	0	0	0	1	0	1	0	1	0	1	0	0	1	0	12	0	0	0	0	0	0	0	0	0	0	0	0	0	0	0	0	0	0	0	1
ENSMUSP00000029461	6528	31	KEEQERLEEEEEEEEKEEVEEKKPKEGEEEK	52.69	941	14.41	14.89	14.65	S	0	0	0	0	6	19	0	1	1	0	0	1	0	0	1	0	0	1	0	1	0	0	0	0	0	0	0	0	0	0	0	0	0	0	0	1	0	0	0	0
ENSMUSP00000043103	3408	19	PPHPPPPPPPPPPPPSLPP	66.67	624	18.31	18.87	18.59	S	1	0	0	0	0	0	0	0	0	0	0	1	0	0	16	1	0	0	0	0	0	0	0	0	0	0	1	0	0	0	0	0	0	0	0	0	0	0	0	0
ENSMUSP00000044491	3060	12	EEEEEEEEEEEE	58.33	335	10.95	11.34	11.14	S	0	0	0	0	0	12	0	0	0	0	0	0	0	0	0	0	0	0	0	0	0	0	0	0	0	0	0	0	0	0	0	0	0	0	0	1	0	0	0	0
ENSMUSP00000088472	3276	26	PPMSPPPPPPPPPPPPPPPPPPLPGP	74.36	550	16.79	17.58	17.19	S	1	0	0	0	0	0	0	0	0	1	0	1	0	0	22	0	0	0	0	1	0	0	0	0	0	0	1	0	0	0	0	0	0	0	0	0	0	0	0	0
ENSMUSP00000029336	3006	33	GGPRGSGQGSSGGGGGGSRGSGGGGGGRGGRGR	90.91	13	0.43	1.53	0.98	S	5	0	0	0	0	0	0	0	1	0	0	0	0	0	1	0	0	5	0	21	0	0	0	0	0	0	0	0	0	0	0	0	0	0	0	0	0	0	0	1
ENSMUSP00000014290	2013	18	PMLDLLPPPPPPPPPELL	59.26	135	6.71	7.6	7.15	S	0	0	0	0	0	1	0	0	0	1	0	5	0	0	10	0	1	0	0	0	0	0	0	0	0	0	1	0	0	0	0	0	0	0	0	0	0	0	0	0
ENSMUSP00000041450	1101	15	AAAAAAGAASDPAAA	91.11	152	13.81	15.17	14.49	S	1	0	0	0	0	0	0	0	0	0	0	0	11	0	1	0	1	0	0	1	0	0	0	0	0	0	0	0	1	0	0	0	0	0	0	0	0	0	0	0
ENSMUSP00000048158	1533	20	QQPQPPVLPPQQQQQQQQQQ	71.67	97	6.33	7.63	6.98	S	0	0	0	0	0	0	0	1	13	0	0	1	0	0	5	0	0	0	0	0	0	0	0	0	0	0	0	0	0	0	0	1	0	0	0	0	0	0	0	0
ENSMUSP00000097536	2493	23	EDEEEEEEEEEEEEEEGEDEEGG	56.52	422	16.93	17.85	17.39	S	0	0	0	0	0	18	0	0	0	0	0	0	0	0	0	0	2	0	0	3	0	0	0	0	0	0	0	0	0	0	0	0	0	0	0	1	0	0	0	0
ENSMUSP00000031985	1446	15	GAGGGGGGSDGSGGG	88.89	40	2.77	3.8	3.28	S	2	0	0	0	0	0	0	0	0	0	0	0	1	0	0	0	1	0	0	11	0	0	0	0	0	0	0	0	0	0	0	0	0	0	0	0	0	0	0	1
ENSMUSP00000031680	1266	25	SSSQQSSSSSSSSSSSSLSLCSSSS	53.33	308	24.33	26.3	25.32	S	20	0	0	0	0	0	0	0	2	0	1	2	0	0	0	0	0	0	0	0	0	0	0	0	0	1	0	0	0	0	0	0	0	0	0	0	0	0	0	0
ENSMUSP00000027373	1359	12	EQEEEEEEEEEE	52.78	99	7.28	8.17	7.73	S	0	0	0	0	0	11	0	0	1	0	0	0	0	0	0	0	0	0	0	0	0	0	0	0	0	0	0	0	0	0	0	0	0	0	0	1	0	0	0	0
ENSMUSP00000035658	2247	22	LSGPPSLLLLLLLLSPLLFSGP	68.18	7	0.31	1.29	0.8	S	4	1	0	0	0	0	0	0	0	0	0	11	0	0	4	0	0	0	0	2	0	1	0	0	0	0	0	0	0	0	0	0	0	0	0	0	0	0	0	0
ENSMUSP00000020568	2169	13	EEEEEEEEEEEEE	58.97	670	30.89	31.49	31.19	S	0	0	0	0	0	13	0	0	0	0	0	0	0	0	0	0	0	0	0	0	0	0	0	0	0	0	0	0	0	0	0	0	0	0	0	1	0	0	0	0
ENSMUSP00000029784	1398	23	QQPPPPPQQQQQQQQQQQQQQQQ	62.32	351	25.11	26.75	25.93	S	0	0	0	0	0	0	0	0	18	0	0	0	0	0	5	0	0	0	0	0	0	0	0	0	0	0	1	0	0	0	0	1	0	0	0	0	0	0	0	0
ENSMUSP00000035112	4362	22	RSSGSSGRSGSKSSRSRSSSRS	56.06	682	15.64	16.14	15.89	S	13	0	0	0	1	0	0	0	0	0	0	0	0	0	0	0	0	5	0	3	0	0	0	0	0	0	0	0	0	0	0	0	0	0	0	0	0	0	0	0
ENSMUSP00000030315	3570	22	SSSAAQAAVAAAAASANGAAGG	62.12	591	16.55	17.17	16.86	S	4	0	0	1	0	0	0	1	1	0	0	0	12	0	0	0	0	0	0	3	0	0	0	0	0	0	0	0	1	0	0	0	0	0	0	0	0	0	0	0
ENSMUSP00000102352	4035	27	QQQPQQQPPPPPPPPPPPQHAPPPLPP	72.84	554	13.73	14.4	14.06	S	0	0	0	0	0	0	0	0	7	0	0	1	1	0	17	1	0	0	0	0	0	0	0	0	0	0	1	0	0	0	0	0	0	0	0	0	0	0	0	0
ENSMUSP00000035112	4362	25	SEGSDSSSRSSSSSESSSESEVERE	53.33	195	4.47	5.04	4.76	S	14	0	0	0	0	6	0	1	0	0	0	0	0	0	0	0	1	2	0	1	0	0	0	0	0	1	0	0	0	0	0	0	0	0	0	0	0	0	0	0
ENSMUSP00000086363	2130	18	LHPHLHQHHQHHQHHQHH	62.96	20	0.94	1.78	1.36	S	0	0	0	0	0	0	0	0	4	0	0	2	0	0	1	11	0	0	0	0	0	0	0	0	0	0	0	0	0	0	0	0	0	0	0	0	0	0	0	0
ENSMUSP00000040922	1491	15	KPKDSKKKKKKKKKK	35.56	483	32.39	33.4	32.9	S	1	0	0	0	12	0	0	0	0	0	0	0	0	0	1	0	1	0	0	0	0	0	0	0	0	0	0	0	0	0	0	0	0	1	0	0	0	0	0	0
ENSMUSP00000049705	3642	15	SPVPPSPLSSSSSSS	71.11	566	15.54	15.95	15.75	S	9	0	0	0	0	0	0	1	0	0	0	1	0	0	4	0	0	0	0	0	0	0	0	0	0	1	0	0	0	0	0	0	0	0	0	0	0	0	0	0
ENSMUSP00000045791	1962	28	QPPPPPPQQQPPPPPPPASAAAPATAPP	90.48	4	0.2	1.63	0.92	S	1	0	1	0	0	0	0	0	4	0	0	0	6	0	16	0	0	0	0	0	0	0	0	0	0	0	1	0	0	0	0	0	0	0	0	0	0	0	0	0
ENSMUSP00000038610	3129	34	PAAPAPPVSPAAAAAAAAAAAAAQNGAAPAPAAA	89.22	255	8.15	9.24	8.69	S	1	0	0	1	0	0	0	1	1	0	0	0	22	0	7	0	0	0	0	1	0	0	0	0	0	0	0	0	1	0	0	0	0	0	0	0	0	0	0	0
ENSMUSP00000079341	3402	26	PAARASLPARAAAAARAASAARAVAA	78.21	583	17.14	17.9	17.52	S	2	0	0	0	0	0	0	1	0	0	0	1	16	0	2	0	0	4	0	0	0	0	0	0	0	0	0	0	1	0	0	0	0	0	0	0	0	0	0	0
ENSMUSP00000055493	594	16	YQHYHHQQQQQQQQQQ	58.33	151	25.42	28.11	26.77	S	0	0	0	0	0	0	2	0	11	0	0	0	0	0	0	3	0	0	0	0	0	0	0	0	0	0	0	0	0	0	0	1	0	0	0	0	0	0	0	0
ENSMUSP00000038610	3129	14	AAAAAAAATAAAVA	90.48	139	4.44	4.89	4.67	S	0	0	1	0	0	0	0	1	0	0	0	0	12	0	0	0	0	0	0	0	0	0	0	0	0	0	0	0	1	0	0	0	0	0	0	0	0	0	0	0
ENSMUSP00000022446	807	20	QQPARPPQPSQPPPPPPPMP	73.33	125	15.49	17.97	16.73	S	1	0	0	0	0	0	0	0	4	1	0	0	1	0	12	0	0	1	0	0	0	0	0	0	0	0	1	0	0	0	0	0	0	0	0	0	0	0	0	0
ENSMUSP00000077899	3045	22	RLVLLRLLLLHLLLLALRARCL	69.7	12	0.39	1.12	0.76	S	0	0	0	0	0	0	0	1	0	0	1	13	2	0	0	1	0	4	0	0	0	0	0	0	0	0	0	0	0	0	0	0	0	0	0	0	0	0	0	0
ENSMUSP00000051479	3483	21	SGSESSSGSDSESESSSSDSE	57.14	427	12.26	12.86	12.56	S	13	0	0	0	0	4	0	0	0	0	0	0	0	0	0	0	2	0	0	2	0	0	0	0	0	0	0	0	0	0	0	0	0	0	0	0	0	0	0	0
ENSMUSP00000070991	1653	11	EEEEEEEEEEE	63.64	434	26.26	26.92	26.59	S	0	0	0	0	0	11	0	0	0	0	0	0	0	0	0	0	0	0	0	0	0	0	0	0	0	0	0	0	0	0	0	0	0	0	0	1	0	0	0	0
ENSMUSP00000109574	2232	24	KKKKEKKEKEKKKKDKDKDKEKEK	36.11	505	22.63	23.7	23.16	S	0	0	0	0	16	5	0	0	0	0	0	0	0	0	0	0	3	0	0	0	0	0	0	0	0	0	0	0	0	0	0	0	0	0	0	0	0	0	0	0
ENSMUSP00000108950	2121	37	QQQQQQQQQQQQQQQQQQQQQQQQQQQQQQQQQQQQQ	59.46	71	3.35	5.09	4.22	S	0	0	0	0	0	0	0	0	37	0	0	0	0	0	0	0	0	0	0	0	0	0	0	0	0	0	0	0	0	0	0	1	0	0	0	0	0	0	0	0
ENSMUSP00000046641	1959	17	SGGGGGGGGGGGSGGGS	94.12	16	0.82	1.68	1.25	S	3	0	0	0	0	0	0	0	0	0	0	0	0	0	0	0	0	0	0	14	0	0	0	0	0	0	0	0	0	0	0	0	0	0	0	0	0	0	0	1
ENSMUSP00000065836	5280	10	TTTTTTTTTT	66.67	1523	28.84	29.03	28.94	S	0	0	10	0	0	0	0	0	0	0	0	0	0	0	0	0	0	0	0	0	0	0	0	0	0	0	0	1	0	0	0	0	0	0	0	0	0	0	0	0
ENSMUSP00000060858	5154	23	EEEVDYESEEEGEEEEEEEVQEE	47.83	1429	27.73	28.17	27.95	S	1	0	0	0	0	16	1	2	1	0	0	0	0	0	0	0	1	0	0	1	0	0	0	0	0	0	0	0	0	0	0	0	0	0	0	1	0	0	0	0
ENSMUSP00000107717	909	15	EEEEDEQEEAVEEEE	60	26	2.86	4.51	3.69	S	0	0	0	0	0	11	0	1	1	0	0	0	1	0	0	0	1	0	0	0	0	0	0	0	0	0	0	0	0	0	0	0	0	0	0	0	0	0	0	0
ENSMUSP00000041534	4350	18	SGPLPSSSGSSSSSSQLS	66.67	1039	23.89	24.3	24.09	S	11	0	0	0	0	0	0	0	1	0	0	2	0	0	2	0	0	0	0	2	0	0	0	0	0	1	0	0	0	0	0	0	0	0	0	0	0	0	0	0
ENSMUSP00000078690	2151	19	QPQSQQQQRQQQQQQQQLQ	66.67	13	0.6	1.49	1.05	S	1	0	0	0	0	0	0	0	15	0	0	1	0	0	1	0	0	1	0	0	0	0	0	0	0	0	0	0	0	0	0	1	0	0	0	0	0	0	0	0
ENSMUSP00000003726	4206	25	KPKKKEKDKKEKKKEKHKKKEEVEE	34.67	537	12.77	13.36	13.06	S	0	0	0	0	14	7	0	1	0	0	0	0	0	0	1	1	1	0	0	0	0	0	0	0	0	0	0	0	0	0	0	0	0	0	0	0	0	0	0	0
ENSMUSP00000088227	1509	22	EQQQQQEQQQQQQQQQEQHEQH	62.12	262	17.36	18.82	18.09	S	0	0	0	0	0	4	0	0	16	0	0	0	0	0	0	2	0	0	0	0	0	0	0	0	0	0	0	0	0	0	0	1	0	0	0	0	0	0	0	0
ENSMUSP00000092951	1002	15	GPAGAAAPAAPAPGA	95.56	66	6.59	8.08	7.34	S	0	0	0	0	0	0	0	0	0	0	0	0	8	0	4	0	0	0	0	3	0	0	0	0	0	0	0	0	0	0	0	0	0	0	0	0	0	0	0	0
ENSMUSP00000059678	1431	22	WEDGEEEGEEEEEDDEDEDWED	56.06	194	13.56	15.09	14.33	S	0	0	0	0	0	12	0	0	0	0	0	0	0	2	0	0	6	0	0	2	0	0	0	0	0	0	0	0	0	0	0	0	0	0	0	1	0	0	0	0
ENSMUSP00000104853	4407	9	PPPPPPPPP	81.48	1304	29.59	29.79	29.69	S	0	0	0	0	0	0	0	0	0	0	0	0	0	0	9	0	0	0	0	0	0	0	0	0	0	0	1	0	0	0	0	0	0	0	0	0	0	0	0	0
ENSMUSP00000032850	1608	18	SGGGGGGGGAGSFAAGSG	83.33	53	3.3	4.42	3.86	S	3	1	0	0	0	0	0	0	0	0	0	0	3	0	0	0	0	0	0	11	0	0	0	0	0	0	0	0	0	0	0	0	0	0	0	0	0	0	0	1
ENSMUSP00000031215	2871	15	PPPPPPPPPPPPPPP	97.78	625	21.77	22.29	22.03	S	0	0	0	0	0	0	0	0	0	0	0	0	0	0	15	0	0	0	0	0	0	0	0	0	0	0	1	0	0	0	0	0	0	0	0	0	0	0	0	0
ENSMUSP00000015138	2583	18	AAPPAAAAAAAKAAAKAA	68.52	708	27.41	28.11	27.76	S	0	0	0	0	2	0	0	0	0	0	0	0	14	0	2	0	0	0	0	0	0	0	0	0	0	0	0	0	1	0	0	0	0	0	0	0	0	0	0	0
ENSMUSP00000046296	3285	13	PPPPPPPPPPPLP	69.23	537	16.35	16.74	16.54	S	0	0	0	0	0	0	0	0	0	0	0	1	0	0	12	0	0	0	0	0	0	0	0	0	0	0	1	0	0	0	0	0	0	0	0	0	0	0	0	0
ENSMUSP00000088472	3276	18	SPAPPLPPPPPPSAPPLP	70.37	580	17.7	18.25	17.98	S	2	0	0	0	0	0	0	0	0	0	0	2	2	0	12	0	0	0	0	0	0	0	0	0	0	0	1	0	0	0	0	0	0	0	0	0	0	0	0	0
ENSMUSP00000040707	1635	29	GAGALAAAGATGAAAGGALAAAAAGCGAA	89.66	26	1.59	3.36	2.48	S	0	0	1	0	0	0	0	0	0	0	1	2	17	0	0	0	0	0	0	8	0	0	0	0	0	0	0	0	1	0	0	0	0	0	0	0	0	0	0	0
ENSMUSP00000046296	3285	20	PPPAPPLPGDLPPPPPPPPL	71.67	574	17.47	18.08	17.78	S	0	0	0	0	0	0	0	0	0	0	0	3	1	0	14	0	1	0	0	1	0	0	0	0	0	0	1	0	0	0	0	0	0	0	0	0	0	0	0	0
ENSMUSP00000099851	3051	24	TPAPPPSTPPPPPPPPPEISPSTS	79.17	632	20.71	21.5	21.11	S	4	0	3	0	0	1	0	0	0	0	0	0	1	0	14	0	0	0	1	0	0	0	0	0	0	0	1	0	0	0	0	0	0	0	0	0	0	0	0	0
ENSMUSP00000053297	1128	23	AAAAAAAAAAAAAAGPGSPGAAA	86.96	217	19.24	21.28	20.26	S	1	0	0	0	0	0	0	0	0	0	0	0	17	0	2	0	0	0	0	3	0	0	0	0	0	0	0	0	1	0	0	0	0	0	0	0	0	0	0	0
ENSMUSP00000080753	1350	17	QMQLLQQLLQQQQQQTQ	56.86	234	17.33	18.59	17.96	S	0	0	1	0	0	0	0	0	11	1	0	4	0	0	0	0	0	0	0	0	0	0	0	0	0	0	0	0	0	0	0	1	0	0	0	0	0	0	0	0
ENSMUSP00000044268	6516	20	STLTTTSSSSSSSLSSGVSS	40	1530	23.48	23.79	23.63	S	12	0	4	0	0	0	0	1	0	0	0	2	0	0	0	0	0	0	0	1	0	0	0	0	0	1	0	0	0	0	0	0	0	0	0	0	0	0	0	0
ENSMUSP00000000219	1497	13	AAAAAAAAAVASA	74.36	51	3.41	4.28	3.84	S	1	0	0	0	0	0	0	1	0	0	0	0	11	0	0	0	0	0	0	0	0	0	0	0	0	0	0	0	1	0	0	0	0	0	0	0	0	0	0	0
ENSMUSP00000064947	2727	18	EDEEEEDEEEEGEDEEGG	57.41	421	15.44	16.1	15.77	S	0	0	0	0	0	12	0	0	0	0	0	0	0	0	0	0	3	0	0	3	0	0	0	0	0	0	0	0	0	0	0	0	0	0	0	0	0	0	0	0
[truncated: 50 more columns]

## Sheet: chicken LCR
Protein Id	Protein Length	LCR Length	LCR	%GC	Initial Position	Initial Position (%)	Final Position (%)	Middle point (%)	nºS	nºF	nºT	nºN	nºK	nºE	nºY	nºV	nºQ	nºM	nºC	nºL	nºA	nºW	nºP	nºH	nºD	nºR	nºI	nºG	F ATR(>5)	L ATR(>5)	I ATR(>5)	M ATR(>5)	V ATR(>5)	S ATR(>5)	P ATR(>5)	T ATR(>5)	A ATR(>5)	Y ATR(>5)	H ATR(>5)	Q ATR(>5)	N ATR(>5)	K ATR(>5)	D ATR(>5)	E ATR(>5)	C ATR(>5)	W ATR(>5)	R ATR(>5)	G ATR(>5)	F ATR(>10)
ENSGALP00000000211	2352	42	SSSEESSSDEDDEDEDDEDDDEDESSSESSSESEESSDSEEE	50.79	479	20.37	22.15	21.26	16	0	0	0	0	15	0	0	0	0	0	0	0	0	0	0	11	0	0	0	0	0	0	0	0	0	0	0	0	0	0	0	0	0	0	0	0	0	0	0	0
ENSGALP00000004369	480	22	MGGPPMMPMMGPPPPGMMPVGP	59.09	97	20.21	24.79	22.5	0	0	0	0	0	0	0	1	0	7	0	0	0	0	9	0	0	0	0	5	0	0	0	0	0	0	0	0	0	0	0	0	0	0	0	0	0	0	0	0	0
ENSGALP00000015176	4098	17	SAPAPAAPPASAPPSAS	64.71	1309	31.94	32.36	32.15	4	0	0	0	0	0	0	0	0	0	0	0	7	0	6	0	0	0	0	0	0	0	0	0	0	0	0	0	0	0	0	0	0	0	0	0	0	0	0	0	0
ENSGALP00000025835	6882	17	PPKRRRRKRRKKPRPKK	43.14	909	13.21	13.46	13.33	0	0	0	0	6	0	0	0	0	0	0	0	0	0	4	0	0	7	0	0	0	0	0	0	0	0	0	0	0	0	0	0	0	0	0	0	0	0	0	0	0
ENSGALP00000005112	3228	22	QQQQQQQKQAAAAAAAAAATAA	63.64	284	8.8	9.48	9.14	0	0	1	0	1	0	0	0	8	0	0	0	12	0	0	0	0	0	0	0	0	0	0	0	0	0	0	0	1	0	0	1	0	0	0	0	0	0	0	0	0
ENSGALP00000002168	1092	15	AEEERAAEEEEEAAA	77.78	31	2.84	4.21	3.53	0	0	0	0	0	8	0	0	0	0	0	0	6	0	0	0	0	1	0	0	0	0	0	0	0	0	0	0	0	0	0	0	0	0	0	1	0	0	0	0	0
ENSGALP00000023420	3078	21	QQQQQQKQAVAAAAAAAATAA	61.9	239	7.76	8.45	8.11	0	0	1	0	1	0	0	1	7	0	0	0	11	0	0	0	0	0	0	0	0	0	0	0	0	0	0	0	1	0	0	1	0	0	0	0	0	0	0	0	0
ENSGALP00000005201	8178	20	AKKQQQAAAAAAQQAQAQAQ	58.33	1743	21.31	21.56	21.44	0	0	0	0	2	0	0	0	8	0	0	0	10	0	0	0	0	0	0	0	0	0	0	0	0	0	0	0	1	0	0	0	0	0	0	0	0	0	0	0	0
ENSGALP00000004552	903	17	LPALALLLLLARAAAAA	86.27	9	1	2.88	1.94	0	0	0	0	0	0	0	0	0	0	0	7	8	0	1	0	0	1	0	0	0	1	0	0	0	0	0	0	1	0	0	0	0	0	0	0	0	0	0	0	0
ENSGALP00000010367	2346	20	VQQQHAAAAAVQAAQAQAAQ	63.33	382	16.28	17.14	16.71	0	0	0	0	0	0	0	2	7	0	0	0	10	0	0	1	0	0	0	0	0	0	0	0	0	0	0	0	1	0	0	0	0	0	0	0	0	0	0	0	0
ENSGALP00000009349	1762	23	AAEEEEAEGAEAAEAAEAAEAEE	60.87	130	7.38	8.68	8.03	0	0	0	0	0	11	0	0	0	0	0	0	11	0	0	0	0	0	0	1	0	0	0	0	0	0	0	0	0	0	0	0	0	0	0	0	0	0	0	0	0
ENSGALP00000038790	2463	20	AGPAGLLLLLLLLLAAQAAP	76.67	49	1.99	2.8	2.4	0	0	0	0	0	0	0	0	1	0	0	9	6	0	2	0	0	0	0	2	0	1	0	0	0	0	0	0	0	0	0	0	0	0	0	0	0	0	0	0	0
ENSGALP00000007158	2151	29	PAAPPAAPASSSSSSSSSSAAMAPGSSSS	79.31	20	0.93	2.28	1.6	14	0	0	0	0	0	0	0	0	1	0	0	8	0	5	0	0	0	0	1	0	0	0	0	0	1	0	0	0	0	0	0	0	0	0	0	0	0	0	0	0
ENSGALP00000024904	6747	16	AATAATTATATTTTTT	66.67	2115	31.35	31.58	31.47	0	0	10	0	0	0	0	0	0	0	0	0	6	0	0	0	0	0	0	0	0	0	0	0	0	0	0	1	0	0	0	0	0	0	0	0	0	0	0	0	0
ENSGALP00000005201	8178	18	KAQKAAAAAAQQAQAQAQ	57.41	1936	23.67	23.89	23.78	0	0	0	0	2	0	0	0	6	0	0	0	10	0	0	0	0	0	0	0	0	0	0	0	0	0	0	0	1	0	0	0	0	0	0	0	0	0	0	0	0
ENSGALP00000012472	2076	31	ESEDEEDEEDEDEDEEDEDDEEEDEEESEDE	44.09	217	10.45	11.95	11.2	2	0	0	0	0	19	0	0	0	0	0	0	0	0	0	0	10	0	0	0	0	0	0	0	0	0	0	0	0	0	0	0	0	0	0	0	0	0	0	0	0
ENSGALP00000025680	5388	21	DEDEEEEEEDEDEEDGEGDDG	44.44	255	4.73	5.12	4.93	0	0	0	0	0	11	0	0	0	0	0	0	0	0	0	0	7	0	0	3	0	0	0	0	0	0	0	0	0	0	0	0	0	0	0	1	0	0	0	0	0
ENSGALP00000036097	1332	13	DDEDEEEEDDEEE	43.59	245	18.39	19.37	18.88	0	0	0	0	0	8	0	0	0	0	0	0	0	0	0	0	5	0	0	0	0	0	0	0	0	0	0	0	0	0	0	0	0	0	0	0	0	0	0	0	0
ENSGALP00000040136	774	20	DSEDDDDEGDEDDNDEDEDE	41.67	158	20.41	23	21.71	1	0	0	1	0	6	0	0	0	0	0	0	0	0	0	0	11	0	0	1	0	0	0	0	0	0	0	0	0	0	0	0	0	0	0	0	0	0	0	0	0
ENSGALP00000001949	3441	15	EEDDEDEEDDEDGED	48.89	134	3.89	4.33	4.11	0	0	0	0	0	7	0	0	0	0	0	0	0	0	0	0	7	0	0	1	0	0	0	0	0	0	0	0	0	0	0	0	0	0	0	0	0	0	0	0	0
ENSGALP00000025393	1881	15	SDSDSSDSDSDSDRD	57.78	612	32.54	33.33	32.93	7	0	0	0	0	0	0	0	0	0	0	0	0	0	0	0	7	1	0	0	0	0	0	0	0	0	0	0	0	0	0	0	0	0	0	0	0	0	0	0	0
ENSGALP00000004891	3825	13	EDEEDEEDEEDED	51.28	1258	32.89	33.23	33.06	0	0	0	0	0	8	0	0	0	0	0	0	0	0	0	0	5	0	0	0	0	0	0	0	0	0	0	0	0	0	0	0	0	0	0	0	0	0	0	0	0
ENSGALP00000025680	5388	22	EEGDDEEDVDVEEEEEEDDDDG	51.52	226	4.19	4.6	4.4	0	0	0	0	0	10	0	2	0	0	0	0	0	0	0	0	8	0	0	2	0	0	0	0	0	0	0	0	0	0	0	0	0	0	0	1	0	0	0	0	0
ENSGALP00000018090	1533	22	EDDDDEDEEEEEEEGEDDDDVD	45.45	80	5.22	6.65	5.94	0	0	0	0	0	10	0	1	0	0	0	0	0	0	0	0	10	0	0	1	0	0	0	0	0	0	0	0	0	0	0	0	0	0	0	1	0	0	0	0	0
ENSGALP00000025803	8328	20	DDSQSNDSSDSDSSSSQSDD	45	1641	19.7	19.94	19.82	10	0	0	1	0	0	0	0	2	0	0	0	0	0	0	0	7	0	0	0	0	0	0	0	0	0	0	0	0	0	0	0	0	0	0	0	0	0	0	0	0
ENSGALP00000026595	1512	19	EDDEDDTEEAEEDEDEEEE	43.86	299	19.78	21.03	20.4	0	0	1	0	0	11	0	0	0	0	0	0	1	0	0	0	6	0	0	0	0	0	0	0	0	0	0	0	0	0	0	0	0	0	0	0	0	0	0	0	0
ENSGALP00000017852	1782	19	SESDDDEEEEEDEEDDEEE	40.35	378	21.21	22.28	21.75	2	0	0	0	0	11	0	0	0	0	0	0	0	0	0	0	6	0	0	0	0	0	0	0	0	0	0	0	0	0	0	0	0	0	0	1	0	0	0	0	0
ENSGALP00000020268	1884	13	DDDEEEEEDDDDD	33.33	24	1.27	1.96	1.62	0	0	0	0	0	5	0	0	0	0	0	0	0	0	0	0	8	0	0	0	0	0	0	0	0	0	0	0	0	0	0	0	0	0	1	1	0	0	0	0	0
ENSGALP00000013053	747	15	DDEEEDEDEEEYDDD	44.44	168	22.49	24.5	23.49	0	0	0	0	0	7	1	0	0	0	0	0	0	0	0	0	7	0	0	0	0	0	0	0	0	0	0	0	0	0	0	0	0	0	0	0	0	0	0	0	0
ENSGALP00000013380	882	20	DEDDEDDEEEEMEEEELEGD	58.33	25	2.83	5.1	3.97	0	0	0	0	0	11	0	0	0	1	0	1	0	0	0	0	6	0	0	1	0	0	0	0	0	0	0	0	0	0	0	0	0	0	0	0	0	0	0	0	0
ENSGALP00000001693	2814	16	EGDDEEEGEDEDDDDG	47.92	593	21.07	21.64	21.36	0	0	0	0	0	6	0	0	0	0	0	0	0	0	0	0	7	0	0	3	0	0	0	0	0	0	0	0	0	0	0	0	0	0	0	0	0	0	0	0	0
ENSGALP00000003331	3183	36	SDSEESGSSSSSGTSSSSSEEEDEEEEEGGSEEQSE	63.89	658	20.67	21.8	21.24	15	0	1	0	0	13	0	0	1	0	0	0	0	0	0	0	2	0	0	4	0	0	0	0	0	1	0	0	0	0	0	0	0	0	0	1	0	0	0	0	0
ENSGALP00000026992	2196	46	EDKKEEKKEVKEEKKEEKKEEKKEEKKDDKKDDKKDDKKKEEQKKE	29.71	150	6.83	8.93	7.88	0	0	0	0	22	15	0	1	1	0	0	0	0	0	0	0	7	0	0	0	0	0	0	0	0	0	0	0	0	0	0	0	0	0	0	0	0	0	0	0	0
ENSGALP00000027020	2022	21	ETESSSSSSSSESGSESEREE	69.84	118	5.84	6.87	6.36	11	0	1	0	0	7	0	0	0	0	0	0	0	0	0	0	0	1	0	1	0	0	0	0	0	1	0	0	0	0	0	0	0	0	0	0	0	0	0	0	0
ENSGALP00000012404	2877	19	AKAKKKEKEKEKEKKEEEK	40.35	840	29.2	29.86	29.53	0	0	0	0	10	7	0	0	0	0	0	0	2	0	0	0	0	0	0	0	0	0	0	0	0	0	0	0	0	0	0	0	0	0	0	0	0	0	0	0	0
ENSGALP00000010803	3790	26	EEEQKKKEEEEKKKHEEEEKKKQEEE	35.9	83	2.19	2.88	2.53	0	0	0	0	9	14	0	0	2	0	0	0	0	0	0	1	0	0	0	0	0	0	0	0	0	0	0	0	0	0	0	0	0	0	0	0	0	0	0	0	0
ENSGALP00000005262	1359	19	EKERKKKEERERKKKKEEE	42.11	313	23.03	24.43	23.73	0	0	0	0	8	8	0	0	0	0	0	0	0	0	0	0	0	3	0	0	0	0	0	0	0	0	0	0	0	0	0	0	0	0	0	0	0	0	0	0	0
ENSGALP00000019883	699	15	EESEKKKKEKEKEKE	31.11	106	15.16	17.31	16.24	1	0	0	0	7	7	0	0	0	0	0	0	0	0	0	0	0	0	0	0	0	0	0	0	0	0	0	0	0	0	0	0	0	0	0	0	0	0	0	0	0
ENSGALP00000001645	7596	22	KREKRKEKRKKKKEEQKRKQEE	36.36	1438	18.93	19.22	19.08	0	0	0	0	10	6	0	0	2	0	0	0	0	0	0	0	0	4	0	0	0	0	0	0	0	0	0	0	0	0	0	0	0	0	0	0	0	0	0	0	0
ENSGALP00000013761	1584	24	EEDEPVKKKKKKKEKKKQAEEEEE	38.89	474	29.92	31.44	30.68	0	0	0	0	10	9	0	1	1	0	0	0	1	0	1	0	1	0	0	0	0	0	0	0	0	0	0	0	0	0	0	0	0	1	0	1	0	0	0	0	0
ENSGALP00000015047	1647	16	KKVEEKKEVEKEEEEE	31.25	152	9.23	10.2	9.71	0	0	0	0	5	9	0	2	0	0	0	0	0	0	0	0	0	0	0	0	0	0	0	0	0	0	0	0	0	0	0	0	0	0	0	1	0	0	0	0	0
ENSGALP00000010875	2625	54	EDKEKPKEKKKDKKEKKKKKEREKDKEKEKKDKEKERKEREKKEKEKEKHKHEK	33.95	635	24.19	26.25	25.22	0	0	0	0	28	16	0	0	0	0	0	0	0	0	1	2	4	3	0	0	0	0	0	0	0	0	0	0	0	0	0	0	0	1	0	0	0	0	0	0	0
ENSGALP00000004217	2169	21	ESSHSSEESSSDSDSSDSEEE	53.97	434	20.01	20.98	20.49	11	0	0	0	0	6	0	0	0	0	0	0	0	0	0	1	3	0	0	0	0	0	0	0	0	0	0	0	0	0	0	0	0	0	0	0	0	0	0	0	0
ENSGALP00000015687	4092	21	GPAGPPGPPGPPGPPGPNGGG	76.19	1086	26.54	27.05	26.8	0	0	0	1	0	0	0	0	0	0	0	0	1	0	10	0	0	0	0	9	0	0	0	0	0	0	0	0	0	0	0	0	0	0	0	0	0	0	0	0	0
ENSGALP00000021147	8564	22	SSGGGGSSSSSGNSSGPSSCSG	65.15	2236	26.11	26.37	26.24	12	0	0	1	0	0	0	0	0	0	1	0	0	0	1	0	0	0	0	7	0	0	0	0	0	1	0	0	0	0	0	0	0	0	0	0	0	0	0	0	0
ENSGALP00000030701	1587	17	PGPPGPPGPPGPPGPPG	74.51	222	13.99	15.06	14.52	0	0	0	0	0	0	0	0	0	0	0	0	0	0	11	0	0	0	0	6	0	0	0	0	0	0	0	0	0	0	0	0	0	0	0	0	0	0	0	0	0
ENSGALP00000014958	2508	21	GWRGGWRGGWRGGWRGGWRGR	79.37	18	0.72	1.56	1.14	0	0	0	0	0	0	0	0	0	0	0	0	0	5	0	0	0	6	0	10	0	0	0	0	0	0	0	0	0	0	0	0	0	0	0	0	0	0	0	0	0
ENSGALP00000003954	1944	18	GPMGGGPQGPGGPPGGGP	85.19	46	2.37	3.29	2.83	0	0	0	0	0	0	0	0	1	1	0	0	0	0	6	0	0	0	0	10	0	0	0	0	0	0	0	0	0	0	0	0	0	0	0	0	0	0	0	0	0
ENSGALP00000027036	1416	16	AEAGGEAGGGGGAAGG	93.75	7	0.49	1.62	1.06	0	0	0	0	0	2	0	0	0	0	0	0	5	0	0	0	0	0	0	9	0	0	0	0	0	0	0	0	0	0	0	0	0	0	0	0	0	0	0	1	0
ENSGALP00000005415	1104	19	GGGSAAAAAAAAASGGAGS	77.19	60	5.43	7.16	6.3	3	0	0	0	0	0	0	0	0	0	0	0	10	0	0	0	0	0	0	6	0	0	0	0	0	0	0	0	1	0	0	0	0	0	0	0	0	0	0	0	0
ENSGALP00000003945	4377	19	GPEGPPGDPGPPGPPGPPG	73.68	1173	26.8	27.23	27.02	0	0	0	0	0	1	0	0	0	0	0	0	0	0	10	0	1	0	0	7	0	0	0	0	0	0	0	0	0	0	0	0	0	0	0	0	0	0	0	0	0
ENSGALP00000012140	2868	14	GRGRGRGRGGRGRG	76.19	816	28.45	28.94	28.7	0	0	0	0	0	0	0	0	0	0	0	0	0	0	0	0	0	6	0	8	0	0	0	0	0	0	0	0	0	0	0	0	0	0	0	0	0	0	0	0	0
ENSGALP00000007884	1392	27	RGRGGFRGRGGIGFRGGRGRGGGRGGF	62.96	405	29.09	31.03	30.06	0	3	0	0	0	0	0	0	0	0	0	0	0	0	0	0	0	8	1	15	0	0	0	0	0	0	0	0	0	0	0	0	0	0	0	0	0	0	0	0	0
ENSGALP00000022395	1515	45	GAAAGGGAAAAGGGGAAAGGGAGAAAAGGGAGGGAGGAAAAGGAA	94.81	1	0.07	3.04	1.55	0	0	0	0	0	0	0	0	0	0	0	0	23	0	0	0	0	0	0	22	0	0	0	0	0	0	0	0	0	0	0	0	0	0	0	0	0	0	0	0	0
ENSGALP00000022672	747	32	GRGGLGGRGRGMAGRGRGGFGGRGRGRGRGRG	76.04	174	23.29	27.58	25.44	0	1	0	0	0	0	0	0	0	1	0	1	1	0	0	0	0	10	0	18	0	0	0	0	0	0	0	0	0	0	0	0	0	0	0	0	0	0	0	0	0
ENSGALP00000012749	1302	24	PGPELPPPPPPPPGGASPPGSGGG	87.5	69	5.3	7.14	6.22	2	0	0	0	0	1	0	0	0	0	0	1	1	0	12	0	0	0	0	7	0	0	0	0	0	0	1	0	0	0	0	0	0	0	0	0	0	0	0	0	0
ENSGALP00000001434	1302	18	GGGSAAAAAAAAASGGSS	70.37	125	9.6	10.98	10.29	4	0	0	0	0	0	0	0	0	0	0	0	9	0	0	0	0	0	0	5	0	0	0	0	0	0	0	0	1	0	0	0	0	0	0	0	0	0	0	0	0
ENSGALP00000027637	2553	15	GGGAGGAAGAAAAGG	91.11	29	1.14	1.72	1.43	0	0	0	0	0	0	0	0	0	0	0	0	7	0	0	0	0	0	0	8	0	0	0	0	0	0	0	0	0	0	0	0	0	0	0	0	0	0	0	0	0
ENSGALP00000000545	2874	17	AAAGGFRGGGGGAGAAG	76.47	337	11.73	12.32	12.02	0	1	0	0	0	0	0	0	0	0	0	0	6	0	0	0	0	1	0	9	0	0	0	0	0	0	0	0	0	0	0	0	0	0	0	0	0	0	0	1	0
ENSGALP00000023990	1374	17	GPGGAAGGGGVGGAALA	90.2	6	0.44	1.67	1.06	0	0	0	0	0	0	0	1	0	0	0	1	5	0	1	0	0	0	0	9	0	0	0	0	0	0	0	0	0	0	0	0	0	0	0	0	0	0	0	0	0
ENSGALP00000019853	993	39	PGPHHGPPGPYPGGPPGPYPGGPPGPYPGGPPGPYPGGP	64.96	74	7.45	11.38	9.42	0	0	0	0	0	0	4	0	0	0	0	0	0	0	19	2	0	0	0	14	0	0	0	0	0	0	0	0	0	0	0	0	0	0	0	0	0	0	0	0	0
ENSGALP00000039625	1437	15	RRRRRGWRRGGRGGR	97.78	40	2.78	3.83	3.31	0	0	0	0	0	0	0	0	0	0	0	0	0	1	0	0	0	9	0	5	0	0	0	0	0	0	0	0	0	0	0	0	0	0	0	0	0	0	1	0	0
ENSGALP00000015727	1878	15	RGRGHRGRGGRGRGG	66.67	241	12.83	13.63	13.23	0	0	0	0	0	0	0	0	0	0	0	0	0	0	0	1	0	6	0	8	0	0	0	0	0	0	0	0	0	0	0	0	0	0	0	0	0	0	0	0	0
ENSGALP00000035064	2178	16	GPPGPNGNPGPPGPPG	77.08	146	6.7	7.44	7.07	0	0	0	2	0	0	0	0	0	0	0	0	0	0	8	0	0	0	0	6	0	0	0	0	0	0	0	0	0	0	0	0	0	0	0	0	0	0	0	0	0
ENSGALP00000014935	1698	18	GRRRGGGARGQGGRGRGG	66.67	465	27.39	28.45	27.92	0	0	0	0	0	0	0	0	1	0	0	0	1	0	0	0	0	6	0	10	0	0	0	0	0	0	0	0	0	0	0	0	0	0	0	0	0	0	0	0	0
ENSGALP00000026067	714	26	RRSRSRDRGRGGGGGGGGGRERDRRR	62.82	202	28.29	31.93	30.11	2	0	0	0	0	1	0	0	0	0	0	0	0	0	0	0	2	11	0	10	0	0	0	0	0	0	0	0	0	0	0	0	0	0	0	0	0	0	0	1	0
ENSGALP00000013206	4974	28	PGPPGIPGIGGQGPPGPPGPPGPVGPPG	70.24	777	15.62	16.18	15.9	0	0	0	0	0	0	0	1	1	0	0	0	0	0	13	0	0	0	2	11	0	0	0	0	0	0	0	0	0	0	0	0	0	0	0	0	0	0	0	0	0
ENSGALP00000015687	4092	16	GPPGPPGPPGPPGLGG	70.83	58	1.42	1.81	1.61	0	0	0	0	0	0	0	0	0	0	0	1	0	0	8	0	0	0	0	7	0	0	0	0	0	0	0	0	0	0	0	0	0	0	0	0	0	0	0	0	0
ENSGALP00000039878	3048	19	RGRRGRGRGRGGSGRRGGR	73.68	172	5.64	6.27	5.95	1	0	0	0	0	0	0	0	0	0	0	0	0	0	0	0	0	9	0	9	0	0	0	0	0	0	0	0	0	0	0	0	0	0	0	0	0	0	0	0	0
ENSGALP00000027595	1806	25	GSAAAAAAGAGGGGGGGGFSFGTTA	81.33	13	0.72	2.1	1.41	2	2	2	0	0	0	0	0	0	0	0	0	8	0	0	0	0	0	0	11	0	0	0	0	0	0	0	0	1	0	0	0	0	0	0	0	0	0	0	1	0
ENSGALP00000003607	1923	20	PGLNGPPGPPGPPGPPGAPG	86.67	450	23.4	24.44	23.92	0	0	0	1	0	0	0	0	0	0	0	1	1	0	10	0	0	0	0	7	0	0	0	0	0	0	0	0	0	0	0	0	0	0	0	0	0	0	0	0	0
ENSGALP00000036264	2802	21	PRGLPGPPGPPGPPGPPGVPG	68.25	277	9.89	10.64	10.26	0	0	0	0	0	0	0	1	0	0	0	1	0	0	11	0	0	1	0	7	0	0	0	0	0	0	0	0	0	0	0	0	0	0	0	0	0	0	0	0	0
ENSGALP00000017065	1509	16	GPPGPPGPPGPRGPPG	75	32	2.12	3.18	2.65	0	0	0	0	0	0	0	0	0	0	0	0	0	0	9	0	0	1	0	6	0	0	0	0	0	0	0	0	0	0	0	0	0	0	0	0	0	0	0	0	0
ENSGALP00000015665	885	16	AGAGGAGGTGTAGAAG	87.5	157	17.74	19.55	18.64	0	0	2	0	0	0	0	0	0	0	0	0	6	0	0	0	0	0	0	8	0	0	0	0	0	0	0	0	0	0	0	0	0	0	0	0	0	0	0	0	0
ENSGALP00000018295	525	25	GRPGRGGRGGRGGRGRGGRASRGGR	85.33	116	22.1	26.86	24.48	1	0	0	0	0	0	0	0	0	0	0	0	1	0	1	0	0	9	0	13	0	0	0	0	0	0	0	0	0	0	0	0	0	0	0	0	0	0	0	0	0
ENSGALP00000004038	4131	30	GDEDGSEDGDGDGDGDGDGDGDGKGNGNGN	61.11	464	11.23	11.96	11.6	1	0	0	3	1	2	0	0	0	0	0	0	0	0	0	0	10	0	0	13	0	0	0	0	0	0	0	0	0	0	0	0	0	0	0	0	0	0	0	0	0
ENSGALP00000035064	2178	22	PGPAGPPGNPGPPGPPGPPGTG	80.3	435	19.97	20.98	20.48	0	0	1	1	0	0	0	0	0	0	0	0	1	0	11	0	0	0	0	8	0	0	0	0	0	0	0	0	0	0	0	0	0	0	0	0	0	0	0	0	0
ENSGALP00000001953	1827	21	HLHLHPHPHHPHHLPVPPVPH	53.97	552	30.21	31.36	30.79	0	0	0	0	0	0	0	2	0	0	0	3	0	0	7	9	0	0	0	0	0	0	0	0	0	0	0	0	0	0	0	0	0	0	0	0	0	0	0	0	0
ENSGALP00000023111	1629	25	HQHQHHPHSHPQQQPHQHQQQQQSQ	58.67	347	21.3	22.84	22.07	2	0	0	0	0	0	0	0	12	0	0	0	0	0	3	8	0	0	0	0	0	0	0	0	0	0	0	0	0	0	0	1	0	0	0	0	0	0	0	0	0
ENSGALP00000020874	3030	18	DKDKKHKHRHKHKKHKRK	31.48	66	2.18	2.77	2.48	0	0	0	0	9	0	0	0	0	0	0	0	0	0	0	5	2	2	0	0	0	0	0	0	0	0	0	0	0	0	0	0	0	0	0	0	0	0	0	0	0
ENSGALP00000020874	3030	21	SRHKKKKHKHRSKHKKHKHSS	34.92	43	1.42	2.11	1.77	4	0	0	0	9	0	0	0	0	0	0	0	0	0	0	6	0	2	0	0	0	0	0	0	0	0	0	0	0	0	0	0	0	0	0	0	0	0	0	0	0
ENSGALP00000015979	2241	23	SKKHKKEKKKRKKSKKSSSSESE	31.88	235	10.49	11.51	11	7	0	0	0	11	3	0	0	0	0	0	0	0	0	0	1	0	1	0	0	0	0	0	0	0	0	0	0	0	0	0	0	0	0	0	0	0	0	0	0	0
ENSGALP00000012591	2115	21	QQLAFQQQLLQMQQLQQQHLL	53.97	205	9.69	10.69	10.19	0	1	0	0	0	0	0	0	11	1	0	6	1	0	0	1	0	0	0	0	0	0	0	0	0	0	0	0	0	0	0	0	0	0	0	0	0	0	0	0	0
ENSGALP00000005325	1533	20	QLAFQQQLLQMQQLQQQHLL	60	217	14.16	15.46	14.81	0	1	0	0	0	0	0	0	10	1	0	6	1	0	0	1	0	0	0	0	0	0	0	0	0	0	0	0	0	0	0	0	0	0	0	0	0	0	0	0	0
ENSGALP00000016718	1386	33	AAPAKAKPAAAPPPPPAAPEPVAAAPPPPAAAP	65.66	151	10.89	13.28	12.09	0	0	0	0	2	1	0	1	0	0	0	0	15	0	14	0	0	0	0	0	0	0	0	0	0	0	1	0	0	0	0	0	0	0	0	0	0	0	0	0	0
ENSGALP00000005109	1839	22	SAEAAPEPPAAEPPAPPEPSAA	84.85	18	0.98	2.18	1.58	2	0	0	0	0	4	0	0	0	0	0	0	8	0	8	0	0	0	0	0	0	0	0	0	0	0	0	0	0	0	0	0	0	0	0	0	0	0	0	0	0
ENSGALP00000037135	1803	22	APSGPAPPAPPAGAAAAAAASP	92.42	29	1.61	2.83	2.22	2	0	0	0	0	0	0	0	0	0	0	0	11	0	7	0	0	0	0	2	0	0	0	0	0	0	0	0	1	0	0	0	0	0	0	0	0	0	0	0	0
ENSGALP00000006604	1419	22	AEAEPEPEPEPEQEPEPEAQEE	60.61	191	13.46	15.01	14.24	0	0	0	0	0	11	0	0	2	0	0	0	3	0	6	0	0	0	0	0	0	0	0	0	0	0	0	0	0	0	0	0	0	0	0	0	0	0	0	0	0
ENSGALP00000024983	3651	21	QPRQQPPPPPSPQQQPQPPPP	82.54	3	0.08	0.66	0.37	1	0	0	0	0	0	0	0	7	0	0	0	0	0	12	0	0	1	0	0	0	0	0	0	0	0	1	0	0	0	0	0	0	0	0	0	0	0	0	0	0
ENSGALP00000019596	2862	21	LFLPEQPPPPLPPPPLLPPSL	61.9	174	6.08	6.81	6.45	1	1	0	0	0	1	0	0	1	0	0	6	0	0	11	0	0	0	0	0	0	0	0	0	0	0	0	0	0	0	0	0	0	0	0	0	0	0	0	0	0
ENSGALP00000003909	2856	17	TVPPPPGTTPPPPPDTT	60.78	409	14.32	14.92	14.62	0	0	5	0	0	0	0	1	0	0	0	0	0	0	9	0	1	0	0	1	0	0	0	0	0	0	1	0	0	0	0	0	0	0	0	0	0	0	0	0	0
ENSGALP00000003776	3225	17	PSPSPPYSSSPSPSSRP	62.75	424	13.15	13.67	13.41	8	0	0	0	0	0	1	0	0	0	0	0	0	0	7	0	0	1	0	0	0	0	0	0	0	0	0	0	0	0	0	0	0	0	0	0	0	0	0	0	0
ENSGALP00000008273	3096	24	KPSKPPKPPKPPKPPKPPKTPKVK	52.78	472	15.25	16.02	15.63	1	0	1	0	9	0	0	1	0	0	0	0	0	0	12	0	0	0	0	0	0	0	0	0	0	0	0	0	0	0	0	0	0	0	0	0	0	0	0	0	0
ENSGALP00000022143	3867	23	PPPVPPVVPPPVVPPPVVPPVVP	57.97	696	18	18.59	18.3	0	0	0	0	0	0	0	9	0	0	0	0	0	0	14	0	0	0	0	0	0	0	0	0	0	0	0	0	0	0	0	0	0	0	0	0	0	0	0	0	0
ENSGALP00000020984	702	19	PPVPPAPAPAAAPAAVAAA	82.46	37	5.27	7.98	6.62	0	0	0	0	0	0	0	2	0	0	0	0	10	0	7	0	0	0	0	0	0	0	0	0	0	0	0	0	0	0	0	0	0	0	0	0	0	0	0	0	0
ENSGALP00000012491	1233	13	SPPPSSSSPPSSP	79.49	14	1.14	2.19	1.66	7	0	0	0	0	0	0	0	0	0	0	0	0	0	6	0	0	0	0	0	0	0	0	0	0	0	0	0	0	0	0	0	0	0	0	0	0	0	0	0	0
ENSGALP00000009720	2766	16	QQQQQQPPPPPPPPPP	64.58	336	12.15	12.73	12.44	0	0	0	0	0	0	0	0	6	0	0	0	0	0	10	0	0	0	0	0	0	0	0	0	0	0	1	0	0	0	0	1	0	0	0	0	0	0	0	0	0
ENSGALP00000014081	1635	17	QQAPPQQPQPPPPQQPQ	60.78	519	31.74	32.78	32.26	0	0	0	0	0	0	0	0	8	0	0	0	1	0	8	0	0	0	0	0	0	0	0	0	0	0	0	0	0	0	0	0	0	0	0	0	0	0	0	0	0
ENSGALP00000039262	591	28	KKPAAAAAPAPAPAPAPAPAPAKPKEPA	64.29	12	2.03	6.77	4.4	0	0	0	0	4	1	0	0	0	0	0	0	13	0	10	0	0	0	0	0	0	0	0	0	0	0	0	0	1	0	0	0	0	0	0	0	0	0	0	0	0
ENSGALP00000037718	1491	15	QQPQPPQPPAQPPAQ	77.78	344	23.07	24.08	23.57	0	0	0	0	0	0	0	0	6	0	0	0	2	0	7	0	0	0	0	0	0	0	0	0	0	0	0	0	0	0	0	0	0	0	0	0	0	0	0	0	0
ENSGALP00000035122	2577	49	QAVQQQQQPPPPPQPPQQPPPPPPQQLQPQQLQPQPPPPPPVPPQAPPP	76.19	739	28.68	30.58	29.63	0	0	0	0	0	0	0	2	17	0	0	2	2	0	26	0	0	0	0	0	0	0	0	0	0	0	1	0	0	0	0	1	0	0	0	0	0	0	0	0	0
ENSGALP00000010374	2478	17	RPAPAARPTAPAAPAAA	90.2	93	3.75	4.44	4.1	0	0	1	0	0	0	0	0	0	0	0	0	9	0	5	0	0	2	0	0	0	0	0	0	0	0	0	0	0	0	0	0	0	0	0	0	0	0	0	0	0
ENSGALP00000011928	1305	36	KKEKQEREEREKEREREREERERKRRREEEEKEKER	44.44	248	19	21.76	20.38	0	0	0	0	7	17	0	0	1	0	0	0	0	0	0	0	0	11	0	0	0	0	0	0	0	0	0	0	0	0	0	0	0	0	0	0	0	0	0	0	0
ENSGALP00000031021	3831	25	EEMEKERKRREEEEKRRRKEEEERR	46.67	931	24.3	24.95	24.63	0	0	0	0	4	12	0	0	0	1	0	0	0	0	0	0	0	8	0	0	0	0	0	0	0	0	0	0	0	0	0	0	0	0	0	0	0	0	0	0	0
ENSGALP00000022557	1743	33	DRERDRDRSRDRDRDRDRDRDRERTRDRERDRD	58.59	444	25.47	27.37	26.42	1	0	1	0	0	3	0	0	0	0	0	0	0	0	0	0	12	16	0	0	0	0	0	0	0	0	0	0	0	0	0	0	0	0	0	0	0	0	0	0	0
ENSGALP00000018423	1332	20	STTRRSRSTSRERRRRRSRS	55	291	21.85	23.35	22.6	6	0	3	0	0	1	0	0	0	0	0	0	0	0	0	0	0	10	0	0	0	0	0	0	0	0	0	0	0	0	0	0	0	0	0	0	0	0	1	0	0
ENSGALP00000034427	2472	29	RRQAREQREREERERREQEEQERRLQEER	74.71	580	23.46	24.64	24.05	0	0	0	0	0	11	0	0	5	0	0	1	1	0	0	0	0	11	0	0	0	0	0	0	0	0	0	0	0	0	0	0	0	0	0	0	0	0	0	0	0
ENSGALP00000018423	1332	45	SSSRHRRSRSRSRRRSHSKSRSRRRSKSPRRRRSHSRERSRRSRS	47.41	222	16.67	20.05	18.36	17	0	0	0	2	1	0	0	0	0	0	0	0	0	1	3	0	21	0	0	0	0	0	0	0	0	0	0	0	0	0	0	0	0	0	0	0	0	0	0	0
ENSGALP00000017271	939	23	RYRRSRSRSPRRRSRSPKRRSPS	56.52	230	24.49	26.94	25.72	7	0	0	0	1	0	1	0	0	0	0	0	0	0	3	0	0	11	0	0	0	0	0	0	0	0	0	0	0	0	0	0	0	0	0	0	0	0	0	0	0
ENSGALP00000015727	1878	26	RRNRRWSRSWSRSRSRSRSRSQSRTR	52.56	139	7.4	8.79	8.09	9	0	1	1	0	0	0	0	1	0	0	0	0	2	0	0	0	12	0	0	0	0	0	0	0	0	0	0	0	0	0	0	0	0	0	0	0	0	0	0	0
ENSGALP00000015182	2349	42	EKERRERERERERERERREREREREREREREKEKERERERER	53.17	253	10.77	12.56	11.66	0	0	0	0	3	20	0	0	0	0	0	0	0	0	0	0	0	19	0	0	0	0	0	0	0	0	0	0	0	0	0	0	0	0	0	0	0	0	0	0	0
ENSGALP00000015182	2349	18	DRDRDRERDRDRDRDRER	57.41	303	12.9	13.67	13.28	0	0	0	0	0	2	0	0	0	0	0	0	0	0	0	0	7	9	0	0	0	0	0	0	0	0	0	0	0	0	0	0	0	0	0	0	0	0	0	0	0
ENSGALP00000001219	1656	37	ERERYRERDRERDRERDRDRERDRERERDRERDREEE	72.07	337	20.35	22.58	21.47	0	0	0	0	0	12	1	0	0	0	0	0	0	0	0	0	7	17	0	0	0	0	0	0	0	0	0	0	0	0	0	0	0	0	0	0	0	0	0	0	0
ENSGALP00000002244	2901	23	EEALRRLEERRREEEERRQREEL	46.38	495	17.06	17.86	17.46	0	0	0	0	0	10	0	0	1	0	0	3	1	0	0	0	0	8	0	0	0	0	0	0	0	0	0	0	0	0	0	0	0	0	0	0	0	0	0	0	0
ENSGALP00000023214	2289	32	KDRDRDRDRDDRKDRDRDRDRDRDRDREREKE	52.08	23	1	2.4	1.7	0	0	0	0	3	3	0	0	0	0	0	0	0	0	0	0	13	13	0	0	0	0	0	0	0	0	0	0	0	0	0	0	0	0	0	0	0	0	0	0	0
ENSGALP00000026874	1968	18	KSRSRRSSSRKRRYRRRS	48.15	628	31.91	32.83	32.37	6	0	0	0	2	0	1	0	0	0	0	0	0	0	0	0	0	9	0	0	0	0	0	0	0	0	0	0	0	0	0	0	0	0	0	0	0	0	0	0	0
ENSGALP00000007146	1248	37	SRSRSRERKRRVRSRSRSRSRHRHRSRSRSRTRSRSR	48.65	145	11.62	14.58	13.1	12	0	1	0	1	1	0	1	0	0	0	0	0	0	0	2	0	19	0	0	0	0	0	0	0	0	0	0	0	0	0	0	0	0	0	0	0	0	0	0	0
ENSGALP00000039812	1506	29	SSRRKHRRRRRRSRSFSRSSSRSRQSSRR	67.82	113	7.5	9.43	8.47	11	1	0	0	1	0	0	0	1	0	0	0	0	0	0	1	0	14	0	0	0	0	0	0	0	0	0	0	0	0	0	0	0	0	0	0	0	0	1	0	0
ENSGALP00000010325	3096	42	RGRRSRSRERERSRERRRSRSRERRRSRSRSRGRRSRSPSPS	57.94	67	2.16	3.52	2.84	12	0	0	0	0	4	0	0	0	0	0	0	0	0	2	0	0	22	0	2	0	0	0	0	0	0	0	0	0	0	0	0	0	0	0	0	0	0	0	0	0
ENSGALP00000018580	3282	15	GRRRHRHRGHRHHRR	53.33	35	1.07	1.52	1.29	0	0	0	0	0	0	0	0	0	0	0	0	0	0	0	5	0	8	0	2	0	0	0	0	0	0	0	0	0	0	0	0	0	0	0	0	0	0	0	0	0
ENSGALP00000003357	2910	19	RRVRERSRSSSSSSRSSHS	59.65	785	26.98	27.63	27.3	10	0	0	0	0	1	0	1	0	0	0	0	0	0	0	1	0	6	0	0	0	0	0	0	0	1	0	0	0	0	0	0	0	0	0	0	0	0	0	0	0
ENSGALP00000015326	801	41	RSRSRSRSRSRSSSRSRSRSRSRSRKSYSRSRSRSRSKSRS	58.54	185	23.1	28.21	25.66	21	0	0	0	2	0	1	0	0	0	0	0	0	0	0	0	0	17	0	0	0	0	0	0	0	0	0	0	0	0	0	0	0	0	0	0	0	0	0	0	0
ENSGALP00000015981	4422	25	SSRESRSYYRSRSRSRSRSKSRSYS	46.67	510	11.53	12.1	11.82	12	0	0	0	1	1	3	0	0	0	0	0	0	0	0	0	0	8	0	0	0	0	0	0	0	0	0	0	0	0	0	0	0	0	0	0	0	0	0	0	0
ENSGALP00000015981	4422	15	RSRSRSSRSRSYSRS	44.44	694	15.69	16.03	15.86	8	0	0	0	0	0	1	0	0	0	0	0	0	0	0	0	0	6	0	0	0	0	0	0	0	0	0	0	0	0	0	0	0	0	0	0	0	0	0	0	0
ENSGALP00000015182	2349	28	RERERERERERERERERERERERERERE	53.57	338	14.39	15.58	14.99	0	0	0	0	0	14	0	0	0	0	0	0	0	0	0	0	0	14	0	0	0	0	0	0	0	0	0	0	0	0	0	0	0	0	0	0	0	0	0	0	0
ENSGALP00000003357	2910	21	KSKSGSRSSRSRSGSRSRSRS	49.21	6	0.21	0.93	0.57	11	0	0	0	2	0	0	0	0	0	0	0	0	0	0	0	0	6	0	2	0	0	0	0	0	0	0	0	0	0	0	0	0	0	0	0	0	0	0	0	0
ENSGALP00000005201	8178	56	KEREREREREREREREREREREREREREREKEREREREREKEKEREREREKEEKEK	48.21	512	6.26	6.95	6.6	0	0	0	0	7	28	0	0	0	0	0	0	0	0	0	0	0	21	0	0	0	0	0	0	0	0	0	0	0	0	0	0	0	0	0	0	0	0	0	0	0
ENSGALP00000003489	3900	30	KAREEREREKEKEKEREREREREREAERAA	47.78	909	23.31	24.08	23.69	0	0	0	0	4	13	0	0	0	0	0	0	4	0	0	0	0	9	0	0	0	0	0	0	0	0	0	0	0	0	0	0	0	0	0	0	0	0	0	0	0
ENSGALP00000025508	3279	29	RRRSRSGSRSRRSRHRRSRSRSRDRRRHS	59.77	433	13.21	14.09	13.65	9	0	0	0	0	0	0	0	0	0	0	0	0	0	0	2	1	16	0	1	0	0	0	0	0	0	0	0	0	0	0	0	0	0	0	0	0	0	0	0	0
ENSGALP00000006050	2718	34	SRSRSYSRSQSRSRSRSRSSHSRSRSRSRSRSKS	64.71	761	28	29.25	28.62	18	0	0	0	1	0	1	0	1	0	0	0	0	0	0	1	0	12	0	0	0	0	0	0	0	0	0	0	0	0	0	0	0	0	0	0	0	0	0	0	0
ENSGALP00000023430	3489	26	REEKEREREREREKEREREKERELER	65.38	777	22.27	23.02	22.64	0	0	0	0	3	13	0	0	0	0	0	1	0	0	0	0	0	9	0	0	0	0	0	0	0	0	0	0	0	0	0	0	0	0	0	0	0	0	0	0	0
ENSGALP00000015979	2241	30	SSSSSSDSESSSDSESSSDSSSDSESASEE	43.33	193	8.61	9.95	9.28	20	0	0	0	0	5	0	0	0	0	0	0	1	0	0	0	4	0	0	0	0	0	0	0	0	1	0	0	0	0	0	0	0	0	0	0	0	0	0	0	0
ENSGALP00000039162	1218	19	RRAPRRPAAPAAAPAALAA	80.7	388	31.86	33.42	32.64	0	0	0	0	0	0	0	0	0	0	0	1	10	0	4	0	0	4	0	0	0	0	0	0	0	0	0	0	0	0	0	0	0	0	0	0	0	0	0	0	0
ENSGALP00000021657	1665	11	EEEEGEEEEEE	54.55	396	23.78	24.44	24.11	0	0	0	0	0	10	0	0	0	0	0	0	0	0	0	0	0	0	0	1	0	0	0	0	0	0	0	0	0	0	0	0	0	0	0	1	0	0	0	0	0
ENSGALP00000036904	6381	25	DSDYDDDDDDDSDDQADEDDEDEED	41.33	1215	19.04	19.43	19.24	2	0	0	0	0	4	1	0	1	0	0	0	1	0	0	0	16	0	0	0	0	0	0	0	0	0	0	0	0	0	0	0	0	0	1	0	0	0	0	0	0
ENSGALP00000024167	2688	17	DGIEDRDDDDDEIDDDD	35.29	349	12.98	13.62	13.3	0	0	0	0	0	2	0	0	0	0	0	0	0	0	0	0	11	1	2	1	0	0	0	0	0	0	0	0	0	0	0	0	0	0	1	0	0	0	0	0	0
ENSGALP00000016513	2076	63	SRSSSSSSSSSTSSSTSSGSSSSTGSTSSRSSSSSSSTSGSTSRDSSSSSSTSSESRSRSRGR	52.38	551	26.54	29.58	28.06	43	0	7	0	0	1	0	0	0	0	0	0	0	0	0	0	1	7	0	4	0	0	0	0	0	1	0	0	0	0	0	0	0	0	0	0	0	0	0	0	0
ENSGALP00000027682	2664	19	KKKKKKDKHSKKSKKEKKK	19.3	71	2.67	3.38	3.02	2	0	0	0	14	1	0	0	0	0	0	0	0	0	0	1	1	0	0	0	0	0	0	0	0	0	0	0	0	0	0	0	0	1	0	0	0	0	0	0	0
ENSGALP00000004989	1734	16	TSESSSTSSDSDSSES	62.5	242	13.96	14.88	14.42	10	0	2	0	0	2	0	0	0	0	0	0	0	0	0	0	2	0	0	0	0	0	0	0	0	0	0	0	0	0	0	0	0	0	0	0	0	0	0	0	0
ENSGALP00000016696	5712	17	PPPGPAPPAASPPPPPS	90.2	34	0.6	0.89	0.74	2	0	0	0	0	0	0	0	0	0	0	0	3	0	11	0	0	0	0	1	0	0	0	0	0	0	1	0	0	0	0	0	0	0	0	0	0	0	0	0	0
ENSGALP00000021657	1665	25	EGMEGEEEEEEEEFEEDEEEEEEDD	52	530	31.83	33.33	32.58	0	1	0	0	0	18	0	0	0	1	0	0	0	0	0	0	3	0	0	2	0	0	0	0	0	0	0	0	0	0	0	0	0	0	0	1	0	0	0	0	0
ENSGALP00000036165	1221	33	DDDDDDDDDDDDDDDDDDDDDDDDDDDDDDDDD	47.47	374	30.63	33.33	31.98	0	0	0	0	0	0	0	0	0	0	0	0	0	0	0	0	33	0	0	0	0	0	0	0	0	0	0	0	0	0	0	0	0	0	1	0	0	0	0	0	0
ENSGALP00000015981	4422	18	HHKKHRKKKVKHKKKSKK	27.78	424	9.59	10	9.79	1	0	0	0	11	0	0	1	0	0	0	0	0	0	0	4	0	1	0	0	0	0	0	0	0	0	0	0	0	0	0	0	0	0	0	0	0	0	0	0	0
ENSGALP00000020476	1752	15	KKKKKSKKSKKKKDK	24.44	301	17.18	18.04	17.61	2	0	0	0	12	0	0	0	0	0	0	0	0	0	0	0	1	0	0	0	0	0	0	0	0	0	0	0	0	0	0	0	0	1	0	0	0	0	0	0	0
ENSGALP00000033992	2334	22	QPPPPPPPPPPPPPQPPPPPPP	75.76	112	4.8	5.74	5.27	0	0	0	0	0	0	0	0	2	0	0	0	0	0	20	0	0	0	0	0	0	0	0	0	0	0	1	0	0	0	0	0	0	0	0	0	0	0	0	0	0
ENSGALP00000012921	1638	17	GGGGGGGGGGGGGGGGG	72.55	13	0.79	1.83	1.31	0	0	0	0	0	0	0	0	0	0	0	0	0	0	0	0	0	0	0	17	0	0	0	0	0	0	0	0	0	0	0	0	0	0	0	0	0	0	0	1	0
ENSGALP00000005201	8178	17	QRQQEQMKQQQWQQQQQ	54.9	684	8.36	8.57	8.47	0	0	0	0	1	1	0	0	12	1	0	0	0	1	0	0	0	1	0	0	0	0	0	0	0	0	0	0	0	0	0	1	0	0	0	0	0	0	0	0	0
ENSGALP00000023135	3237	30	GGDGGRRGGGGGGGGGGGGGGGGGGAAAAG	96.67	190	5.87	6.8	6.33	0	0	0	0	0	0	0	0	0	0	0	0	4	0	0	0	1	2	0	23	0	0	0	0	0	0	0	0	0	0	0	0	0	0	0	0	0	0	0	1	0
ENSGALP00000035457	3996	25	PGESPGPGGGGGGGGGLQPGGRAGG	90.67	36	0.9	1.53	1.21	1	0	0	0	0	1	0	0	1	0	0	1	1	0	4	0	0	1	0	15	0	0	0	0	0	0	0	0	0	0	0	0	0	0	0	0	0	0	0	1	0
ENSGALP00000000025	2226	28	QHQQQLFLKQQLLQQQQQQQAAYYQQQQ	55.95	474	21.29	22.55	21.92	0	1	0	0	1	0	2	0	17	0	0	4	2	0	0	1	0	0	0	0	0	0	0	0	0	0	0	0	0	0	0	1	0	0	0	0	0	0	0	0	0
ENSGALP00000016822	2955	15	GGGGHGGRGGGRGRH	93.33	27	0.91	1.42	1.17	0	0	0	0	0	0	0	0	0	0	0	0	0	0	0	2	0	3	0	10	0	0	0	0	0	0	0	0	0	0	0	0	0	0	0	0	0	0	0	0	0
ENSGALP00000033914	633	12	LALLLLLLLALA	75	15	2.37	4.27	3.32	0	0	0	0	0	0	0	0	0	0	0	9	3	0	0	0	0	0	0	0	0	1	0	0	0	0	0	0	0	0	0	0	0	0	0	0	0	0	0	0	0
ENSGALP00000025680	5388	15	PPPPPPPPPPPQQQP	71.11	119	2.21	2.49	2.35	0	0	0	0	0	0	0	0	3	0	0	0	0	0	12	0	0	0	0	0	0	0	0	0	0	0	1	0	0	0	0	0	0	0	0	0	0	0	0	0	0
ENSGALP00000024262	1689	13	LPPPPPPPPLPPP	71.79	425	25.16	25.93	25.55	0	0	0	0	0	0	0	0	0	0	0	2	0	0	11	0	0	0	0	0	0	0	0	0	0	0	1	0	0	0	0	0	0	0	0	0	0	0	0	0	0
ENSGALP00000026719	1647	14	ALLAAFLAAALAAA	85.71	8	0.49	1.34	0.91	0	1	0	0	0	0	0	0	0	0	0	4	9	0	0	0	0	0	0	0	0	0	0	0	0	0	0	0	0	0	0	0	0	0	0	0	0	0	0	0	0
ENSGALP00000024479	1197	17	GYGPPPPGRGAPPPPPP	64.71	235	19.63	21.05	20.34	0	0	0	0	0	0	1	0	0	0	0	0	1	0	10	0	0	1	0	4	0	0	0	0	0	0	1	0	0	0	0	0	0	0	0	0	0	0	0	0	0
ENSGALP00000024869	7233	19	QQQQQQQQQQSPQPHSQHP	57.89	540	7.47	7.73	7.6	2	0	0	0	0	0	0	0	12	0	0	0	0	0	3	2	0	0	0	0	0	0	0	0	0	0	0	0	0	0	0	1	0	0	0	0	0	0	0	0	0
ENSGALP00000016953	1182	25	EADPEGDEDEEEEEDEEEDAEANAE	57.33	169	14.3	16.41	15.36	0	0	0	1	0	13	0	0	0	0	0	0	4	0	1	0	5	0	0	1	0	0	0	0	0	0	0	0	0	0	0	0	0	0	0	1	0	0	0	0	0
ENSGALP00000033049	2841	15	LLLPFFLLLLLPLHL	62.22	7	0.25	0.77	0.51	0	2	0	0	0	0	0	0	0	0	0	10	0	0	2	1	0	0	0	0	0	1	0	0	0	0	0	0	0	0	0	0	0	0	0	0	0	0	0	0	0
ENSGALP00000025819	2271	22	HHHHGNSSHHHHHHHHHHHHHG	51.52	592	26.07	27.04	26.55	2	0	0	1	0	0	0	0	0	0	0	0	0	0	0	17	0	0	0	2	0	0	0	0	0	0	0	0	0	0	1	0	0	0	0	0	0	0	0	0	0
ENSGALP00000000384	3555	29	EEDEDEEEAEEEEEEEEEEEDSNNIEEEE	45.98	446	12.55	13.36	12.95	1	0	0	2	0	21	0	0	0	0	0	0	1	0	0	0	3	0	1	0	0	0	0	0	0	0	0	0	0	0	0	0	0	0	0	1	0	0	0	0	0
ENSGALP00000012590	1890	48	QQEQLHLQLLQQQQQQQQQQQQQQQQQQQQQQQQQQQQQQQQQQQQQQ	54.86	58	3.07	5.61	4.34	0	0	0	0	0	1	0	0	42	0	0	4	0	0	0	1	0	0	0	0	0	0	0	0	0	0	0	0	0	0	0	1	0	0	0	0	0	0	0	0	0
ENSGALP00000012171	1053	30	SRNRDRRRSRSRDRRRRRSRSASRERRKSR	62.22	242	22.98	25.83	24.41	7	0	0	1	1	1	0	0	0	0	0	0	1	0	0	0	2	17	0	0	0	0	0	0	0	0	0	0	0	0	0	0	0	0	0	0	0	0	1	0	0
ENSGALP00000026359	4011	15	STSSSSPSPSSSSSS	55.56	288	7.18	7.55	7.37	12	0	1	0	0	0	0	0	0	0	0	0	0	0	2	0	0	0	0	0	0	0	0	0	0	1	0	0	0	0	0	0	0	0	0	0	0	0	0	0	0
ENSGALP00000038636	699	26	SSSDRSSSSRSSSSSSSTSSSDSDTR	60.26	65	9.3	13.02	11.16	18	0	2	0	0	0	0	0	0	0	0	0	0	0	0	0	3	3	0	0	0	0	0	0	0	1	0	0	0	0	0	0	0	0	0	0	0	0	0	0	0
ENSGALP00000016526	5091	19	LEPPPPLPPLPPEEPEQPP	61.4	302	5.93	6.31	6.12	0	0	0	0	0	4	0	0	1	0	0	3	0	0	11	0	0	0	0	0	0	0	0	0	0	0	0	0	0	0	0	0	0	0	0	0	0	0	0	0	0
ENSGALP00000010367	2346	34	QQQFQVQQQQAAAAAAAQQQQQQQQQLQAVQQQQ	58.82	215	9.16	10.61	9.89	0	1	0	0	0	0	0	2	22	0	0	1	8	0	0	0	0	0	0	0	0	0	0	0	0	0	0	0	1	0	0	1	0	0	0	0	0	0	0	0	0
ENSGALP00000020415	1818	17	KEKKKKKKKKSEKEKEK	27.45	71	3.91	4.84	4.37	1	0	0	0	12	4	0	0	0	0	0	0	0	0	0	0	0	0	0	0	0	0	0	0	0	0	0	0	0	0	0	0	0	1	0	0	0	0	0	0	0
ENSGALP00000000025	2226	22	GGSGPGSGTSGGGGGSGGPGSG	84.85	12	0.54	1.53	1.03	5	0	1	0	0	0	0	0	0	0	0	0	0	0	2	0	0	0	0	14	0	0	0	0	0	0	0	0	0	0	0	0	0	0	0	0	0	0	0	1	0
ENSGALP00000015093	729	66	RRSASSGSSSTRSRSSSTSSSGSSSSTGSSSGSSSSSASSRSGSSSTSRSSSSSSSSGSPSPSRRR	63.64	65	8.92	17.97	13.44	43	0	4	0	0	0	0	0	0	0	0	0	2	0	2	0	0	9	0	6	0	0	0	0	0	1	0	0	0	0	0	0	0	0	0	0	0	0	0	0	0
ENSGALP00000014665	1155	22	SSSQQSSSSSSSSSLSSCSSSS	46.97	274	23.72	25.63	24.68	18	0	0	0	0	0	0	0	2	0	1	1	0	0	0	0	0	0	0	0	0	0	0	0	0	1	0	0	0	0	0	0	0	0	0	0	0	0	0	0	0
ENSGALP00000018692	1188	24	LRRPPAPPPPSRPPPSPPPPLPMP	88.89	46	3.87	5.89	4.88	2	0	0	0	0	0	0	0	0	1	0	2	1	0	15	0	0	3	0	0	0	0	0	0	0	0	0	0	0	0	0	0	0	0	0	0	0	0	0	0	0
ENSGALP00000026019	774	19	AAAAEAAAAEAEAAEAAAA	66.67	238	30.75	33.2	31.98	0	0	0	0	0	4	0	0	0	0	0	0	15	0	0	0	0	0	0	0	0	0	0	0	0	0	0	0	0	0	0	0	0	0	0	0	0	0	0	0	0
ENSGALP00000035044	822	17	GGGGGGGGGGPGAGPGP	96.08	11	1.34	3.41	2.37	0	0	0	0	0	0	0	0	0	0	0	0	1	0	3	0	0	0	0	13	0	0	0	0	0	0	0	0	0	0	0	0	0	0	0	0	0	0	0	1	0
ENSGALP00000015454	1161	24	SEKGDEEDEEEEEDEDDGEEPESE	62.5	43	3.7	5.77	4.74	2	0	0	0	1	13	0	0	0	0	0	0	0	0	1	0	5	0	0	2	0	0	0	0	0	0	0	0	0	0	0	0	0	0	0	1	0	0	0	0	0
ENSGALP00000001791	6135	23	QQPQQQLQQQPQLPPQQAQAPPQ	63.77	973	15.86	16.23	16.05	0	0	0	0	0	0	0	0	13	0	0	2	2	0	6	0	0	0	0	0	0	0	0	0	0	0	0	0	0	0	0	0	0	0	0	0	0	0	0	0	0
ENSGALP00000022557	1743	14	PPPGFPPPPGGPPP	66.67	373	21.4	22.2	21.8	0	1	0	0	0	0	0	0	0	0	0	0	0	0	10	0	0	0	0	3	0	0	0	0	0	0	0	0	0	0	0	0	0	0	0	0	0	0	0	0	0
ENSGALP00000001505	2865	28	QQQQLFLQLQILSQQQQQQQQQQQQQQQ	57.14	294	10.26	11.24	10.75	1	1	0	0	0	0	0	0	21	0	0	4	0	0	0	0	0	0	1	0	0	0	0	0	0	0	0	0	0	0	0	1	0	0	0	0	0	0	0	0	0
ENSGALP00000015516	651	16	EPEEIEEEEESEEEGE	39.58	144	22.12	24.58	23.35	1	0	0	0	0	12	0	0	0	0	0	0	0	0	1	0	0	0	1	1	0	0	0	0	0	0	0	0	0	0	0	0	0	0	0	1	0	0	0	0	0
ENSGALP00000019511	2172	16	ERAEEEGEEEEVEEEE	60.42	24	1.1	1.84	1.47	0	0	0	0	0	12	0	1	0	0	0	0	1	0	0	0	0	1	0	1	0	0	0	0	0	0	0	0	0	0	0	0	0	0	0	0	0	0	0	0	0
ENSGALP00000036272	2469	12	RHHHHHRHHHHH	66.67	433	17.54	18.02	17.78	0	0	0	0	0	0	0	0	0	0	0	0	0	0	0	10	0	2	0	0	0	0	0	0	0	0	0	0	0	0	1	0	0	0	0	0	0	0	0	0	0
ENSGALP00000018398	1728	18	SSSSPVPSSPNSSSSESS	55.56	38	2.2	3.24	2.72	12	0	0	1	0	1	0	1	0	0	0	0	0	0	3	0	0	0	0	0	0	0	0	0	0	0	0	0	0	0	0	0	0	0	0	0	0	0	0	0	0
ENSGALP00000012632	1740	9	EEEEEEEEE	55.56	120	6.9	7.41	7.16	0	0	0	0	0	9	0	0	0	0	0	0	0	0	0	0	0	0	0	0	0	0	0	0	0	0	0	0	0	0	0	0	0	0	0	1	0	0	0	0	0
ENSGALP00000017547	7836	22	GGQGSPDGDGGGGGGSGGFDPP	83.33	71	0.91	1.19	1.05	2	1	0	0	0	0	0	0	1	0	0	0	0	0	3	0	3	0	0	12	0	0	0	0	0	0	0	0	0	0	0	0	0	0	0	0	0	0	0	1	0
ENSGALP00000000230	4032	10	EEEEEEEEEE	40	516	12.8	13.05	12.92	0	0	0	0	0	10	0	0	0	0	0	0	0	0	0	0	0	0	0	0	0	0	0	0	0	0	0	0	0	0	0	0	0	0	0	1	0	0	0	0	0
ENSGALP00000003023	2637	18	PARPPRPSRPPPPTPRRP	66.67	207	7.85	8.53	8.19	1	0	1	0	0	0	0	0	0	0	0	0	1	0	10	0	0	5	0	0	0	0	0	0	0	0	0	0	0	0	0	0	0	0	0	0	0	0	0	0	0
ENSGALP00000021545	2122	15	HHHHDYHHILHHHHH	44.44	523	24.65	25.35	25	0	0	0	0	0	0	1	0	0	0	0	1	0	0	0	11	1	0	1	0	0	0	0	0	0	0	0	0	0	0	1	0	0	0	0	0	0	0	0	0	0
ENSGALP00000000211	2352	26	SASSSSSDSSSSSSSSSSSDTSDSDS	65.38	757	32.19	33.29	32.74	20	0	1	0	0	0	0	0	0	0	0	0	1	0	0	0	4	0	0	0	0	0	0	0	0	1	0	0	0	0	0	0	0	0	0	0	0	0	0	0	0
ENSGALP00000034591	4116	51	TPAATIATTTTTATPTTETPPTEIPTTAIPTTTTTTTTTAASTVASTTTTA	55.56	1071	26.02	27.26	26.64	2	0	28	0	0	2	0	1	0	0	0	0	9	0	6	0	0	0	3	0	0	0	0	0	0	0	0	1	0	0	0	0	0	0	0	0	0	0	0	0	0
ENSGALP00000005328	3702	17	RRRKKKKKKKKHIRKLK	31.37	1214	32.79	33.25	33.02	0	0	0	0	10	0	0	0	0	0	0	1	0	0	0	1	0	4	1	0	0	0	0	0	0	0	0	0	0	0	0	0	0	1	0	0	0	0	0	0	0
ENSGALP00000006501	3288	15	AAQQQQAEEEAAAAA	66.67	496	15.09	15.54	15.31	0	0	0	0	0	3	0	0	4	0	0	0	8	0	0	0	0	0	0	0	0	0	0	0	0	0	0	0	1	0	0	0	0	0	0	0	0	0	0	0	0
ENSGALP00000020939	3138	19	LPPLPSIPPPPLPSSPPPS	59.65	333	10.61	11.22	10.91	4	0	0	0	0	0	0	0	0	0	0	3	0	0	11	0	0	0	1	0	0	0	0	0	0	0	0	0	0	0	0	0	0	0	0	0	0	0	0	0	0
ENSGALP00000019094	3636	20	VEEYVEYEEEEDEEEERDEE	43.33	1139	31.33	31.88	31.6	0	0	0	0	0	13	2	2	0	0	0	0	0	0	0	0	2	1	0	0	0	0	0	0	0	0	0	0	0	0	0	0	0	0	0	0	0	0	0	0	0
ENSGALP00000036926	909	21	QQRQQQQQQAAQQSTSQQATQ	60.32	55	6.05	8.36	7.21	2	0	2	0	0	0	0	0	13	0	0	0	3	0	0	0	0	1	0	0	0	0	0	0	0	0	0	0	0	0	0	1	0	0	0	0	0	0	0	0	0
ENSGALP00000003891	3765	21	EEEEEEEEDEEEQEEGEEVRE	57.14	1223	32.48	33.04	32.76	0	0	0	0	0	16	0	1	1	0	0	0	0	0	0	0	1	1	0	1	0	0	0	0	0	0	0	0	0	0	0	0	0	0	0	1	0	0	0	0	0
ENSGALP00000000734	495	16	RRRSPPPRRRSPRRRS	64.58	105	21.21	24.44	22.83	3	0	0	0	0	0	0	0	0	0	0	0	0	0	4	0	0	9	0	0	0	0	0	0	0	0	0	0	0	0	0	0	0	0	0	0	0	0	0	0	0
ENSGALP00000023555	5415	35	SDDDSGSASGSGSGSSSGSSSDGSSSQSGSSDSES	49.52	20	0.37	1.02	0.69	20	0	0	0	0	1	0	0	1	0	0	0	1	0	0	0	5	0	0	7	0	0	0	0	0	0	0	0	0	0	0	0	0	0	0	0	0	0	0	0	0
ENSGALP00000035122	2577	24	KPKKKEKDKKEKKKEKHKKKEELE	38.89	532	20.64	21.58	21.11	0	0	0	0	14	6	0	0	0	0	0	1	0	0	1	1	1	0	0	0	0	0	0	0	0	0	0	0	0	0	0	0	0	0	0	0	0	0	0	0	0
ENSGALP00000023295	5345	16	EEEDEEEEGGEEEEDD	56.25	328	6.14	6.44	6.29	0	0	0	0	0	11	0	0	0	0	0	0	0	0	0	0	3	0	0	2	0	0	0	0	0	0	0	0	0	0	0	0	0	0	0	0	0	0	0	0	0
ENSGALP00000023295	5345	20	KKKKKKLKEKKEKKTKRKKK	30	28	0.52	0.9	0.71	0	0	1	0	15	2	0	0	0	0	0	1	0	0	0	0	0	1	0	0	0	0	0	0	0	0	0	0	0	0	0	0	0	1	0	0	0	0	0	0	0
ENSGALP00000015652	1089	19	EKKKKKKDLEKKEKEKKYK	24.56	143	13.13	14.88	14	0	0	0	0	12	4	1	0	0	0	0	1	0	0	0	0	1	0	0	0	0	0	0	0	0	0	0	0	0	0	0	0	0	1	0	0	0	0	0	0	0
ENSGALP00000018144	1764	25	QTQQQKESQQSSQQQQQQQQTQAQQ	49.33	301	17.06	18.48	17.77	3	0	2	0	1	1	0	0	17	0	0	0	1	0	0	0	0	0	0	0	0	0	0	0	0	0	0	0	0	0	0	1	0	0	0	0	0	0	0	0	0
ENSGALP00000016173	1650	28	LPRPPLGPPGPPGPPGPPPPGQVLPPPL	69.05	234	14.18	15.88	15.03	0	0	0	0	0	0	0	1	1	0	0	4	0	0	16	0	0	1	0	5	0	0	0	0	0	0	0	0	0	0	0	0	0	0	0	0	0	0	0	0	0
ENSGALP00000016173	1650	24	RERERHRDRDRDRDRERDREREYR	48.61	524	31.76	33.21	32.48	0	0	0	0	0	5	1	0	0	0	0	0	0	0	0	1	5	12	0	0	0	0	0	0	0	0	0	0	0	0	0	0	0	0	0	0	0	0	0	0	0
ENSGALP00000026378	3579	54	GDEEEDDEEIDREEEEEIEEEEEEDEEEGEDVEDEEEEEEEEEEEEEEEEERED	49.38	124	3.46	4.97	4.22	0	0	0	0	0	39	0	1	0	0	0	0	0	0	0	0	8	2	2	2	0	0	0	0	0	0	0	0	0	0	0	0	0	0	0	1	0	0	0	0	0
ENSGALP00000013980	2106	22	SDSESNSSSSSSDSDSSSEDEE	42.42	147	6.98	8.02	7.5	13	0	0	1	0	4	0	0	0	0	0	0	0	0	0	0	4	0	0	0	0	0	0	0	0	1	0	0	0	0	0	0	0	0	0	0	0	0	0	0	0
ENSGALP00000001210	3987	30	QQLHQMQQAQQQQPQQQAQQQQQQQPQQSQ	62.22	411	10.31	11.06	10.68	1	0	0	0	0	0	0	0	22	1	0	1	2	0	2	1	0	0	0	0	0	0	0	0	0	0	0	0	0	0	0	1	0	0	0	0	0	0	0	0	0
ENSGALP00000010227	3187	28	LQPQQLMQLQQQQQQQPQISQQSFQQQQ	53.57	424	13.3	14.18	13.74	2	1	0	0	0	0	0	0	18	1	0	3	0	0	2	0	0	0	1	0	0	0	0	0	0	0	0	0	0	0	0	1	0	0	0	0	0	0	0	0	0
ENSGALP00000006331	2442	19	KEKKGKEKGKEKEKEKGKK	26.32	348	14.25	15.03	14.64	0	0	0	0	11	5	0	0	0	0	0	0	0	0	0	0	0	0	0	3	0	0	0	0	0	0	0	0	0	0	0	0	0	0	0	0	0	0	0	0	0
ENSGALP00000022322	1704	18	PPPPITAPPPPPPPPPPP	70.37	256	15.02	16.08	15.55	0	0	1	0	0	0	0	0	0	0	0	0	1	0	15	0	0	0	1	0	0	0	0	0	0	0	1	0	0	0	0	0	0	0	0	0	0	0	0	0	0
ENSGALP00000037454	3264	21	PPPPAPPPPPGGPPPPPGAPP	74.6	563	17.25	17.89	17.57	0	0	0	0	0	0	0	0	0	0	0	0	2	0	16	0	0	0	0	3	0	0	0	0	0	0	1	0	0	0	0	0	0	0	0	0	0	0	0	0	0
ENSGALP00000018737	1506	24	FGTGTGTGLGTGLGTGLGFGGFGT	56.94	60	3.98	5.58	4.78	0	3	6	0	0	0	0	0	0	0	0	3	0	0	0	0	0	0	0	12	0	0	0	0	0	0	0	0	0	0	0	0	0	0	0	0	0	0	0	0	0
ENSGALP00000022658	1527	20	FPPHPEFAAPPPPPPPPAAE	73.33	363	23.77	25.08	24.43	0	2	0	0	0	2	0	0	0	0	0	0	4	0	11	1	0	0	0	0	0	0	0	0	0	0	1	0	0	0	0	0	0	0	0	0	0	0	0	0	0
ENSGALP00000018922	3240	17	EKDKKKKEDEKKKKKKK	35.29	1008	31.11	31.64	31.37	0	0	0	0	12	3	0	0	0	0	0	0	0	0	0	0	2	0	0	0	0	0	0	0	0	0	0	0	0	0	0	0	0	1	0	0	0	0	0	0	0
ENSGALP00000007098	4302	17	SASSLSSLSSVASSVSS	50.98	313	7.28	7.67	7.47	11	0	0	0	0	0	0	2	0	0	0	2	2	0	0	0	0	0	0	0	0	0	0	0	0	0	0	0	0	0	0	0	0	0	0	0	0	0	0	0	0
ENSGALP00000018935	3147	18	LPPAPPLPGIPPPPPPLP	64.81	459	14.59	15.16	14.87	0	0	0	0	0	0	0	0	0	0	0	3	1	0	12	0	0	0	1	1	0	0	0	0	0	0	1	0	0	0	0	0	0	0	0	0	0	0	0	0	0
ENSGALP00000018935	3147	26	NPPPNAAPALPPPPPPPPPPPPPPLP	71.79	420	13.35	14.17	13.76	0	0	0	2	0	0	0	0	0	0	0	2	3	0	19	0	0	0	0	0	0	0	0	0	0	0	1	0	0	0	0	0	0	0	0	0	0	0	0	0	0
ENSGALP00000012591	2115	41	QLLLQQQQQQQQQQQQQQQQQLLLQQQQQQQQQQQQQQQQQ	54.47	66	3.12	5.06	4.09	0	0	0	0	0	0	0	0	35	0	0	6	0	0	0	0	0	0	0	0	0	0	0	0	0	0	0	0	0	0	0	1	0	0	0	0	0	0	0	0	0
ENSGALP00000023036	1791	17	AAAAAAAAAAYGGYAGY	82.35	560	31.27	32.22	31.74	0	0	0	0	0	0	3	0	0	0	0	0	11	0	0	0	0	0	0	3	0	0	0	0	0	0	0	0	1	0	0	0	0	0	0	0	0	0	0	0	0
ENSGALP00000012574	1203	25	KPKKKKKGKGKGKGKGKGKDKKEKK	45.33	376	31.26	33.33	32.29	0	0	0	0	16	1	0	0	0	0	0	0	0	0	1	0	1	0	0	6	0	0	0	0	0	0	0	0	0	0	0	0	0	1	0	0	0	0	0	0	0
ENSGALP00000024262	1689	20	PPPPVPPPPPPPAAALQAPA	75	349	20.66	21.85	21.26	0	0	0	0	0	0	0	1	1	0	0	1	5	0	12	0	0	0	0	0	0	0	0	0	0	0	1	0	0	0	0	0	0	0	0	0	0	0	0	0	0
ENSGALP00000022830	1938	21	NKDEEKKKKKEKKSKSENKKD	25.4	57	2.94	4.02	3.48	2	0	0	2	11	4	0	0	0	0	0	0	0	0	0	0	2	0	0	0	0	0	0	0	0	0	0	0	0	0	0	0	0	1	0	0	0	0	0	0	0
ENSGALP00000020666	1110	20	EESEEDDEEEEEEEEEKEKS	46.67	29	2.61	4.41	3.51	2	0	0	0	2	14	0	0	0	0	0	0	0	0	0	0	2	0	0	0	0	0	0	0	0	0	0	0	0	0	0	0	0	0	0	1	0	0	0	0	0
ENSGALP00000037997	1284	23	SDSESDTDSDSSSTTSSSSCSPS	43.48	73	5.69	7.48	6.58	13	0	3	0	0	1	0	0	0	0	1	0	0	0	1	0	4	0	0	0	0	0	0	0	0	0	0	0	0	0	0	0	0	0	0	0	0	0	0	0	0
ENSGALP00000017132	1953	16	TSHSTAASSASSSSSA	43.75	69	3.53	4.35	3.94	9	0	2	0	0	0	0	0	0	0	0	0	4	0	0	1	0	0	0	0	0	0	0	0	0	1	0	0	0	0	0	0	0	0	0	0	0	0	0	0	0
ENSGALP00000033501	1137	14	GSGGGGGGGGGGGG	80.95	13	1.14	2.37	1.76	1	0	0	0	0	0	0	0	0	0	0	0	0	0	0	0	0	0	0	13	0	0	0	0	0	0	0	0	0	0	0	0	0	0	0	0	0	0	0	1	0
ENSGALP00000002419	1665	17	SSPSNSSSSSDSSSDSD	62.75	368	22.1	23.12	22.61	12	0	0	1	0	0	0	0	0	0	0	0	0	0	1	0	3	0	0	0	0	0	0	0	0	1	0	0	0	0	0	0	0	0	0	0	0	0	0	0	0
ENSGALP00000000384	3555	20	SAATTSSSSSSPSSSSITAA	50	1142	32.12	32.69	32.41	11	0	3	0	0	0	0	0	0	0	0	0	4	0	1	0	0	0	1	0	0	0	0	0	0	1	0	0	0	0	0	0	0	0	0	0	0	0	0	0	0
ENSGALP00000036945	1758	12	EGEEEEEEGEEE	55.56	552	31.4	32.08	31.74	0	0	0	0	0	10	0	0	0	0	0	0	0	0	0	0	0	0	0	2	0	0	0	0	0	0	0	0	0	0	0	0	0	0	0	1	0	0	0	0	0
ENSGALP00000037997	1284	11	PPPQPPPPPPP	75.76	407	31.7	32.55	32.13	0	0	0	0	0	0	0	0	1	0	0	0	0	0	10	0	0	0	0	0	0	0	0	0	0	0	1	0	0	0	0	0	0	0	0	0	0	0	0	0	0
ENSGALP00000000832	3570	22	SSSAAQAAVAAAAASANGAAGG	68.18	591	16.55	17.17	16.86	4	0	0	1	0	0	0	1	1	0	0	0	12	0	0	0	0	0	0	3	0	0	0	0	0	0	0	0	1	0	0	0	0	0	0	0	0	0	0	0	0
ENSGALP00000020098	3774	15	EQQPPPPPPPPPEQE	73.33	876	23.21	23.61	23.41	0	0	0	0	0	3	0	0	3	0	0	0	0	0	9	0	0	0	0	0	0	0	0	0	0	0	1	0	0	0	0	0	0	0	0	0	0	0	0	0	0
ENSGALP00000023294	5688	18	GSSGASVAAAAAAAVAVV	57.41	189	3.32	3.64	3.48	3	0	0	0	0	0	0	4	0	0	0	0	9	0	0	0	0	0	0	2	0	0	0	0	0	0	0	0	1	0	0	0	0	0	0	0	0	0	0	0	0
ENSGALP00000027574	1509	18	APPPPGPPPPPPGPPAAA	77.78	394	26.11	27.3	26.71	0	0	0	0	0	0	0	0	0	0	0	0	4	0	12	0	0	0	0	2	0	0	0	0	0	0	1	0	0	0	0	0	0	0	0	0	0	0	0	0	0
ENSGALP00000024977	1095	15	EEEAEEEEEETVEGE	55.56	331	30.23	31.6	30.91	0	0	1	0	0	11	0	1	0	0	0	0	1	0	0	0	0	0	0	1	0	0	0	0	0	0	0	0	0	0	0	0	0	0	0	1	0	0	0	0	0
ENSGALP00000029912	1431	26	LPPPPPPPPPPPPVMPTTVPPPPPLP	67.95	303	21.17	22.99	22.08	0	0	2	0	0	0	0	2	0	1	0	2	0	0	19	0	0	0	0	0	0	0	0	0	0	0	1	0	0	0	0	0	0	0	0	0	0	0	0	0	0
ENSGALP00000023036	1791	13	ASAAAAAAAAAAA	71.79	489	27.3	28.03	27.67	1	0	0	0	0	0	0	0	0	0	0	0	12	0	0	0	0	0	0	0	0	0	0	0	0	0	0	0	1	0	0	0	0	0	0	0	0	0	0	0	0
ENSGALP00000006324	4107	14	EEDEEEEEEEEEEE	52.38	834	20.31	20.65	20.48	0	0	0	0	0	13	0	0	0	0	0	0	0	0	0	0	1	0	0	0	0	0	0	0	0	0	0	0	0	0	0	0	0	0	0	1	0	0	0	0	0
ENSGALP00000017695	612	14	SAPSSSSSSSSPSS	64.29	1	0.16	2.45	1.31	11	0	0	0	0	0	0	0	0	0	0	0	1	0	2	0	0	0	0	0	0	0	0	0	0	1	0	0	0	0	0	0	0	0	0	0	0	0	0	0	0
ENSGALP00000025819	2271	19	SMTSLSSSTTSSSTSSSST	45.61	647	28.49	29.33	28.91	12	0	5	0	0	0	0	0	0	1	0	1	0	0	0	0	0	0	0	0	0	0	0	0	0	0	0	0	0	0	0	0	0	0	0	0	0	0	0	0	0
ENSGALP00000025819	2271	24	SQSSGTTSSTSSSSGGSSGTSNSG	48.61	494	21.75	22.81	22.28	13	0	4	1	0	0	0	0	1	0	0	0	0	0	0	0	0	0	0	5	0	0	0	0	0	0	0	0	0	0	0	0	0	0	0	0	0	0	0	0	0
ENSGALP00000017349	3522	24	KKSSKKRKKKKKKHHHYKTKKKAK	29.17	81	2.3	2.98	2.64	2	0	1	0	15	0	1	0	0	0	0	0	1	0	0	3	0	1	0	0	0	0	0	0	0	0	0	0	0	0	0	0	0	1	0	0	0	0	0	0	0
ENSGALP00000037475	1977	14	EEEEEEEEEEIEEE	50	508	25.7	26.4	26.05	0	0	0	0	0	13	0	0	0	0	0	0	0	0	0	0	0	0	1	0	0	0	0	0	0	0	0	0	0	0	0	0	0	0	0	1	0	0	0	0	0
ENSGALP00000022658	1527	26	PQPGGGSAPPPPPPPPPPGPPPLSSS	73.08	392	25.67	27.37	26.52	4	0	0	0	0	0	0	0	1	0	0	1	1	0	15	0	0	0	0	4	0	0	0	0	0	0	1	0	0	0	0	0	0	0	0	0	0	0	0	0	0
ENSGALP00000009933	987	17	SRGGRGGGRGRGGGGSG	84.31	211	21.38	23.1	22.24	2	0	0	0	0	0	0	0	0	0	0	0	0	0	0	0	0	4	0	11	0	0	0	0	0	0	0	0	0	0	0	0	0	0	0	0	0	0	0	0	0
ENSGALP00000018423	1332	14	RRHSRSRSRSRRRR	57.14	206	15.47	16.52	15.99	4	0	0	0	0	0	0	0	0	0	0	0	0	0	0	1	0	9	0	0	0	0	0	0	0	0	0	0	0	0	0	0	0	0	0	0	0	0	0	0	0
ENSGALP00000035668	672	16	HLHHHHHHHPHLPPPH	66.67	75	11.16	13.54	12.35	0	0	0	0	0	0	0	0	0	0	0	2	0	0	4	10	0	0	0	0	0	0	0	0	0	0	0	0	0	0	1	0	0	0	0	0	0	0	0	0	0
ENSGALP00000035122	2577	24	PPQPPVPPPPAPQAPAPPAPTPQP	86.11	242	9.39	10.32	9.86	0	0	1	0	0	0	0	1	3	0	0	0	4	0	15	0	0	0	0	0	0	0	0	0	0	0	0	0	0	0	0	0	0	0	0	0	0	0	0	0	0
ENSGALP00000012605	1722	35	EESEEEEEEEEEEEEDDNDKDEEEEEEDESEKEEE	48.57	449	26.07	28.11	27.09	2	0	0	1	2	25	0	0	0	0	0	0	0	0	0	0	5	0	0	0	0	0	0	0	0	0	0	0	0	0	0	0	0	0	0	1	0	0	0	0	0
ENSGALP00000009129	1389	17	PAAAAPAQVQAAAAAAV	76.47	40	2.88	4.1	3.49	0	0	0	0	0	0	0	2	2	0	0	0	11	0	2	0	0	0	0	0	0	0	0	0	0	0	0	0	1	0	0	0	0	0	0	0	0	0	0	0	0
ENSGALP00000023238	882	19	KKKKKKDRKKKKQQKKKGK	28.07	73	8.28	10.43	9.35	0	0	0	0	14	0	0	0	2	0	0	0	0	0	0	0	1	1	0	1	0	0	0	0	0	0	0	0	0	0	0	0	0	1	0	0	0	0	0	0	0
ENSGALP00000018280	3741	25	EEGGEEEEEEEEEEEEEEGESETEE	49.33	129	3.45	4.12	3.78	1	0	1	0	0	20	0	0	0	0	0	0	0	0	0	0	0	0	0	3	0	0	0	0	0	0	0	0	0	0	0	0	0	0	0	1	0	0	0	0	0
ENSGALP00000006331	2442	17	GEKSSKKKKGKKSEKKK	37.25	452	18.51	19.21	18.86	3	0	0	0	10	2	0	0	0	0	0	0	0	0	0	0	0	0	0	2	0	0	0	0	0	0	0	0	0	0	0	0	0	0	0	0	0	0	0	0	0
ENSGALP00000000025	2226	27	QQQLMQNYYQQQQQQQQMMAQQAAMQQ	56.79	535	24.03	25.25	24.64	0	0	0	1	0	0	2	0	16	4	0	1	3	0	0	0	0	0	0	0	0	0	0	0	0	0	0	0	0	0	0	1	0	0	0	0	0	0	0	0	0
ENSGALP00000020433	3156	27	PVTVPVPPPPPPPPPPPPPPAPPLPGP	69.14	509	16.13	16.98	16.56	0	0	1	0	0	0	0	3	0	0	0	1	1	0	20	0	0	0	0	1	0	0	0	0	0	0	1	0	0	0	0	0	0	0	0	0	0	0	0	0	0
ENSGALP00000020433	3156	15	PLPPPPPPLPALAAA	60	487	15.43	15.91	15.67	0	0	0	0	0	0	0	0	0	0	0	3	4	0	8	0	0	0	0	0	0	0	0	0	0	0	1	0	0	0	0	0	0	0	0	0	0	0	0	0	0
ENSGALP00000003331	3183	16	AESSSEEASASESSSS	60.42	738	23.19	23.69	23.44	9	0	0	0	0	4	0	0	0	0	0	0	3	0	0	0	0	0	0	0	0	0	0	0	0	0	0	0	0	0	0	0	0	0	0	0	0	0	0	0	0
ENSGALP00000023295	5345	18	AAAAAAAVAAAVETVTVA	70.37	136	2.54	2.88	2.71	0	0	2	0	0	1	0	4	0	0	0	0	11	0	0	0	0	0	0	0	0	0	0	0	0	0	0	0	1	0	0	0	0	0	0	0	0	0	0	0	0
ENSGALP00000038586	2742	21	ENEEEEEDEEEEEEEEEETTE	46.03	88	3.21	3.98	3.59	0	0	2	1	0	17	0	0	0	0	0	0	0	0	0	0	1	0	0	0	0	0	0	0	0	0	0	0	0	0	0	0	0	0	0	1	0	0	0	0	0
ENSGALP00000021968	3276	15	EKEKKKEDDKKKKKK	37.78	1057	32.26	32.72	32.49	0	0	0	0	10	3	0	0	0	0	0	0	0	0	0	0	2	0	0	0	0	0	0	0	0	0	0	0	0	0	0	0	0	1	0	0	0	0	0	0	0
ENSGALP00000037718	1491	15	QQQHSPQQQQQQQQQ	66.67	390	26.16	27.16	26.66	1	0	0	0	0	0	0	0	12	0	0	0	0	0	1	1	0	0	0	0	0	0	0	0	0	0	0	0	0	0	0	1	0	0	0	0	0	0	0	0	0
ENSGALP00000023468	1221	23	PPTTIPPPTTTTTTTTTIPTTIT	57.97	286	23.42	25.31	24.37	0	0	14	0	0	0	0	0	0	0	0	0	0	0	6	0	0	0	3	0	0	0	0	0	0	0	0	1	0	0	0	0	0	0	0	0	0	0	0	0	0
ENSGALP00000013294	1710	21	DEDDDEEEEEEEEEEEEEEEE	52.38	549	32.11	33.33	32.72	0	0	0	0	0	17	0	0	0	0	0	0	0	0	0	0	4	0	0	0	0	0	0	0	0	0	0	0	0	0	0	0	0	0	0	1	0	0	0	0	0
ENSGALP00000026590	1599	19	EEEEEEEESEDESEILEES	63.16	41	2.56	3.75	3.16	3	0	0	0	0	13	0	0	0	0	0	1	0	0	0	0	1	0	1	0	0	0	0	0	0	0	0	0	0	0	0	0	0	0	0	1	0	0	0	0	0
ENSGALP00000020453	1134	15	ATATAATAAAAAAAA	68.89	321	28.31	29.63	28.97	0	0	3	0	0	0	0	0	0	0	0	0	12	0	0	0	0	0	0	0	0	0	0	0	0	0	0	0	1	0	0	0	0	0	0	0	0	0	0	0	0
ENSGALP00000020874	3030	43	RRRSRSPLRRSRSPRRRSRSPRRRDRGRRSRSRLRRRSRSRGG	60.47	449	14.82	16.24	15.53	10	0	0	0	0	0	0	0	0	0	0	2	0	0	3	0	1	24	0	3	0	0	0	0	0	0	0	0	0	0	0	0	0	0	0	0	0	0	0	0	0
ENSGALP00000036383	3543	21	QHQEQQQQQQQQQQQQQRQYQ	58.73	1149	32.43	33.02	32.73	0	0	0	0	0	1	1	0	17	0	0	0	0	0	0	1	0	1	0	0	0	0	0	0	0	0	0	0	0	0	0	1	0	0	0	0	0	0	0	0	0
ENSGALP00000024682	1866	48	GGGCCGGGGDGSGGGSRCCCCCCCGGGRGGEGGGGGGGSRGSGGGSSS	82.64	15	0.8	3.38	2.09	7	0	0	0	0	1	0	0	0	0	9	0	0	0	0	0	1	3	0	27	0	0	0	0	0	0	0	0	0	0	0	0	0	0	0	0	1	0	0	1	0
ENSGALP00000024664	2280	19	SEGFEDSFEEEEEEEEDDD	45.61	741	32.5	33.33	32.92	2	2	0	0	0	10	0	0	0	0	0	0	0	0	0	0	4	0	0	1	0	0	0	0	0	0	0	0	0	0	0	0	0	0	0	1	0	0	0	0	0
ENSGALP00000000199	4980	15	EEEEEEEEDESDIDD	46.67	170	3.41	3.71	3.56	1	0	0	0	0	9	0	0	0	0	0	0	0	0	0	0	4	0	1	0	0	0	0	0	0	0	0	0	0	0	0	0	0	0	0	1	0	0	0	0	0
ENSGALP00000012187	1527	17	PPPPGAPPAPPLPPPLP	72.55	279	18.27	19.38	18.83	0	0	0	0	0	0	0	0	0	0	0	2	2	0	12	0	0	0	0	1	0	0	0	0	0	0	0	0	0	0	0	0	0	0	0	0	0	0	0	0	0
ENSGALP00000019326	15003	15	SHSSSSSSEETSSSS	46.67	1225	8.17	8.27	8.22	11	0	1	0	0	2	0	0	0	0	0	0	0	0	0	1	0	0	0	0	0	0	0	0	0	1	0	0	0	0	0	0	0	0	0	0	0	0	0	0	0
ENSGALP00000010367	2346	15	PPPPQPQPSPQPGQP	62.22	440	18.76	19.39	19.08	1	0	0	0	0	0	0	0	4	0	0	0	0	0	9	0	0	0	0	1	0	0	0	0	0	0	0	0	0	0	0	0	0	0	0	0	0	0	0	0	0
ENSGALP00000000199	4980	12	EEDEDDEEEEEE	50	32	0.64	0.88	0.76	0	0	0	0	0	9	0	0	0	0	0	0	0	0	0	0	3	0	0	0	0	0	0	0	0	0	0	0	0	0	0	0	0	0	0	1	0	0	0	0	0
ENSGALP00000018009	768	18	AGRGDAAAAGGGGGGGGG	83.33	20	2.6	4.95	3.78	0	0	0	0	0	0	0	0	0	0	0	0	5	0	0	0	1	1	0	11	0	0	0	0	0	0	0	0	0	0	0	0	0	0	0	0	0	0	0	1	0
ENSGALP00000023430	3489	20	SSSSSCSSSSSSSSSSSTSS	53.33	519	14.88	15.45	15.16	18	0	1	0	0	0	0	0	0	0	1	0	0	0	0	0	0	0	0	0	0	0	0	0	0	1	0	0	0	0	0	0	0	0	0	0	0	0	0	0	0
ENSGALP00000001964	1137	18	PPPPPLPGDLLPPPPGDL	70.37	251	22.08	23.66	22.87	0	0	0	0	0	0	0	0	0	0	0	4	0	0	10	0	2	0	0	2	0	0	0	0	0	0	1	0	0	0	0	0	0	0	0	0	0	0	0	0	0
ENSGALP00000022434	2418	18	SGTGSGGGGSGGKKGGKK	61.11	106	4.38	5.13	4.76	3	0	1	0	4	0	0	0	0	0	0	0	0	0	0	0	0	0	0	10	0	0	0	0	0	0	0	0	0	0	0	0	0	0	0	0	0	0	0	0	0
ENSGALP00000026259	1251	22	ASRPGPPPSGPPPPPAGPAASA	90.91	153	12.23	13.99	13.11	3	0	0	0	0	0	0	0	0	0	0	0	5	0	10	0	0	1	0	3	0	0	0	0	0	0	1	0	0	0	0	0	0	0	0	0	0	0	0	0	0
ENSGALP00000004217	2169	28	KPKKKKEKKEKEKKKKDKEKEKEKHKVK	28.57	483	22.27	23.56	22.91	0	0	0	0	18	6	0	1	0	0	0	0	0	0	1	1	1	0	0	0	0	0	0	0	0	0	0	0	0	0	0	0	0	0	0	0	0	0	0	0	0
ENSGALP00000007968	3411	21	SLSHSSHSSYSSSKKSSSVHS	46.03	1088	31.9	32.51	32.2	13	0	0	0	2	0	1	1	0	0	0	1	0	0	0	3	0	0	0	0	0	0	0	0	0	0	0	0	0	0	0	0	0	0	0	0	0	0	0	0	0
ENSGALP00000020433	3156	18	APAAPLPPPPPPSAPPLP	87.04	540	17.11	17.68	17.4	1	0	0	0	0	0	0	0	0	0	0	2	4	0	11	0	0	0	0	0	0	0	0	0	0	0	1	0	0	0	0	0	0	0	0	0	0	0	0	0	0
ENSGALP00000005171	2220	18	GGGGGGGGSSSSSSGGGG	83.33	1	0.05	0.86	0.45	6	0	0	0	0	0	0	0	0	0	0	0	0	0	0	0	0	0	0	12	0	0	0	0	0	1	0	0	0	0	0	0	0	0	0	0	0	0	0	1	0
ENSGALP00000004217	2169	24	SSSSSSESGSSSSSGSSSDSSDSE	63.89	699	32.23	33.33	32.78	18	0	0	0	0	2	0	0	0	0	0	0	0	0	0	0	2	0	0	2	0	0	0	0	0	1	0	0	0	0	0	0	0	0	0	0	0	0	0	0	0
ENSGALP00000005919	1740	69	MQSQQHQIQQLQQQQMQQMQQQQLHQHQMHQQIQQQMQQQHFQHHMQQHLQQQQQHLQQQINQQQMQQQ	45.89	441	25.34	29.31	27.33	1	1	0	1	0	0	0	0	43	7	0	4	0	0	0	9	0	0	3	0	0	0	0	0	0	0	0	0	0	0	0	1	0	0	0	0	0	0	0	0	0
ENSGALP00000003682	4101	17	KEKKKKDKKKKEPKEVE	45.1	676	16.48	16.9	16.69	0	0	0	0	10	4	0	1	0	0	0	0	0	0	1	0	1	0	0	0	0	0	0	0	0	0	0	0	0	0	0	0	0	0	0	0	0	0	0	0	0
ENSGALP00000007270	2991	14	GEEGGEEEEEEEEE	69.05	393	13.14	13.61	13.37	0	0	0	0	0	11	0	0	0	0	0	0	0	0	0	0	0	0	0	3	0	0	0	0	0	0	0	0	0	0	0	0	0	0	0	1	0	0	0	0	0
ENSGALP00000035576	1170	17	EGIIEEEEEEEEDDEGG	50.98	252	21.54	22.99	22.26	0	0	0	0	0	10	0	0	0	0	0	0	0	0	0	0	2	0	2	3	0	0	0	0	0	0	0	0	0	0	0	0	0	0	0	1	0	0	0	0	0
ENSGALP00000010375	1047	22	ELPDSEPEDEEEEEEEEEEAEA	68.18	291	27.79	29.89	28.84	1	0	0	0	0	14	0	0	0	0	0	1	2	0	2	0	2	0	0	0	0	0	0	0	0	0	0	0	0	0	0	0	0	0	0	1	0	0	0	0	0
ENSGALP00000017534	909	23	QHHRGHHHHHHHHHHHHQQQQHQ	60.87	63	6.93	9.46	8.2	0	0	0	0	0	0	0	0	6	0	0	0	0	0	0	15	0	1	0	1	0	0	0	0	0	0	0	0	0	0	1	0	0	0	0	0	0	0	0	0	0
ENSGALP00000013068	2262	23	KGQEEGQEEEEEEEEEEEEVEKE	49.28	647	28.6	29.62	29.11	0	0	0	0	2	16	0	1	2	0	0	0	0	0	0	0	0	0	0	2	0	0	0	0	0	0	0	0	0	0	0	0	0	0	0	1	0	0	0	0	0
ENSGALP00000009136	579	15	AARAAAAAPPGARAA	93.33	21	3.63	6.22	4.92	0	0	0	0	0	0	0	0	0	0	0	0	10	0	2	0	0	2	0	1	0	0	0	0	0	0	0	0	1	0	0	0	0	0	0	0	0	0	0	0	0
ENSGALP00000000400	912	18	EEEEETEETTAEEQEDET	48.15	41	4.5	6.47	5.48	0	0	4	0	0	11	0	0	1	0	0	0	1	0	0	0	1	0	0	0	0	0	0	0	0	0	0	0	0	0	0	0	0	0	0	1	0	0	0	0	0
ENSGALP00000005756	1983	18	EIEEEEEEEEDEEDEENE	44.44	573	28.9	29.8	29.35	0	0	0	1	0	14	0	0	0	0	0	0	0	0	0	0	2	0	1	0	0	0	0	0	0	0	0	0	0	0	0	0	0	0	0	1	0	0	0	0	0
ENSGALP00000005219	4311	12	PSPPQPPPPPPP	69.44	129	2.99	3.27	3.13	1	0	0	0	0	0	0	0	1	0	0	0	0	0	10	0	0	0	0	0	0	0	0	0	0	0	1	0	0	0	0	0	0	0	0	0	0	0	0	0	0
ENSGALP00000026146	2289	35	KKKEKEKEKKEKKEKDHKSKQKKKKKKKKKSKQHD	24.76	617	26.96	28.48	27.72	2	0	0	0	22	5	0	0	2	0	0	0	0	0	0	2	2	0	0	0	0	0	0	0	0	0	0	0	0	0	0	0	0	1	0	0	0	0	0	0	0
ENSGALP00000005201	8178	25	EREKEKENEREKEEKEREKEKEEEK	40	575	7.03	7.34	7.18	0	0	0	1	7	14	0	0	0	0	0	0	0	0	0	0	0	3	0	0	0	0	0	0	0	0	0	0	0	0	0	0	0	0	0	0	0	0	0	0	0
ENSGALP00000017976	1113	23	AAAGGGEAAAPAPAPAPAPAAEA	86.96	79	7.1	9.16	8.13	0	0	0	0	0	2	0	0	0	0	0	0	13	0	5	0	0	0	0	3	0	0	0	0	0	0	0	0	0	0	0	0	0	0	0	0	0	0	0	0	0
ENSGALP00000017782	612	13	QQQQLLIQQQQQQ	51.28	192	31.37	33.5	32.43	0	0	0	0	0	0	0	0	10	0	0	2	0	0	0	0	0	0	1	0	0	0	0	0	0	0	0	0	0	0	0	1	0	0	0	0	0	0	0	0	0
ENSGALP00000005439	1545	12	EDEDDEEEEEEE	47.22	484	31.33	32.1	31.72	0	0	0	0	0	9	0	0	0	0	0	0	0	0	0	0	3	0	0	0	0	0	0	0	0	0	0	0	0	0	0	0	0	0	0	1	0	0	0	0	0
ENSGALP00000004291	5313	11	ETTEEEEEEEE	51.52	680	12.8	13.01	12.9	0	0	2	0	0	9	0	0	0	0	0	0	0	0	0	0	0	0	0	0	0	0	0	0	0	0	0	0	0	0	0	0	0	0	0	1	0	0	0	0	0
ENSGALP00000005109	1839	14	AAAAFAAAAMAAPA	78.57	2	0.11	0.87	0.49	0	1	0	0	0	0	0	0	0	1	0	0	11	0	1	0	0	0	0	0	0	0	0	0	0	0	0	0	0	0	0	0	0	0	0	0	0	0	0	0	0
ENSGALP00000001806	5697	27	LLPPPAPPPPPLPPPPLAPPPPPPPPP	76.54	1246	21.87	22.35	22.11	0	0	0	0	0	0	0	0	0	0	0	4	2	0	21	0	0	0	0	0	0	0	0	0	0	0	1	0	0	0	0	0	0	0	0	0	0	0	0	0	0
ENSGALP00000003909	2856	20	GGGAAPGPPGGGGGGGGGGG	81.67	6	0.21	0.91	0.56	0	0	0	0	0	0	0	0	0	0	0	0	2	0	3	0	0	0	0	15	0	0	0	0	0	0	0	0	0	0	0	0	0	0	0	0	0	0	0	1	0
ENSGALP00000021749	1257	26	PPPGAMPPGMPPAMPPPPMPPGAGAP	66.67	248	19.73	21.8	20.76	0	0	0	0	0	0	0	0	0	4	0	0	4	0	14	0	0	0	0	4	0	0	0	0	0	0	0	0	0	0	0	0	0	0	0	0	0	0	0	0	0
ENSGALP00000007220	3594	21	QRQQQQQQNQQSQSQQPQSSQ	53.97	849	23.62	24.21	23.91	4	0	0	1	0	0	0	0	14	0	0	0	0	0	1	0	0	1	0	0	0	0	0	0	0	0	0	0	0	0	0	1	0	0	0	0	0	0	0	0	0
ENSGALP00000014627	2565	13	DEEEEEDEEEDED	46.15	357	13.92	14.42	14.17	0	0	0	0	0	9	0	0	0	0	0	0	0	0	0	0	4	0	0	0	0	0	0	0	0	0	0	0	0	0	0	0	0	0	0	1	0	0	0	0	0
ENSGALP00000013594	3906	14	PSPPPPPPPPPPPP	71.43	269	6.89	7.25	7.07	1	0	0	0	0	0	0	0	0	0	0	0	0	0	13	0	0	0	0	0	0	0	0	0	0	0	1	0	0	0	0	0	0	0	0	0	0	0	0	0	0
ENSGALP00000010375	1047	23	GGSGGGSPPSSSSSSSSSSSSSS	71.01	32	3.06	5.25	4.15	16	0	0	0	0	0	0	0	0	0	0	0	0	0	2	0	0	0	0	5	0	0	0	0	0	1	0	0	0	0	0	0	0	0	0	0	0	0	0	0	0
ENSGALP00000009129	1389	16	ASSAAAAAAAAAAAAA	89.58	3	0.22	1.37	0.79	2	0	0	0	0	0	0	0	0	0	0	0	14	0	0	0	0	0	0	0	0	0	0	0	0	0	0	0	1	0	0	0	0	0	0	0	0	0	0	0	0
ENSGALP00000005171	2220	32	APAGKSGGAAGGGGGGGGGSGYSGGSSASSAA	78.12	27	1.22	2.66	1.94	7	0	0	0	1	0	1	0	0	0	0	0	7	0	1	0	0	0	0	15	0	0	0	0	0	0	0	0	0	0	0	0	0	0	0	0	0	0	0	1	0
ENSGALP00000011738	3345	15	VEEEEEVEEEEEEEE	40	1063	31.78	32.23	32	0	0	0	0	0	13	0	2	0	0	0	0	0	0	0	0	0	0	0	0	0	0	0	0	0	0	0	0	0	0	0	0	0	0	0	1	0	0	0	0	0
ENSGALP00000007247	5922	48	ESESNSSDSSSSSSSSSSSSSSASSTSSSSSSSSSSSSTTDEDSSCSS	54.17	1742	29.42	30.23	29.82	36	0	3	1	0	3	0	0	0	0	1	0	1	0	0	0	3	0	0	0	0	0	0	0	0	1	0	0	0	0	0	0	0	0	0	0	0	0	0	0	0
ENSGALP00000010227	3187	16	QQQQHHQQQQAQLQQQ	58.33	581	18.23	18.73	18.48	0	0	0	0	0	0	0	0	12	0	0	1	1	0	0	2	0	0	0	0	0	0	0	0	0	0	0	0	0	0	0	0	0	0	0	0	0	0	0	0	0
ENSGALP00000022972	2115	18	ARPLRLLLLLLALLPALR	77.78	7	0.33	1.18	0.76	0	0	0	0	0	0	0	0	0	0	0	10	3	0	2	0	0	3	0	0	0	1	0	0	0	0	0	0	0	0	0	0	0	0	0	0	0	0	0	0	0
ENSGALP00000012879	2373	15	ERERKKEEEEKEKER	51.11	251	10.58	11.21	10.89	0	0	0	0	4	8	0	0	0	0	0	0	0	0	0	0	0	3	0	0	0	0	0	0	0	0	0	0	0	0	0	0	0	0	0	0	0	0	0	0	0
ENSGALP00000011738	3345	19	EEEEDSEKEEEEEEEKDVE	42.11	1031	30.82	31.39	31.11	1	0	0	0	2	13	0	1	0	0	0	0	0	0	0	0	2	0	0	0	0	0	0	0	0	0	0	0	0	0	0	0	0	0	0	1	0	0	0	0	0
ENSGALP00000003060	1404	18	ERRRSRSRERYRSRSRSR	50	329	23.43	24.72	24.07	5	0	0	0	0	2	1	0	0	0	0	0	0	0	0	0	0	10	0	0	0	0	0	0	0	0	0	0	0	0	0	0	0	0	0	0	0	0	0	0	0
ENSGALP00000008091	1413	18	KKEKKKKKKEKKAKEAAE	33.33	422	29.87	31.14	30.5	0	0	0	0	11	4	0	0	0	0	0	0	3	0	0	0	0	0	0	0	0	0	0	0	0	0	0	0	0	0	0	0	0	1	0	0	0	0	0	0	0
ENSGALP00000013980	2106	27	KKKLKTAKKKEKKEKKKKQEEEQEKKK	29.63	216	10.26	11.54	10.9	0	0	1	0	16	6	0	0	2	0	0	1	1	0	0	0	0	0	0	0	0	0	0	0	0	0	0	0	0	0	0	0	0	0	0	0	0	0	0	0	0
ENSGALP00000016417	3393	37	PPAASPPPPPPCPPAGAPPAPPLPPPPPPLPGPSLPL	84.68	37	1.09	2.18	1.64	2	0	0	0	0	0	0	0	0	0	1	4	5	0	23	0	0	0	0	2	0	0	0	0	0	0	1	0	0	0	0	0	0	0	0	0	0	0	0	0	0
ENSGALP00000013976	1044	19	AAARRATAAATARAAAERR	89.47	4	0.38	2.2	1.29	0	0	2	0	0	1	0	0	0	0	0	0	11	0	0	0	0	5	0	0	0	0	0	0	0	0	0	0	0	0	0	0	0	0	0	0	0	0	0	0	0
ENSGALP00000037161	2016	15	KKKQQQKKKKGGKGG	44.44	656	32.54	33.28	32.91	0	0	0	0	8	0	0	0	3	0	0	0	0	0	0	0	0	0	0	4	0	0	0	0	0	0	0	0	0	0	0	0	0	0	0	0	0	0	0	0	0
ENSGALP00000012650	1893	11	EEEEEEEEEEE	60.61	399	21.08	21.66	21.37	0	0	0	0	0	11	0	0	0	0	0	0	0	0	0	0	0	0	0	0	0	0	0	0	0	0	0	0	0	0	0	0	0	0	0	1	0	0	0	0	0
ENSGALP00000012472	2076	46	RGGGFGGGFGGRGGRGGGRGGFGGRGGGRGFGGRGGGFRGSRGGGG	60.14	634	30.54	32.76	31.65	1	5	0	0	0	0	0	0	0	0	0	0	0	0	0	0	0	9	0	31	0	0	0	0	0	0	0	0	0	0	0	0	0	0	0	0	0	0	0	0	0
ENSGALP00000010712	3417	18	SSSDSESSSSSSSSAASD	64.81	921	26.95	27.48	27.22	13	0	0	0	0	1	0	0	0	0	0	0	2	0	0	0	2	0	0	0	0	0	0	0	0	1	0	0	0	0	0	0	0	0	0	0	0	0	0	0	0
ENSGALP00000024726	2976	25	PLPAPPPPLRDPPPPPPERPPPIPP	65.33	554	18.62	19.46	19.04	0	0	0	0	0	1	0	0	0	0	0	2	1	0	17	0	1	2	1	0	0	0	0	0	0	0	1	0	0	0	0	0	0	0	0	0	0	0	0	0	0
ENSGALP00000008770	3945	15	AAAPAGGAAAPPAGA	73.33	425	10.77	11.15	10.96	0	0	0	0	0	0	0	0	0	0	0	0	9	0	3	0	0	0	0	3	0	0	0	0	0	0	0	0	0	0	0	0	0	0	0	0	0	0	0	0	0
ENSGALP00000012472	2076	28	EESEEEDEDDEDDEEDEDEEEESDEEEE	46.43	114	5.49	6.84	6.17	2	0	0	0	0	18	0	0	0	0	0	0	0	0	0	0	8	0	0	0	0	0	0	0	0	0	0	0	0	0	0	0	0	0	0	0	0	0	0	0	0
ENSGALP00000002276	717	14	SSSSDSSDSSSISS	35.71	170	23.71	25.66	24.69	11	0	0	0	0	0	0	0	0	0	0	0	0	0	0	0	2	0	1	0	0	0	0	0	0	0	0	0	0	0	0	0	0	0	0	0	0	0	0	0	0
ENSGALP00000003690	3879	25	EELLEEEEEEEEEEEMTDESEEEEE	56	623	16.06	16.71	16.38	1	0	1	0	0	19	0	0	0	1	0	2	0	0	0	0	1	0	0	0	0	0	0	0	0	0	0	0	0	0	0	0	0	0	0	1	0	0	0	0	0
ENSGALP00000012472	2076	23	ESEEEEEEDDEEEDEEDDESEDE	50.72	170	8.19	9.3	8.74	2	0	0	0	0	15	0	0	0	0	0	0	0	0	0	0	6	0	0	0	0	0	0	0	0	0	0	0	0	0	0	0	0	0	0	1	0	0	0	0	0
ENSGALP00000007158	2151	14	GGGSSGGGGAGGGG	90.48	83	3.86	4.51	4.18	2	0	0	0	0	0	0	0	0	0	0	0	1	0	0	0	0	0	0	11	0	0	0	0	0	0	0	0	0	0	0	0	0	0	0	0	0	0	0	0	0
ENSGALP00000001964	1137	26	LAPPPPPPPLGPPPPPPGPPPTPAAA	76.92	223	19.61	21.9	20.76	0	0	1	0	0	0	0	0	0	0	0	2	4	0	17	0	0	0	0	2	0	0	0	0	0	0	1	0	0	0	0	0	0	0	0	0	0	0	0	0	0
ENSGALP00000035122	2577	20	SSSDSSSDSSSDSDSSSDDS	65	481	18.67	19.44	19.05	14	0	0	0	0	0	0	0	0	0	0	0	0	0	0	0	6	0	0	0	0	0	0	0	0	0	0	0	0	0	0	0	0	0	0	0	0	0	0	0	0
ENSGALP00000001964	1137	16	PPPPPPPPPPPAEEPP	68.75	301	26.47	27.88	27.18	0	0	0	0	0	2	0	0	0	0	0	0	1	0	13	0	0	0	0	0	0	0	0	0	0	0	1	0	0	0	0	0	0	0	0	0	0	0	0	0	0
ENSGALP00000018144	1764	19	PPNPPPPVPPPPPASFPPP	70.18	488	27.66	28.74	28.2	1	1	0	1	0	0	0	1	0	0	0	0	1	0	14	0	0	0	0	0	0	0	0	0	0	0	1	0	0	0	0	0	0	0	0	0	0	0	0	0	0
ENSGALP00000002276	717	31	SSSSSSSSSSSSSSSSSSSSSSSSSSSSSSS	40.86	209	29.15	33.47	31.31	31	0	0	0	0	0	0	0	0	0	0	0	0	0	0	0	0	0	0	0	0	0	0	0	0	1	0	0	0	0	0	0	0	0	0	0	0	0	0	0	0
ENSGALP00000036904	6381	33	ESDDSNDDDDDDEDEDEDDEDDDSDDSQSESDS	40.4	547	8.57	9.09	8.83	7	0	0	1	0	6	0	0	1	0	0	0	0	0	0	0	18	0	0	0	0	0	0	0	0	0	0	0	0	0	0	0	0	0	1	0	0	0	0	0	0
ENSGALP00000013128	1458	14	SSAGSSPSSSSSSS	52.38	294	20.16	21.12	20.64	11	0	0	0	0	0	0	0	0	0	0	0	1	0	1	0	0	0	0	1	0	0	0	0	0	1	0	0	0	0	0	0	0	0	0	0	0	0	0	0	0
ENSGALP00000002189	1926	14	SSSSSSSSSSSPSS	52.38	429	22.27	23	22.64	13	0	0	0	0	0	0	0	0	0	0	0	0	0	1	0	0	0	0	0	0	0	0	0	0	1	0	0	0	0	0	0	0	0	0	0	0	0	0	0	0
ENSGALP00000017547	7836	15	SSTSSSNSSSVFSSS	44.44	1040	13.27	13.46	13.37	11	1	1	1	0	0	0	1	0	0	0	0	0	0	0	0	0	0	0	0	0	0	0	0	0	0	0	0	0	0	0	0	0	0	0	0	0	0	0	0	0
ENSGALP00000001601	2082	19	GAGVGGLGAGLGAGLGAGG	68.42	45	2.16	3.07	2.62	0	0	0	0	0	0	0	1	0	0	0	3	4	0	0	0	0	0	0	11	0	0	0	0	0	0	0	0	0	0	0	0	0	0	0	0	0	0	0	0	0
ENSGALP00000002755	2337	17	EEDGEDEEEEEEEGEKE	58.82	16	0.68	1.41	1.05	0	0	0	0	1	12	0	0	0	0	0	0	0	0	0	0	2	0	0	2	0	0	0	0	0	0	0	0	0	0	0	0	0	0	0	1	0	0	0	0	0
ENSGALP00000001910	1554	13	AQQQAAAAAAAAA	66.67	105	6.76	7.59	7.18	0	0	0	0	0	0	0	0	3	0	0	0	10	0	0	0	0	0	0	0	0	0	0	0	0	0	0	0	1	0	0	0	0	0	0	0	0	0	0	0	0
ENSGALP00000013230	2067	23	PPPPPPPPPPPLPEPTPPEPEEE	79.71	24	1.16	2.27	1.72	0	0	1	0	0	5	0	0	0	0	0	1	0	0	16	0	0	0	0	0	0	0	0	0	0	0	1	0	0	0	0	0	0	0	0	0	0	0	0	0	0
ENSGALP00000001601	2082	28	VPGAGVGGPAAAAAAAKAAAKAGAYGAG	70.24	282	13.54	14.89	14.22	0	0	0	0	2	0	1	2	0	0	0	0	14	0	2	0	0	0	0	7	0	0	0	0	0	0	0	0	1	0	0	0	0	0	0	0	0	0	0	0	0
ENSGALP00000026378	3579	19	EEMDEKEEEEEEEDEEEEE	45.61	97	2.71	3.24	2.98	0	0	0	0	1	15	0	0	0	1	0	0	0	0	0	0	2	0	0	0	0	0	0	0	0	0	0	0	0	0	0	0	0	0	0	1	0	0	0	0	0
ENSGALP00000002654	3129	25	SPPPPLPTTTPPPPTPPLPPLPPSP	68	538	17.19	17.99	17.59	2	0	4	0	0	0	0	0	0	0	0	3	0	0	16	0	0	0	0	0	0	0	0	0	0	0	0	0	0	0	0	0	0	0	0	0	0	0	0	0	0
ENSGALP00000002102	2319	40	SESGSGSEEEEEESSSEGSEEEGEEEEEEEEEETGSNSEE	55	283	12.2	13.93	13.07	10	0	1	1	0	23	0	0	0	0	0	0	0	0	0	0	0	0	0	5	0	0	0	0	0	0	0	0	0	0	0	0	0	0	0	1	0	0	0	0	0
ENSGALP00000024954	1749	28	QSQLPQQQPQPQQPQQQQGPQQQAQPHQ	59.52	315	18.01	19.61	18.81	1	0	0	0	0	0	0	0	17	0	0	1	1	0	6	1	0	0	0	1	0	0	0	0	0	0	0	0	0	0	0	0	0	0	0	0	0	0	0	0	0
ENSGALP00000004166	3549	17	SFGSSSLSSVGGSGSSS	52.94	270	7.61	8.09	7.85	10	1	0	0	0	0	0	1	0	0	0	1	0	0	0	0	0	0	0	4	0	0	0	0	0	0	0	0	0	0	0	0	0	0	0	0	0	0	0	0	0
ENSGALP00000001601	2082	21	GAGPAAAAKAAAKAAKYGAGG	65.08	507	24.35	25.36	24.86	0	0	0	0	3	0	1	0	0	0	0	0	11	0	1	0	0	0	0	5	0	0	0	0	0	0	0	0	0	0	0	0	0	0	0	0	0	0	0	0	0
ENSGALP00000003357	2910	23	SDKSSSDRSRRSSSSRSSSNHSR	50.72	146	5.02	5.81	5.41	13	0	0	1	1	0	0	0	0	0	0	0	0	0	0	1	2	5	0	0	0	0	0	0	0	0	0	0	0	0	0	0	0	0	0	0	0	0	0	0	0
ENSGALP00000032479	1188	18	PSPSTTSSNNNSSSSSNS	50	29	2.44	3.96	3.2	10	0	2	4	0	0	0	0	0	0	0	0	0	0	2	0	0	0	0	0	0	0	0	0	0	1	0	0	0	0	0	0	0	0	0	0	0	0	0	0	0
ENSGALP00000038636	699	23	KRGKHKDKKKKKKMKKKLKKKSK	34.78	98	14.02	17.31	15.67	1	0	0	0	16	0	0	0	0	1	0	1	0	0	0	1	1	1	0	1	0	0	0	0	0	0	0	0	0	0	0	0	0	1	0	0	0	0	0	0	0
ENSGALP00000001601	2082	14	AAAAAAKAAAKAAA	64.29	422	20.27	20.94	20.61	0	0	0	0	2	0	0	0	0	0	0	0	12	0	0	0	0	0	0	0	0	0	0	0	0	0	0	0	1	0	0	0	0	0	0	0	0	0	0	0	0
ENSGALP00000003752	5457	18	LIPLLIFLILLLGLLLLL	59.26	719	13.18	13.51	13.34	0	1	0	0	0	0	0	0	0	0	0	12	0	0	1	0	0	0	3	1	0	1	0	0	0	0	0	0	0	0	0	0	0	0	0	0	0	0	0	0	0
ENSGALP00000003776	3225	14	SSGSGSSSSSSSTS	52.38	314	9.74	10.17	9.95	11	0	1	0	0	0	0	0	0	0	0	0	0	0	0	0	0	0	0	2	0	0	0	0	0	1	0	0	0	0	0	0	0	0	0	0	0	0	0	0	0
ENSGALP00000005136	3762	15	LLEKKKKKKKKLRLK	33.33	814	21.64	22.04	21.84	0	0	0	0	9	1	0	0	0	0	0	4	0	0	0	0	0	1	0	0	0	0	0	0	0	0	0	0	0	0	0	0	0	1	0	0	0	0	0	0	0
ENSGALP00000004614	6108	25	STITDSSSSASTSSSSSAVASASST	46.67	231	3.78	4.19	3.99	14	0	4	0	0	0	0	1	0	0	0	0	4	0	0	0	1	0	1	0	0	0	0	0	0	1	0	0	0	0	0	0	0	0	0	0	0	0	0	0	0
ENSGALP00000004224	2589	17	LLLLLLLLLCILLAARA	64.71	9	0.35	1	0.68	0	0	0	0	0	0	0	0	0	0	1	11	3	0	0	0	0	1	1	0	0	1	0	0	0	0	0	0	0	0	0	0	0	0	0	0	0	0	0	0	0
ENSGALP00000004332	1513	17	QMQLLQQLLQQQQQQTQ	58.82	281	18.57	19.7	19.13	0	0	1	0	0	0	0	0	11	1	0	4	0	0	0	0	0	0	0	0	0	0	0	0	0	0	0	0	0	0	0	1	0	0	0	0	0	0	0	0	0
ENSGALP00000012590	1890	22	QQLVFQQQLLQMQQLQQQQHLL	54.55	127	6.72	7.88	7.3	0	1	0	0	0	0	0	1	12	1	0	6	0	0	0	1	0	0	0	0	0	0	0	0	0	0	0	0	0	0	0	0	0	0	0	0	0	0	0	0	0
ENSGALP00000005328	3702	17	KMKKYKKVKKKKKSKDK	25.49	1175	31.74	32.2	31.97	1	0	0	0	12	0	1	1	0	1	0	0	0	0	0	0	1	0	0	0	0	0	0	0	0	0	0	0	0	0	0	0	0	1	0	0	0	0	0	0	0
ENSGALP00000001470	3627	32	EKKSKKPKKKEKKHKEKEKDKGKKKEKEKKEE	36.46	838	23.1	23.99	23.55	1	0	0	0	19	8	0	0	0	0	0	0	0	0	1	1	1	0	0	1	0	0	0	0	0	0	0	0	0	0	0	0	0	0	0	0	0	0	0	0	0
ENSGALP00000004067	1332	15	EEVPEVREEEEEEEE	55.56	6	0.45	1.58	1.01	0	0	0	0	0	11	0	2	0	0	0	0	0	0	1	0	0	1	0	0	0	0	0	0	0	0	0	0	0	0	0	0	0	0	0	1	0	0	0	0	0
ENSGALP00000003305	2919	12	STSSTSSSSSSS	36.11	62	2.12	2.54	2.33	10	0	2	0	0	0	0	0	0	0	0	0	0	0	0	0	0	0	0	0	0	0	0	0	0	1	0	0	0	0	0	0	0	0	0	0	0	0	0	0	0
ENSGALP00000006213	15606	15	RPAPPTPRPPPPPPA	95.56	8	0.05	0.15	0.1	0	0	1	0	0	0	0	0	0	0	0	0	2	0	10	0	0	2	0	0	0	0	0	0	0	0	1	0	0	0	0	0	0	0	0	0	0	0	0	0	0
ENSGALP00000027345	1197	18	KEKKEKKEKKEKKEKKKK	27.78	107	8.94	10.44	9.69	0	0	0	0	13	5	0	0	0	0	0	0	0	0	0	0	0	0	0	0	0	0	0	0	0	0	0	0	0	0	0	0	0	0	0	0	0	0	0	0	0
ENSGALP00000005478	1698	35	EKEESKEERSEREEEESEREEEESKGEEEESERKE	51.43	501	29.51	31.57	30.54	5	0	0	0	4	21	0	0	0	0	0	0	0	0	0	0	0	4	0	1	0	0	0	0	0	0	0	0	0	0	0	0	0	0	0	0	0	0	0	0	0
ENSGALP00000002781	1245	20	SDSSSDSSSSSSSSSSDSDS	50	340	27.31	28.92	28.11	16	0	0	0	0	0	0	0	0	0	0	0	0	0	0	0	4	0	0	0	0	0	0	0	0	1	0	0	0	0	0	0	0	0	0	0	0	0	0	0	0
ENSGALP00000001601	2082	16	AGAAAAAAKAAKYGAG	64.58	347	16.67	17.44	17.05	0	0	0	0	2	0	1	0	0	0	0	0	10	0	0	0	0	0	0	3	0	0	0	0	0	0	0	0	1	0	0	0	0	0	0	0	0	0	0	0	0
ENSGALP00000011529	3492	21	SGSESSSGSDSESESSSSDSE	44.44	432	12.37	12.97	12.67	13	0	0	0	0	4	0	0	0	0	0	0	0	0	0	0	2	0	0	2	0	0	0	0	0	0	0	0	0	0	0	0	0	0	0	0	0	0	0	0	0
ENSGALP00000005120	3444	19	EQEDMEEEEEEDEEAMEED	57.89	18	0.52	1.07	0.8	0	0	0	0	0	12	0	0	1	2	0	0	1	0	0	0	3	0	0	0	0	0	0	0	0	0	0	0	0	0	0	0	0	0	0	1	0	0	0	0	0
ENSGALP00000006307	1023	12	EEEDEEGEEEEE	52.78	325	31.77	32.94	32.36	0	0	0	0	0	10	0	0	0	0	0	0	0	0	0	0	1	0	0	1	0	0	0	0	0	0	0	0	0	0	0	0	0	0	0	1	0	0	0	0	0
ENSGALP00000003954	1944	19	RGGGGGGFHRRGGGGGRGG	85.96	9	0.46	1.44	0.95	0	1	0	0	0	0	0	0	0	0	0	0	0	0	0	1	0	4	0	13	0	0	0	0	0	0	0	0	0	0	0	0	0	0	0	0	0	0	0	1	0
ENSGALP00000001601	2082	12	AAAAKAAAKAAK	58.33	584	28.05	28.63	28.34	0	0	0	0	3	0	0	0	0	0	0	0	9	0	0	0	0	0	0	0	0	0	0	0	0	0	0	0	0	0	0	0	0	0	0	0	0	0	0	0	0
ENSGALP00000003970	2820	12	HHHHHHHHHHHH	63.89	193	6.84	7.27	7.06	0	0	0	0	0	0	0	0	0	0	0	0	0	0	0	12	0	0	0	0	0	0	0	0	0	0	0	0	0	0	1	0	0	0	0	0	0	0	0	0	0
ENSGALP00000023081	2889	23	EKEEVEEVKEEEYDEEEEEEDDD	55.07	39	1.35	2.15	1.75	0	0	0	0	2	14	1	2	0	0	0	0	0	0	0	0	4	0	0	0	0	0	0	0	0	0	0	0	0	0	0	0	0	0	0	1	0	0	0	0	0
ENSGALP00000018537	1443	10	KKKKKKKKKK	23.33	99	6.86	7.55	7.21	0	0	0	0	10	0	0	0	0	0	0	0	0	0	0	0	0	0	0	0	0	0	0	0	0	0	0	0	0	0	0	0	0	1	0	0	0	0	0	0	0
ENSGALP00000012815	1899	23	AASVPPPPAAAPSPPPPPSPQAP	69.57	169	8.9	10.11	9.51	3	0	0	0	0	0	0	1	1	0	0	0	6	0	12	0	0	0	0	0	0	0	0	0	0	0	1	0	0	0	0	0	0	0	0	0	0	0	0	0	0
ENSGALP00000040060	1095	16	LLLLLLLLLLLLPPPP	68.75	11	1	2.47	1.74	0	0	0	0	0	0	0	0	0	0	0	12	0	0	4	0	0	0	0	0	0	1	0	0	0	0	0	0	0	0	0	0	0	0	0	0	0	0	0	0	0
ENSGALP00000010227	3187	18	EEEEEEEEEEEEEAENEE	44.44	194	6.09	6.65	6.37	0	0	0	1	0	16	0	0	0	0	0	0	1	0	0	0	0	0	0	0	0	0	0	0	0	0	0	0	0	0	0	0	0	0	0	1	0	0	0	0	0
ENSGALP00000023488	3069	28	PPLPLEMPPPPPPPPDSPPPPPPPPPPP	75	697	22.71	23.62	23.17	1	0	0	0	0	1	0	0	0	1	0	2	0	0	22	0	1	0	0	0	0	0	0	0	0	0	1	0	0	0	0	0	0	0	0	0	0	0	0	0	0
ENSGALP00000010227	3187	54	QQQHALQQQLHQLQQQQLQQQQLQQLQQQNLQQQQLQHQQQQIQQQQLQQQHLQ	49.38	495	15.53	17.23	16.38	0	0	0	1	0	0	0	0	37	0	0	10	1	0	0	4	0	0	1	0	0	0	0	0	0	0	0	0	0	0	0	0	0	0	0	0	0	0	0	0	0
ENSGALP00000008146	1641	14	AEAVAAAVAAAAAE	85.71	14	0.85	1.71	1.28	0	0	0	0	0	2	0	2	0	0	0	0	10	0	0	0	0	0	0	0	0	0	0	0	0	0	0	0	1	0	0	0	0	0	0	0	0	0	0	0	0
ENSGALP00000011529	3492	18	SKDSSSGSKSSSSSKQKK	44.44	848	24.28	24.8	24.54	10	0	0	0	5	0	0	0	1	0	0	0	0	0	0	0	1	0	0	1	0	0	0	0	0	1	0	0	0	0	0	0	0	0	0	0	0	0	0	0	0
ENSGALP00000024924	2445	42	SRTSSSGSTSSNSRSSSSSSTVSSSSYSSSSGSSRSSSRSSS	49.21	512	20.94	22.66	21.8	30	0	3	1	0	0	1	1	0	0	0	0	0	0	0	0	0	4	0	2	0	0	0	0	0	1	0	0	0	0	0	0	0	0	0	0	0	0	0	0	0
ENSGALP00000001470	3627	24	KKSSKHKKKKHKKEKEEKSKDKKK	30.56	922	25.42	26.08	25.75	3	0	0	0	15	3	0	0	0	0	0	0	0	0	0	2	1	0	0	0	0	0	0	0	0	0	0	0	0	0	0	0	0	0	0	0	0	0	0	0	0
ENSGALP00000014509	1938	19	GNPGGPGGPGGRGRGRGQG	64.91	348	17.96	18.94	18.45	0	0	0	1	0	0	0	0	1	0	0	0	0	0	3	0	0	3	0	11	0	0	0	0	0	0	0	0	0	0	0	0	0	0	0	0	0	0	0	0	0
ENSGALP00000014509	1938	17	PPPASGAPGGGGGGGGG	78.43	8	0.41	1.29	0.85	1	0	0	0	0	0	0	0	0	0	0	0	2	0	4	0	0	0	0	10	0	0	0	0	0	0	0	0	0	0	0	0	0	0	0	0	0	0	0	1	0
ENSGALP00000010387	1131	21	EEGEEGEEEELEGEEEGEEEE	53.97	348	30.77	32.63	31.7	0	0	0	0	0	16	0	0	0	0	0	1	0	0	0	0	0	0	0	4	0	0	0	0	0	0	0	0	0	0	0	0	0	0	0	0	0	0	0	0	0
ENSGALP00000023488	3069	21	PPPPPPPQTPPPPTPKAPPPP	77.78	907	29.55	30.24	29.9	0	0	2	0	1	0	0	0	1	0	0	0	1	0	16	0	0	0	0	0	0	0	0	0	0	0	1	0	0	0	0	0	0	0	0	0	0	0	0	0	0
ENSGALP00000014627	2565	45	ESSDSSSSSETDSSSDSDSDSSSSSSESSSSSDSSSSSSDSSDSD	47.41	593	23.12	24.87	24	32	0	1	0	0	3	0	0	0	0	0	0	0	0	0	0	9	0	0	0	0	0	0	0	0	1	0	0	0	0	0	0	0	0	0	0	0	0	0	0	0
ENSGALP00000023081	2889	22	SEEESEHSSEAEEAEEAEAEEE	71.21	10	0.35	1.11	0.73	4	0	0	0	0	13	0	0	0	0	0	0	4	0	0	1	0	0	0	0	0	0	0	0	0	0	0	0	0	0	0	0	0	0	0	0	0	0	0	0	0
ENSGALP00000006604	1419	15	EPPEESEEEGEEPEE	53.33	144	10.15	11.21	10.68	1	0	0	0	0	10	0	0	0	0	0	0	0	0	3	0	0	0	0	1	0	0	0	0	0	0	0	0	0	0	0	0	0	0	0	0	0	0	0	0	0
ENSGALP00000014104	1806	15	SLSSSSIKSGSSSSS	46.67	532	29.46	30.29	29.87	11	0	0	0	1	0	0	0	0	0	0	1	0	0	0	0	0	0	1	1	0	0	0	0	0	1	0	0	0	0	0	0	0	0	0	0	0	0	0	0	0
ENSGALP00000001890	2955	14	EEEEEEEEEEEEEE	59.52	766	25.92	26.4	26.16	0	0	0	0	0	14	0	0	0	0	0	0	0	0	0	0	0	0	0	0	0	0	0	0	0	0	0	0	0	0	0	0	0	0	0	1	0	0	0	0	0
ENSGALP00000003746	7647	25	QPGMQPQPGMQQPQQQPQQQPQPQQ	70.67	2386	31.2	31.53	31.37	0	0	0	0	0	0	0	0	14	2	0	0	0	0	7	0	0	0	0	2	0	0	0	0	0	0	0	0	0	0	0	0	0	0	0	0	0	0	0	0	0
ENSGALP00000032339	798	30	SSSDSSSDSKSSSSSSSSSENSSSDSEDEE	40	174	21.8	25.56	23.68	20	0	0	1	1	4	0	0	0	0	0	0	0	0	0	0	4	0	0	0	0	0	0	0	0	1	0	0	0	0	0	0	0	0	0	0	0	0	0	0	0
ENSGALP00000012591	2115	18	QVLLQQQQALMLQQQQLQ	55.56	156	7.38	8.23	7.8	0	0	0	0	0	0	0	1	10	1	0	5	1	0	0	0	0	0	0	0	0	0	0	0	0	0	0	0	0	0	0	0	0	0	0	0	0	0	0	0	0
ENSGALP00000006742	2013	16	TAPAATTTTTTTTSTT	62.5	89	4.42	5.22	4.82	1	0	11	0	0	0	0	0	0	0	0	0	3	0	1	0	0	0	0	0	0	0	0	0	0	0	0	1	0	0	0	0	0	0	0	0	0	0	0	0	0
ENSGALP00000011696	774	27	RGGGRGGGRGGRGRGGVTRGGGPGRGG	93.83	20	2.58	6.07	4.33	0	0	1	0	0	0	0	1	0	0	0	0	0	0	1	0	0	7	0	17	0	0	0	0	0	0	0	0	0	0	0	0	0	0	0	0	0	0	0	0	0
ENSGALP00000015394	2103	16	EVREENYEEEEEEEEE	43.75	671	31.91	32.67	32.29	0	0	0	1	0	12	1	1	0	0	0	0	0	0	0	0	0	1	0	0	0	0	0	0	0	0	0	0	0	0	0	0	0	0	0	1	0	0	0	0	0
ENSGALP00000025803	8328	14	SSDQSSSSSQSQSS	52.38	1500	18.01	18.18	18.1	10	0	0	0	0	0	0	0	3	0	0	0	0	0	0	0	1	0	0	0	0	0	0	0	0	1	0	0	0	0	0	0	0	0	0	0	0	0	0	0	0
ENSGALP00000018410	4890	20	SGGGGGGGGGGGGGGGGSGG	81.67	4	0.08	0.49	0.29	2	0	0	0	0	0	0	0	0	0	0	0	0	0	0	0	0	0	0	18	0	0	0	0	0	0	0	0	0	0	0	0	0	0	0	0	0	0	0	1	0
ENSGALP00000020585	1071	17	GCGRGRGGMQGRGRGGG	52.94	154	14.38	15.97	15.17	0	0	0	0	0	0	0	0	1	1	1	0	0	0	0	0	0	4	0	10	0	0	0	0	0	0	0	0	0	0	0	0	0	0	0	0	0	0	0	0	0
ENSGALP00000029541	705	18	EAEKAKAAAMAAAAAEVA	57.41	88	12.48	15.04	13.76	0	0	0	0	2	3	0	1	0	1	0	0	11	0	0	0	0	0	0	0	0	0	0	0	0	0	0	0	1	0	0	0	0	0	0	0	0	0	0	0	0
ENSGALP00000036924	1515	13	KKEKKKKKKGKKG	28.21	234	15.45	16.3	15.87	0	0	0	0	10	1	0	0	0	0	0	0	0	0	0	0	0	0	0	2	0	0	0	0	0	0	0	0	0	0	0	0	0	1	0	0	0	0	0	0	0
ENSGALP00000016173	1650	48	PPLGPLPPGPPPPVPGYGPPPGPPPPQQGPPPPPGPFPPRPPGPLGPP	69.44	285	17.27	20.18	18.73	0	1	0	0	0	0	1	1	2	0	0	3	0	0	30	0	0	1	0	9	0	0	0	0	0	0	1	0	0	0	0	0	0	0	0	0	0	0	0	0	0
ENSGALP00000010760	723	17	SSSGSSSNGSGNGSSNS	62.75	214	29.6	31.95	30.77	10	0	0	3	0	0	0	0	0	0	0	0	0	0	0	0	0	0	0	4	0	0	0	0	0	0	0	0	0	0	0	0	0	0	0	0	0	0	0	0	0
ENSGALP00000002001	1080	16	GGAPIAAAAAAAAGAA	87.5	65	6.02	7.5	6.76	0	0	0	0	0	0	0	0	0	0	0	0	11	0	1	0	0	0	1	3	0	0	0	0	0	0	0	0	1	0	0	0	0	0	0	0	0	0	0	0	0
ENSGALP00000021035	4011	23	ESSSESECDSDDDSSCSSSSDSE	52.17	440	10.97	11.54	11.26	12	0	0	0	0	4	0	0	0	0	2	0	0	0	0	0	5	0	0	0	0	0	0	0	0	0	0	0	0	0	0	0	0	0	0	0	0	0	0	0	0
ENSGALP00000033182	1314	17	PSPPPPPPPPPPASSPA	86.27	28	2.13	3.42	2.78	3	0	0	0	0	0	0	0	0	0	0	0	2	0	12	0	0	0	0	0	0	0	0	0	0	0	1	0	0	0	0	0	0	0	0	0	0	0	0	0	0
ENSGALP00000012604	2010	13	HHHHHHHPHPHHH	51.28	4	0.2	0.85	0.52	0	0	0	0	0	0	0	0	0	0	0	0	0	0	2	11	0	0	0	0	0	0	0	0	0	0	0	0	0	0	1	0	0	0	0	0	0	0	0	0	0
ENSGALP00000017372	2595	11	KKKKKRKKKKK	27.27	377	14.53	14.95	14.74	0	0	0	0	10	0	0	0	0	0	0	0	0	0	0	0	0	1	0	0	0	0	0	0	0	0	0	0	0	0	0	0	0	1	0	0	0	0	0	0	0
ENSGALP00000015402	3306	12	PSPSSSSSSSSS	47.22	241	7.29	7.65	7.47	10	0	0	0	0	0	0	0	0	0	0	0	0	0	2	0	0	0	0	0	0	0	0	0	0	1	0	0	0	0	0	0	0	0	0	0	0	0	0	0	0
ENSGALP00000010959	2172	13	LLLPLLLALALLA	74.36	1	0.05	0.64	0.35	0	0	0	0	0	0	0	0	0	0	0	9	3	0	1	0	0	0	0	0	0	0	0	0	0	0	0	0	0	0	0	0	0	0	0	0	0	0	0	0	0
ENSGALP00000020439	1638	14	DEDEEDEEEEEEEE	52.38	528	32.23	33.09	32.66	0	0	0	0	0	11	0	0	0	0	0	0	0	0	0	0	3	0	0	0	0	0	0	0	0	0	0	0	0	0	0	0	0	0	0	1	0	0	0	0	0
ENSGALP00000006581	2082	11	GGGGGGGGGGG	66.67	647	31.08	31.6	31.34	0	0	0	0	0	0	0	0	0	0	0	0	0	0	0	0	0	0	0	11	0	0	0	0	0	0	0	0	0	0	0	0	0	0	0	0	0	0	0	1	0
ENSGALP00000019492	1740	32	DDEGEEEDEEEEEEEEEEEEEEEEEEEEEEEE	50	359	20.63	22.47	21.55	0	0	0	0	0	28	0	0	0	0	0	0	0	0	0	0	3	0	0	1	0	0	0	0	0	0	0	0	0	0	0	0	0	0	0	1	0	0	0	0	0
ENSGALP00000017695	612	14	PEKKPPPPPPPPKK	64.29	170	27.78	30.07	28.92	0	0	0	0	4	1	0	0	0	0	0	0	0	0	9	0	0	0	0	0	0	0	0	0	0	0	1	0	0	0	0	0	0	0	0	0	0	0	0	0	0
ENSGALP00000009054	1137	15	GGAGGAGGFGAGGGG	77.78	305	26.82	28.14	27.48	0	1	0	0	0	0	0	0	0	0	0	0	3	0	0	0	0	0	0	11	0	0	0	0	0	0	0	0	0	0	0	0	0	0	0	0	0	0	0	0	0
ENSGALP00000027760	693	16	DEDDEDDDLEDSDDDD	45.83	111	16.02	18.33	17.17	1	0	0	0	0	3	0	0	0	0	0	1	0	0	0	0	11	0	0	0	0	0	0	0	0	0	0	0	0	0	0	0	0	0	0	0	0	0	0	0	0
ENSGALP00000021770	1572	24	AQQQASAAAAAAATAATAGTTTTA	61.11	104	6.62	8.14	7.38	1	0	6	0	0	0	0	0	3	0	0	0	13	0	0	0	0	0	0	1	0	0	0	0	0	0	0	0	1	0	0	0	0	0	0	0	0	0	0	0	0
ENSGALP00000002254	1230	22	GGPGPGGPGGGAGGPGGGAGGA	96.97	47	3.82	5.61	4.72	0	0	0	0	0	0	0	0	0	0	0	0	3	0	4	0	0	0	0	15	0	0	0	0	0	0	0	0	0	0	0	0	0	0	0	0	0	0	0	0	0
ENSGALP00000009720	2766	24	KKKKKKKEKKKHKKHKKHKKHKKH	33.33	890	32.18	33.04	32.61	0	0	0	0	18	1	0	0	0	0	0	0	0	0	0	5	0	0	0	0	0	0	0	0	0	0	0	0	0	0	0	0	0	1	0	0	0	0	0	0	0
ENSGALP00000018629	3810	36	GPPPGSGSSSGSSASSSSSSSSSSSTSSSVASSPAA	75.93	78	2.05	2.99	2.52	22	0	1	0	0	0	0	1	0	0	0	0	4	0	4	0	0	0	0	4	0	0	0	0	0	1	0	0	0	0	0	0	0	0	0	0	0	0	0	0	0
ENSGALP00000033848	540	19	QQQQQQQQQQAAGPGQGQA	77.19	68	12.59	16.11	14.35	0	0	0	0	0	0	0	0	12	0	0	0	3	0	1	0	0	0	0	3	0	0	0	0	0	0	0	0	0	0	0	1	0	0	0	0	0	0	0	0	0
ENSGALP00000009933	987	11	GGYGGGGYGGG	78.79	316	32.02	33.13	32.57	0	0	0	0	0	0	2	0	0	0	0	0	0	0	0	0	0	0	0	9	0	0	0	0	0	0	0	0	0	0	0	0	0	0	0	0	0	0	0	0	0
ENSGALP00000009933	987	19	SGGGGGGGGGNWGGRSNSG	75.44	294	29.79	31.71	30.75	3	0	0	2	0	0	0	0	0	0	0	0	0	1	0	0	0	1	0	12	0	0	0	0	0	0	0	0	0	0	0	0	0	0	0	0	0	0	0	1	0
ENSGALP00000023238	882	17	SSSSSSSSETSGSSSDS	54.9	100	11.34	13.27	12.3	13	0	1	0	0	1	0	0	0	0	0	0	0	0	0	0	1	0	0	1	0	0	0	0	0	1	0	0	0	0	0	0	0	0	0	0	0	0	0	0	0
ENSGALP00000014918	2682	29	SSGGSGSSSESESSSESDSDSESSSSDSD	60.92	45	1.68	2.76	2.22	18	0	0	0	0	4	0	0	0	0	0	0	0	0	0	0	4	0	0	3	0	0	0	0	0	0	0	0	0	0	0	0	0	0	0	0	0	0	0	0	0
ENSGALP00000011409	1722	16	PPAPPPPPLPPAAPPP	72.92	511	29.67	30.6	30.14	0	0	0	0	0	0	0	0	0	0	0	1	3	0	12	0	0	0	0	0	0	0	0	0	0	0	1	0	0	0	0	0	0	0	0	0	0	0	0	0	0
ENSGALP00000009933	987	42	GGGGYNSYGGYGGGGGGGYGGYGGGSYGGGGGGGDYGNGYGG	79.37	237	24.01	28.27	26.14	2	0	0	2	0	0	8	0	0	0	0	0	0	0	0	0	1	0	0	29	0	0	0	0	0	0	0	0	0	0	0	0	0	0	0	0	0	0	0	1	0
ENSGALP00000018626	1224	22	SASISSPSSSSSRSPSLSPTSP	59.09	230	18.79	20.59	19.69	13	0	1	0	0	0	0	0	0	0	0	1	1	0	4	0	0	1	1	0	0	0	0	0	0	1	0	0	0	0	0	0	0	0	0	0	0	0	0	0	0
ENSGALP00000010367	2346	89	QMQQQQNQQQMQQQQQQQQLQRIAQMQQLQAAQAMQVQQQQQQQQQQQQQIPQQQLQQQPPQQVMQQQMQQMQQQQQQQQVAQAQQSQL	51.31	254	10.83	14.62	12.72	1	0	0	1	0	0	0	3	61	7	0	4	6	0	3	0	0	1	2	0	0	0	0	0	0	0	0	0	0	0	0	1	0	0	0	0	0	0	0	0	0
ENSGALP00000006350	750	16	DEEDEEDEKEEEEEED	52.08	228	30.4	32.53	31.47	0	0	0	0	1	11	0	0	0	0	0	0	0	0	0	0	4	0	0	0	0	0	0	0	0	0	0	0	0	0	0	0	0	0	0	1	0	0	0	0	0
ENSGALP00000011187	1950	20	AQTQHHQHQQQQQQAQQQQQ	58.33	146	7.49	8.51	8	0	0	1	0	0	0	0	0	14	0	0	0	2	0	0	3	0	0	0	0	0	0	0	0	0	0	0	0	0	0	0	1	0	0	0	0	0	0	0	0	0
ENSGALP00000011187	1950	13	QPQQQRQQQQQQQ	69.23	13	0.67	1.33	1	0	0	0	0	0	0	0	0	11	0	0	0	0	0	1	0	0	1	0	0	0	0	0	0	0	0	0	0	0	0	0	1	0	0	0	0	0	0	0	0	0
ENSGALP00000011187	1950	12	SSSSASSSSSSS	52.78	195	10	10.62	10.31	11	0	0	0	0	0	0	0	0	0	0	0	1	0	0	0	0	0	0	0	0	0	0	0	0	1	0	0	0	0	0	0	0	0	0	0	0	0	0	0	0
ENSGALP00000012240	1965	25	DLPPPPPAPDLDLPPPPPPPPPEPL	64	124	6.31	7.58	6.95	0	0	0	0	0	1	0	0	0	0	0	4	1	0	16	0	3	0	0	0	0	0	0	0	0	0	1	0	0	0	0	0	0	0	0	0	0	0	0	0	0
ENSGALP00000012395	567	21	ELEEEEEEDEEEEEESSEPEP	63.49	16	2.82	6.53	4.67	2	0	0	0	0	15	0	0	0	0	0	1	0	0	2	0	1	0	0	0	0	0	0	0	0	0	0	0	0	0	0	0	0	0	0	1	0	0	0	0	0
ENSGALP00000009531	3363	36	EEEDEEDEDEDEDEDEEEEEEEEEEEEEEEEEEEEE	48.15	267	7.94	9.01	8.47	0	0	0	0	0	30	0	0	0	0	0	0	0	0	0	0	6	0	0	0	0	0	0	0	0	0	0	0	0	0	0	0	0	0	0	1	0	0	0	0	0
ENSGALP00000013122	1722	15	MGGMGGMGGGMGGGM	60	558	32.4	33.28	32.84	0	0	0	0	0	0	0	0	0	5	0	0	0	0	0	0	0	0	0	10	0	0	0	0	0	0	0	0	0	0	0	0	0	0	0	0	0	0	0	0	0
ENSGALP00000009122	1572	18	SSSSSASQGASQSSSSSG	74.07	23	1.46	2.61	2.04	12	0	0	0	0	0	0	0	2	0	0	0	2	0	0	0	0	0	0	2	0	0	0	0	0	1	0	0	0	0	0	0	0	0	0	0	0	0	0	0	0
ENSGALP00000013594	3906	15	SSSSSSSTSENSSPS	51.11	758	19.41	19.79	19.6	11	0	1	1	0	1	0	0	0	0	0	0	0	0	1	0	0	0	0	0	0	0	0	0	0	1	0	0	0	0	0	0	0	0	0	0	0	0	0	0	0
ENSGALP00000013206	4974	22	GPQGPPGPPGPPGPPAPSVPPG	65.15	393	7.9	8.34	8.12	1	0	0	0	0	0	0	1	1	0	0	0	1	0	12	0	0	0	0	6	0	0	0	0	0	0	0	0	0	0	0	0	0	0	0	0	0	0	0	0	0
ENSGALP00000010140	4482	18	EVEQAEEEEEEEERQEEA	68.52	1118	24.94	25.35	25.15	0	0	0	0	0	12	0	1	2	0	0	0	2	0	0	0	0	1	0	0	0	0	0	0	0	0	0	0	0	0	0	0	0	0	0	1	0	0	0	0	0
ENSGALP00000010140	4482	23	VVEEEDGEEEEEGEEEEEVEEEE	60.87	1188	26.51	27.02	26.76	0	0	0	0	0	17	0	3	0	0	0	0	0	0	0	0	1	0	0	2	0	0	0	0	0	0	0	0	0	0	0	0	0	0	0	1	0	0	0	0	0
ENSGALP00000035122	2577	21	SSSESESTSESSSSDSEDSET	53.97	697	27.05	27.86	27.45	12	0	2	0	0	5	0	0	0	0	0	0	0	0	0	0	2	0	0	0	0	0	0	0	0	0	0	0	0	0	0	0	0	0	0	0	0	0	0	0	0
ENSGALP00000027754	1020	20	HHSKHHHHHHHHHRHSSSHH	55	168	16.47	18.43	17.45	4	0	0	0	1	0	0	0	0	0	0	0	0	0	0	14	0	1	0	0	0	0	0	0	0	0	0	0	0	0	1	0	0	0	0	0	0	0	0	0	0
ENSGALP00000039878	3048	22	VVSVSSSLSSVSSLGLSLSSNS	60.61	775	25.43	26.15	25.79	12	0	0	1	0	0	0	4	0	0	0	4	0	0	0	0	0	0	0	1	0	0	0	0	0	0	0	0	0	0	0	0	0	0	0	0	0	0	0	0	0
ENSGALP00000010207	2790	21	GGAAAGAALLALALAAAGEAA	82.54	7	0.25	1	0.63	0	0	0	0	0	1	0	0	0	0	0	4	12	0	0	0	0	0	0	4	0	0	0	0	0	0	0	0	0	0	0	0	0	0	0	0	0	0	0	0	0
ENSGALP00000008857	615	16	AAAAAVAAAAAAAASA	85.42	1	0.16	2.76	1.46	1	0	0	0	0	0	0	1	0	0	0	0	14	0	0	0	0	0	0	0	0	0	0	0	0	0	0	0	1	0	0	0	0	0	0	0	0	0	0	0	0
ENSGALP00000007714	2829	17	HKHKKEKKKKHRKHKTK	29.41	878	31.04	31.64	31.34	0	0	1	0	10	1	0	0	0	0	0	0	0	0	0	4	0	1	0	0	0	0	0	0	0	0	0	0	0	0	0	0	0	0	0	0	0	0	0	0	0
ENSGALP00000015182	2349	32	EPESEEEEEEKAEKEEKREEPEEEEEEPEQKP	47.92	519	22.09	23.46	22.78	1	0	0	0	4	20	0	0	1	0	0	0	1	0	4	0	0	1	0	0	0	0	0	0	0	0	0	0	0	0	0	0	0	0	0	1	0	0	0	0	0
ENSGALP00000011806	2664	17	GEGGAGGGGGSGAGPAA	88.24	54	2.03	2.67	2.35	1	0	0	0	0	1	0	0	0	0	0	0	4	0	1	0	0	0	0	10	0	0	0	0	0	0	0	0	0	0	0	0	0	0	0	0	0	0	0	1	0
ENSGALP00000011806	2664	15	SSSGGTSASSSSSSS	44.44	207	7.77	8.33	8.05	11	0	1	0	0	0	0	0	0	0	0	0	1	0	0	0	0	0	0	2	0	0	0	0	0	1	0	0	0	0	0	0	0	0	0	0	0	0	0	0	0
ENSGALP00000020848	1710	23	DSDDDNADEEEDDDDDDWDWDDE	44.93	56	3.27	4.62	3.95	1	0	0	1	0	4	0	0	0	0	0	0	1	2	0	0	14	0	0	0	0	0	0	0	0	0	0	0	0	0	0	0	0	0	1	0	0	0	0	0	0
ENSGALP00000009501	3081	14	PPPPLSPPPPPPPL	85.71	565	18.34	18.79	18.57	1	0	0	0	0	0	0	0	0	0	0	2	0	0	11	0	0	0	0	0	0	0	0	0	0	0	1	0	0	0	0	0	0	0	0	0	0	0	0	0	0
ENSGALP00000009501	3081	19	PVPPPPPPPPPPPVPCAPP	78.95	610	19.8	20.42	20.11	0	0	0	0	0	0	0	2	0	0	1	0	1	0	15	0	0	0	0	0	0	0	0	0	0	0	1	0	0	0	0	0	0	0	0	0	0	0	0	0	0
ENSGALP00000012500	5526	18	PPPPQSLPPSPPPPSPSL	62.96	877	15.87	16.2	16.03	4	0	0	0	0	0	0	0	1	0	0	2	0	0	11	0	0	0	0	0	0	0	0	0	0	0	0	0	0	0	0	0	0	0	0	0	0	0	0	0	0
ENSGALP00000010875	2625	34	KKEKEKHKDKKKEKEKGKKDKDKKDKEKVKDKSK	28.43	554	21.1	22.4	21.75	1	0	0	0	20	5	0	1	0	0	0	0	0	0	0	1	5	0	0	1	0	0	0	0	0	0	0	0	0	0	0	0	0	0	0	0	0	0	0	0	0
ENSGALP00000013053	747	29	VVEDEEDEEEEEEGEEEDVSGEEEEDEEG	52.87	185	24.77	28.65	26.71	1	0	0	0	0	18	0	3	0	0	0	0	0	0	0	0	4	0	0	3	0	0	0	0	0	0	0	0	0	0	0	0	0	0	0	1	0	0	0	0	0
ENSGALP00000035044	822	12	GGPGGGGPGGGG	100	207	25.18	26.64	25.91	0	0	0	0	0	0	0	0	0	0	0	0	0	0	2	0	0	0	0	10	0	0	0	0	0	0	0	0	0	0	0	0	0	0	0	0	0	0	0	0	0
ENSGALP00000025251	1023	17	RARRDAAAAAAAEAAPR	86.27	1	0.1	1.76	0.93	0	0	0	0	0	1	0	0	0	0	0	0	10	0	1	0	1	4	0	0	0	0	0	0	0	0	0	0	1	0	0	0	0	0	0	0	0	0	0	0	0
ENSGALP00000014398	1167	21	ASVSSSSASMVSSASSSGSSV	61.9	280	23.99	25.79	24.89	13	0	0	0	0	0	0	3	0	1	0	0	3	0	0	0	0	0	0	1	0	0	0	0	0	0	0	0	0	0	0	0	0	0	0	0	0	0	0	0	0
ENSGALP00000025835	6882	20	SSTSSSSSTEESSEESKESS	45	1551	22.54	22.83	22.68	12	0	2	0	1	5	0	0	0	0	0	0	0	0	0	0	0	0	0	0	0	0	0	0	0	1	0	0	0	0	0	0	0	0	0	0	0	0	0	0	0
ENSGALP00000007747	1356	15	LVLLLGSLLLLLLPL	71.11	25	1.84	2.95	2.4	1	0	0	0	0	0	0	1	0	0	0	11	0	0	1	0	0	0	0	1	0	1	0	0	0	0	0	0	0	0	0	0	0	0	0	0	0	0	0	0	0
ENSGALP00000012408	6855	15	EEEEEAGEDDEEEGE	55.56	1953	28.49	28.71	28.6	0	0	0	0	0	10	0	0	0	0	0	0	1	0	0	0	2	0	0	2	0	0	0	0	0	0	0	0	0	0	0	0	0	0	0	1	0	0	0	0	0
ENSGALP00000009910	1422	25	AAAAQAQAQAAAAAQAQAAAAAAAQ	86.67	68	4.78	6.54	5.66	0	0	0	0	0	0	0	0	6	0	0	0	19	0	0	0	0	0	0	0	0	0	0	0	0	0	0	0	1	0	0	0	0	0	0	0	0	0	0	0	0
ENSGALP00000014766	2019	19	SRRAAARAGAGAAAGASSR	91.23	29	1.44	2.38	1.91	3	0	0	0	0	0	0	0	0	0	0	0	9	0	0	0	0	4	0	3	0	0	0	0	0	0	0	0	0	0	0	0	0	0	0	0	0	0	0	0	0
ENSGALP00000012540	2308	16	SMSSNSSSESSSASSS	39.58	434	18.8	19.5	19.15	12	0	0	1	0	1	0	0	0	1	0	0	1	0	0	0	0	0	0	0	0	0	0	0	0	0	0	0	0	0	0	0	0	0	0	0	0	0	0	0	0
ENSGALP00000022533	2145	22	EESNDDDDDDDDDDKEDDSEKN	39.39	450	20.98	22	21.49	2	0	0	2	2	4	0	0	0	0	0	0	0	0	0	0	12	0	0	0	0	0	0	0	0	0	0	0	0	0	0	0	0	0	1	0	0	0	0	0	0
ENSGALP00000001601	2082	32	AGAGLGGVGGIGGLGGVGGVGVPGGLGVPGVV	65.62	117	5.62	7.16	6.39	0	0	0	0	0	0	0	7	0	0	0	3	2	0	2	0	0	0	1	17	0	0	0	0	0	0	0	0	0	0	0	0	0	0	0	0	0	0	0	0	0
ENSGALP00000009011	6573	38	QQQQQQQQQQQQQQQQQQQQQQQQQPPPPQPQPQQQPQ	63.16	2112	32.13	32.71	32.42	0	0	0	0	0	0	0	0	31	0	0	0	0	0	7	0	0	0	0	0	0	0	0	0	0	0	0	0	0	0	0	1	0	0	0	0	0	0	0	0	0
ENSGALP00000009011	6573	16	QQQQQYLRQQQQQQQQ	64.58	2064	31.4	31.64	31.52	0	0	0	0	0	0	1	0	13	0	0	1	0	0	0	0	0	1	0	0	0	0	0	0	0	0	0	0	0	0	0	1	0	0	0	0	0	0	0	0	0
ENSGALP00000010367	2346	37	QQTQLQLQQIAQQQQQQQQQFQQQQVALQQQQFQAQQ	56.76	175	7.46	9.04	8.25	0	2	1	0	0	0	0	1	26	0	0	3	3	0	0	0	0	0	1	0	0	0	0	0	0	0	0	0	0	0	0	1	0	0	0	0	0	0	0	0	0
[truncated: 46 more columns]

## Sheet: zebrafish LCR
Protein Id	Protein Length	LCR Length	LCR	%GC	Initial Position	Initial Position (%)	Final Position (%)	Middle point (%)	nºS	nºF	nºT	nºN	nºK	nºE	nºY	nºV	nºQ	nºM	nºC	nºL	nºA	nºW	nºP	nºH	nºD	nºR	nºI	nºG	F ATR(>5)	L ATR(>5)	I ATR(>5)	M ATR(>5)	V ATR(>5)	S ATR(>5)	P ATR(>5)	T ATR(>5)	A ATR(>5)	Y ATR(>5)	H ATR(>5)	Q ATR(>5)	N ATR(>5)	K ATR(>5)	D ATR(>5)	E ATR(>5)	C ATR(>5)	W ATR(>5)	R ATR(>5)	G ATR(>5)	F ATR(>10)
ENSDARP00000033046	4311	23	AASESSSSTTTTATTTAAALTST	52.17	727	16.86	17.4	17.13	6	0	9	0	0	1	0	0	0	0	0	1	6	0	0	0	0	0	0	0	0	0	0	0	0	0	0	0	0	0	0	0	0	0	0	0	0	0	0	0	0
ENSDARP00000013803	2118	60	ESEDEDDDDEDDESEEEAPPPKKAAKAPAKAAAPAKKAAPAEESSEEDDDDDDDDESEEE	50	69	3.26	6.09	4.67	5	0	0	0	6	16	0	0	0	0	0	0	12	0	6	0	15	0	0	0	0	0	0	0	0	0	0	0	0	0	0	0	0	0	1	0	0	0	0	0	0
ENSDARP00000013803	2118	58	EESEDDDDDEDESEEEEAPPPKKAAAAAKPAAKAPAAKEESDEEEDDDEEEDDSEEEE	49.43	160	7.55	10.29	8.92	4	0	0	0	5	21	0	0	0	0	0	0	11	0	5	0	12	0	0	0	0	0	0	0	0	0	0	0	1	0	0	0	0	0	1	0	0	0	0	0	0
ENSDARP00000010970	1191	23	SSSSSSDSESDDEDDEDEEEEEE	46.38	206	17.3	19.23	18.26	8	0	0	0	0	9	0	0	0	0	0	0	0	0	0	0	6	0	0	0	0	0	0	0	0	1	0	0	0	0	0	0	0	0	0	1	0	0	0	0	0
ENSDARP00000065255	2064	47	SSSESEDSSSDSSSDSEESEKEKKRRKKHKKEHKKKKESKHKKKEKK	43.97	192	9.3	11.58	10.44	13	0	0	0	17	9	0	0	0	0	0	0	0	0	0	3	3	2	0	0	0	0	0	0	0	0	0	0	0	0	0	0	0	0	0	0	0	0	0	0	0
ENSDARP00000068124	2328	27	HSHGGHGHSHGGHGHSHGHGHSHSSGG	54.32	568	24.4	25.56	24.98	6	0	0	0	0	0	0	0	0	0	0	0	0	0	0	11	0	0	0	10	0	0	0	0	0	0	0	0	0	0	0	0	0	0	0	0	0	0	0	0	0
ENSDARP00000003782	2409	67	QQQLQLQQLQQQQQQQQQLHQQQVHAQAQAQAQAQAQAQAQAQAQAQAQAQAQAQAQAQAQAQAQAQ	59.2	217	9.01	11.79	10.4	0	0	0	0	0	0	0	1	39	0	0	4	21	0	0	2	0	0	0	0	0	0	0	0	0	0	0	0	0	0	0	1	0	0	0	0	0	0	0	0	0
ENSDARP00000079672	1764	23	AEEDSEEEEEDEEVEEEAAAAAA	65.22	407	23.07	24.38	23.72	1	0	0	0	0	12	0	1	0	0	0	0	7	0	0	0	2	0	0	0	0	0	0	0	0	0	0	0	1	0	0	0	0	0	0	1	0	0	0	0	0
ENSDARP00000016035	1035	15	AASASSSASAASSSS	46.67	117	11.3	12.75	12.03	9	0	0	0	0	0	0	0	0	0	0	0	6	0	0	0	0	0	0	0	0	0	0	0	0	0	0	0	0	0	0	0	0	0	0	0	0	0	0	0	0
ENSDARP00000086571	3591	23	PPSAAASSSSSAASASAAPSSAS	59.42	811	22.58	23.22	22.9	11	0	0	0	0	0	0	0	0	0	0	0	9	0	3	0	0	0	0	0	0	0	0	0	0	1	0	0	0	0	0	0	0	0	0	0	0	0	0	0	0
ENSDARP00000101760	2037	14	CVCVCVCVCVCVCV	50	57	2.8	3.49	3.14	0	0	0	0	0	0	0	7	0	0	7	0	0	0	0	0	0	0	0	0	0	0	0	0	0	0	0	0	0	0	0	0	0	0	0	0	0	0	0	0	0
ENSDARP00000027867	1461	32	VCVCVCVCVCVCVCVCVCVCVCVCVCVCVCVC	50	338	23.13	25.33	24.23	0	0	0	0	0	0	0	16	0	0	16	0	0	0	0	0	0	0	0	0	0	0	0	0	0	0	0	0	0	0	0	0	0	0	0	0	0	0	0	0	0
ENSDARP00000052772	762	33	VCVCVCVYCVCVCVCVCVCVCVCVCVCVCVCVC	49.49	218	28.61	32.94	30.77	0	0	0	0	0	0	1	16	0	0	16	0	0	0	0	0	0	0	0	0	0	0	0	0	0	0	0	0	0	0	0	0	0	0	0	0	0	0	0	0	0
ENSDARP00000036191	777	17	VCVCVCVCVCVCVCVCV	50.98	125	16.09	18.28	17.18	0	0	0	0	0	0	0	9	0	0	8	0	0	0	0	0	0	0	0	0	0	0	0	0	0	0	0	0	0	0	0	0	0	0	0	0	0	0	0	0	0
ENSDARP00000092000	1518	18	CVCVCVCVCVCVCVCVCV	50	114	7.51	8.7	8.1	0	0	0	0	0	0	0	9	0	0	9	0	0	0	0	0	0	0	0	0	0	0	0	0	0	0	0	0	0	0	0	0	0	0	0	0	0	0	0	0	0
ENSDARP00000005845	1320	41	VCCVCVCVCVCVCVCVCVCVCVCVVCVCGVCVCVCVCVCVC	49.59	156	11.82	14.92	13.37	0	0	0	0	0	0	0	20	0	0	20	0	0	0	0	0	0	0	0	1	0	0	0	0	0	0	0	0	0	0	0	0	0	0	0	0	0	0	0	0	0
ENSDARP00000070097	3717	22	ESDDEEEEDEDSDEPEDEEEDE	51.52	1129	30.37	30.97	30.67	2	0	0	0	0	12	0	0	0	0	0	0	0	0	1	0	7	0	0	0	0	0	0	0	0	0	0	0	0	0	0	0	0	0	0	0	0	0	0	0	0
ENSDARP00000028271	3423	33	EEDDDDEEEDDDNDEGDDDDDDDDEEGGEEGEE	44.44	606	17.7	18.67	18.19	0	0	0	1	0	12	0	0	0	0	0	0	0	0	0	0	16	0	0	4	0	0	0	0	0	0	0	0	0	0	0	0	0	0	1	0	0	0	0	0	0
ENSDARP00000026640	1491	28	DDDDEDDEDEDDEEEDDEEEEDDEEEEE	42.86	256	17.17	19.05	18.11	0	0	0	0	0	15	0	0	0	0	0	0	0	0	0	0	13	0	0	0	0	0	0	0	0	0	0	0	0	0	0	0	0	0	0	1	0	0	0	0	0
ENSDARP00000034889	1869	23	EEDGGDDDGDEDEDDDEDAEGDA	52.17	324	17.34	18.57	17.95	0	0	0	0	0	6	0	0	0	0	0	0	2	0	0	0	11	0	0	4	0	0	0	0	0	0	0	0	0	0	0	0	0	0	0	0	0	0	0	0	0
ENSDARP00000083043	1713	35	DDEGEPEDDEDDDDDDDDDDDDDEDVEEEEEEEEE	45.71	359	20.96	23	21.98	0	0	0	0	0	14	0	1	0	0	0	0	0	0	1	0	18	0	0	1	0	0	0	0	0	0	0	0	0	0	0	0	0	0	1	1	0	0	0	0	0
ENSDARP00000044396	3774	26	EEDGDDEEQEEDDDEEEDDDEHDEEE	51.28	166	4.4	5.09	4.74	0	0	0	0	0	13	0	0	1	0	0	0	0	0	0	1	10	0	0	1	0	0	0	0	0	0	0	0	0	0	0	0	0	0	0	0	0	0	0	0	0
ENSDARP00000053760	1713	32	DEGEDDGDEDDDDDDDDEEEVEDEDEENEEGE	45.83	435	25.39	27.26	26.33	0	0	0	1	0	13	0	1	0	0	0	0	0	0	0	0	14	0	0	3	0	0	0	0	0	0	0	0	0	0	0	0	0	0	1	0	0	0	0	0	0
ENSDARP00000013803	2118	21	EESEEEDDDDEEDDDDEEEEE	46.03	236	11.14	12.13	11.64	1	0	0	0	0	12	0	0	0	0	0	0	0	0	0	0	8	0	0	0	0	0	0	0	0	0	0	0	0	0	0	0	0	0	0	1	0	0	0	0	0
ENSDARP00000046677	1614	16	DDEDNGEDEDDDDDEE	35.42	173	10.72	11.71	11.21	0	0	0	1	0	5	0	0	0	0	0	0	0	0	0	0	9	0	0	1	0	0	0	0	0	0	0	0	0	0	0	0	0	0	1	0	0	0	0	0	0
ENSDARP00000022653	1671	22	EYEEDYDEDEEDDDDDDDEWDW	43.94	45	2.69	4.01	3.35	0	0	0	0	0	7	2	0	0	0	0	0	0	2	0	0	11	0	0	0	0	0	0	0	0	0	0	0	0	0	0	0	0	0	1	0	0	0	0	0	0
ENSDARP00000099564	1269	19	DDNEEDEEDEDEDEPEEDD	45.61	382	30.1	31.6	30.85	0	0	0	1	0	9	0	0	0	0	0	0	0	0	1	0	8	0	0	0	0	0	0	0	0	0	0	0	0	0	0	0	0	0	0	0	0	0	0	0	0
ENSDARP00000053760	1713	25	EEEEEDDDDDDDDEEDDSDMQEDED	36	542	31.64	33.1	32.37	1	0	0	0	0	9	0	0	1	1	0	0	0	0	0	0	13	0	0	0	0	0	0	0	0	0	0	0	0	0	0	0	0	0	1	1	0	0	0	0	0
ENSDARP00000041411	4707	20	EESDDESDDDDEEDESEEES	46.67	1493	31.72	32.14	31.93	4	0	0	0	0	9	0	0	0	0	0	0	0	0	0	0	7	0	0	0	0	0	0	0	0	0	0	0	0	0	0	0	0	0	0	0	0	0	0	0	0
ENSDARP00000074126	1479	14	EEDDEEEDDDDDDE	38.1	373	25.22	26.17	25.69	0	0	0	0	0	6	0	0	0	0	0	0	0	0	0	0	8	0	0	0	0	0	0	0	0	0	0	0	0	0	0	0	0	0	1	0	0	0	0	0	0
ENSDARP00000081914	4656	17	DDSESEEDEDEDDEEED	47.06	1536	32.99	33.35	33.17	2	0	0	0	0	8	0	0	0	0	0	0	0	0	0	0	7	0	0	0	0	0	0	0	0	0	0	0	0	0	0	0	0	0	0	0	0	0	0	0	0
ENSDARP00000080162	5334	15	SDEDSSSSDESDDDS	44.44	119	2.23	2.51	2.37	7	0	0	0	0	2	0	0	0	0	0	0	0	0	0	0	6	0	0	0	0	0	0	0	0	0	0	0	0	0	0	0	0	0	0	0	0	0	0	0	0
ENSDARP00000075509	2307	18	DEEEEEEDDEDDEEPPPD	53.7	503	21.8	22.58	22.19	0	0	0	0	0	9	0	0	0	0	0	0	0	0	3	0	6	0	0	0	0	0	0	0	0	0	0	0	0	0	0	0	0	0	0	1	0	0	0	0	0
ENSDARP00000072956	2418	13	DDDEDEEEDEDDD	46.15	792	32.75	33.29	33.02	0	0	0	0	0	5	0	0	0	0	0	0	0	0	0	0	8	0	0	0	0	0	0	0	0	0	0	0	0	0	0	0	0	0	0	0	0	0	0	0	0
ENSDARP00000094899	2205	67	KKDGDKKEEKKDEKEEKKDEKKDEKKDEKDEKKDEKKDEKKDEKKDEKKDEKKDDKKDDKKDDKKKE	31.34	142	6.44	9.48	7.96	0	0	0	0	33	15	0	0	0	0	0	0	0	0	0	0	18	0	0	1	0	0	0	0	0	0	0	0	0	0	0	0	0	0	0	0	0	0	0	0	0
ENSDARP00000102521	1254	19	DDNEEDEEDEDEDEPEEDD	45.61	377	30.06	31.58	30.82	0	0	0	1	0	9	0	0	0	0	0	0	0	0	1	0	8	0	0	0	0	0	0	0	0	0	0	0	0	0	0	0	0	0	0	0	0	0	0	0	0
ENSDARP00000101015	1284	27	EDSEIDVDDDDEDDDEDGEEDEEENED	45.68	367	28.58	30.69	29.63	1	0	0	1	0	10	0	1	0	0	0	0	0	0	0	0	12	0	1	1	0	0	0	0	0	0	0	0	0	0	0	0	0	0	0	0	0	0	0	0	0
ENSDARP00000102247	2028	23	DDDDDEEEEEEDDDDYKEEEKDD	44.93	175	8.63	9.76	9.2	0	0	0	0	2	9	1	0	0	0	0	0	0	0	0	0	11	0	0	0	0	0	0	0	0	0	0	0	0	0	0	0	0	0	1	1	0	0	0	0	0
ENSDARP00000033510	5373	23	DDSQSNDSSDSDSSSSQSDDVDQ	59.42	662	12.32	12.75	12.53	10	0	0	1	0	0	0	1	3	0	0	0	0	0	0	0	8	0	0	0	0	0	0	0	0	0	0	0	0	0	0	0	0	0	0	0	0	0	0	0	0
ENSDARP00000089001	984	24	EKDDSKKEKKDEKDKDKDKDKEKD	40.28	292	29.67	32.11	30.89	1	0	0	0	11	4	0	0	0	0	0	0	0	0	0	0	8	0	0	0	0	0	0	0	0	0	0	0	0	0	0	0	0	0	0	0	0	0	0	0	0
ENSDARP00000093295	2328	30	GEGGEEFEDGEDEEDDDDDDEDEEEGVDAD	48.89	387	16.62	17.91	17.27	0	1	0	0	0	11	0	1	0	0	0	0	1	0	0	0	11	0	0	5	0	0	0	0	0	0	0	0	0	0	0	0	0	0	1	0	0	0	0	0	0
ENSDARP00000086268	1575	14	EEDDEDEDDDDDEE	40.48	492	31.24	32.13	31.68	0	0	0	0	0	6	0	0	0	0	0	0	0	0	0	0	8	0	0	0	0	0	0	0	0	0	0	0	0	0	0	0	0	0	1	0	0	0	0	0	0
ENSDARP00000079672	1764	18	DDEEDDEDEEESDDESEE	44.44	511	28.97	29.99	29.48	2	0	0	0	0	9	0	0	0	0	0	0	0	0	0	0	7	0	0	0	0	0	0	0	0	0	0	0	0	0	0	0	0	0	0	0	0	0	0	0	0
ENSDARP00000073711	1413	22	ESDEDDDEEKEEEEDDDDDEED	37.88	83	5.87	7.43	6.65	1	0	0	0	1	10	0	0	0	0	0	0	0	0	0	0	10	0	0	0	0	0	0	0	0	0	0	0	0	0	0	0	0	0	1	0	0	0	0	0	0
ENSDARP00000091300	1284	27	EDSEIDVDDDDEDDDEDGEEDEEENED	45.68	367	28.58	30.69	29.63	1	0	0	1	0	10	0	1	0	0	0	0	0	0	0	0	12	0	1	1	0	0	0	0	0	0	0	0	0	0	0	0	0	0	0	0	0	0	0	0	0
ENSDARP00000064411	3591	34	DSEEDDDDNDDEEQDDDDEDDEEEEEDDDDEEED	50	540	15.04	15.98	15.51	1	0	0	1	0	13	0	0	1	0	0	0	0	0	0	0	18	0	0	0	0	0	0	0	0	0	0	0	0	0	0	0	0	0	0	1	0	0	0	0	0
ENSDARP00000072946	1716	32	DDEGEPDEEDNDDDDDDEEEDEDDDDDAEEKE	44.79	359	20.92	22.79	21.85	0	0	0	1	1	11	0	0	0	0	0	0	1	0	1	0	16	0	0	1	0	0	0	0	0	0	0	0	0	0	0	0	0	0	1	0	0	0	0	0	0
ENSDARP00000098626	2319	33	EDEELEEEDEEEVDDDDNDDDDDDDDSSDESEE	43.43	345	14.88	16.3	15.59	3	0	0	1	0	12	0	1	0	0	0	1	0	0	0	0	15	0	0	0	0	0	0	0	0	0	0	0	0	0	0	0	0	0	1	0	0	0	0	0	0
ENSDARP00000025548	2262	22	DDRDDEDESSSSSSSDSESDED	57.58	717	31.7	32.67	32.18	9	0	0	0	0	4	0	0	0	0	0	0	0	0	0	0	8	1	0	0	0	0	0	0	0	1	0	0	0	0	0	0	0	0	0	0	0	0	0	0	0
ENSDARP00000014581	6744	26	DEDDDDDDDDEVEDDDEEEEEEEEDE	43.59	927	13.75	14.13	13.94	0	0	0	0	0	12	0	1	0	0	0	0	0	0	0	0	13	0	0	0	0	0	0	0	0	0	0	0	0	0	0	0	0	0	1	1	0	0	0	0	0
ENSDARP00000022161	2034	34	SDEEEDDDDADEDDDDDDDDDGEEEEEEEDSESE	50	172	8.46	10.13	9.29	3	0	0	0	0	13	0	0	0	0	0	0	1	0	0	0	16	0	0	1	0	0	0	0	0	0	0	0	0	0	0	0	0	0	1	1	0	0	0	0	0
ENSDARP00000006732	963	34	DDDDNEEEDDDYDEEEDDEEEDEDDDDDEEEEAE	49.02	270	28.04	31.57	29.8	0	0	0	1	0	15	1	0	0	0	0	0	1	0	0	0	16	0	0	0	0	0	0	0	0	0	0	0	0	0	0	0	0	0	1	0	0	0	0	0	0
ENSDARP00000025657	3513	14	EEEEEDDDDDDEEE	42.86	1103	31.4	31.8	31.6	0	0	0	0	0	8	0	0	0	0	0	0	0	0	0	0	6	0	0	0	0	0	0	0	0	0	0	0	0	0	0	0	0	0	1	1	0	0	0	0	0
ENSDARP00000011011	1659	19	DEDEEEDDEDEEDEEEDED	50.88	533	32.13	33.27	32.7	0	0	0	0	0	11	0	0	0	0	0	0	0	0	0	0	8	0	0	0	0	0	0	0	0	0	0	0	0	0	0	0	0	0	0	0	0	0	0	0	0
ENSDARP00000098697	1038	20	ESTSSEEEEEEEESSSDGSE	55	2	0.19	2.12	1.16	7	0	1	0	0	10	0	0	0	0	0	0	0	0	0	0	1	0	0	1	0	0	0	0	0	0	0	0	0	0	0	0	0	0	0	1	0	0	0	0	0
ENSDARP00000048224	2094	38	EKEKEKEKEKEKEKEKEKEKEKEKEKEKEKEKEKEKKE	32.46	87	4.15	5.97	5.06	0	0	0	0	19	19	0	0	0	0	0	0	0	0	0	0	0	0	0	0	0	0	0	0	0	0	0	0	0	0	0	0	0	0	0	0	0	0	0	0	0
ENSDARP00000094586	1422	34	GKGEKGEKGEKGEKKEKKEKKEKKEKKEKADKEK	45.1	146	10.27	12.66	11.46	0	0	0	0	17	10	0	0	0	0	0	0	1	0	0	0	1	0	0	5	0	0	0	0	0	0	0	0	0	0	0	0	0	0	0	0	0	0	0	0	0
ENSDARP00000007628	1521	24	KTEEESKKEKKKKKKEKKQKLAEE	40.28	449	29.52	31.1	30.31	1	0	1	0	12	7	0	0	1	0	0	1	1	0	0	0	0	0	0	0	0	0	0	0	0	0	0	0	0	0	0	0	0	1	0	0	0	0	0	0	0
ENSDARP00000068084	6222	16	SSSEESSSDSSEEEDS	47.92	315	5.06	5.32	5.19	9	0	0	0	0	5	0	0	0	0	0	0	0	0	0	0	2	0	0	0	0	0	0	0	0	0	0	0	0	0	0	0	0	0	0	0	0	0	0	0	0
ENSDARP00000006961	2103	21	KKKEKEEKKKKQEEEQEKRKQ	39.68	214	10.18	11.17	10.68	0	0	0	0	10	7	0	0	3	0	0	0	0	0	0	0	0	1	0	0	0	0	0	0	0	0	0	0	0	0	0	0	0	0	0	0	0	0	0	0	0
ENSDARP00000072494	1359	23	KYKEAKEEKKKEKKKEEQEKLEK	36.23	422	31.05	32.74	31.9	0	0	0	0	11	8	1	0	1	0	0	1	1	0	0	0	0	0	0	0	0	0	0	0	0	0	0	0	0	0	0	0	0	0	0	0	0	0	0	0	0
ENSDARP00000072045	1428	18	KKKKKKKKETEVKEEEEE	33.33	132	9.24	10.5	9.87	0	0	1	0	9	7	0	1	0	0	0	0	0	0	0	0	0	0	0	0	0	0	0	0	0	0	0	0	0	0	0	0	0	1	0	1	0	0	0	0	0
ENSDARP00000094586	1422	52	EKKEKPEKKEKAEKKEKKEKKEKKEKKNEDKAKGEEEKEKDKDKEKEKEQEK	41.67	181	12.73	16.39	14.56	0	0	0	1	25	18	0	0	1	0	0	0	2	0	1	0	3	0	0	1	0	0	0	0	0	0	0	0	0	0	0	0	0	0	0	0	0	0	0	0	0
ENSDARP00000066928	2697	33	KDKDKKKDKKEKKKKKEKEKDREKEREKEREKE	42.42	642	23.8	25.03	24.42	0	0	0	0	17	9	0	0	0	0	0	0	0	0	0	0	4	3	0	0	0	0	0	0	0	0	0	0	0	0	0	0	0	1	0	0	0	0	0	0	0
ENSDARP00000099009	2895	20	EAEKEKKDEEKEKEKEKKKE	40	862	29.78	30.47	30.12	0	0	0	0	9	9	0	0	0	0	0	0	1	0	0	0	1	0	0	0	0	0	0	0	0	0	0	0	0	0	0	0	0	0	0	0	0	0	0	0	0
ENSDARP00000007932	5979	23	EDEKEKEKKKKKKKKGEEVEEEE	42.03	1288	21.54	21.93	21.73	0	0	0	0	10	10	0	1	0	0	0	0	0	0	0	0	1	0	0	1	0	0	0	0	0	0	0	0	0	0	0	0	0	1	0	0	0	0	0	0	0
ENSDARP00000095128	3723	42	EEKKEEKERKKREKEEKRREKEEKKKEKERKKKEQKDKKKKK	39.68	297	7.98	9.11	8.54	0	0	0	0	21	14	0	0	1	0	0	0	0	0	0	0	1	5	0	0	0	0	0	0	0	0	0	0	0	0	0	0	0	1	0	0	0	0	0	0	0
ENSDARP00000085842	2919	18	SDSSESEDEDSEDEESEE	48.15	153	5.24	5.86	5.55	6	0	0	0	0	8	0	0	0	0	0	0	0	0	0	0	4	0	0	0	0	0	0	0	0	0	0	0	0	0	0	0	0	0	0	0	0	0	0	0	0
ENSDARP00000050378	2640	13	SEEESESSSEEEE	48.72	620	23.48	23.98	23.73	5	0	0	0	0	8	0	0	0	0	0	0	0	0	0	0	0	0	0	0	0	0	0	0	0	0	0	0	0	0	0	0	0	0	0	0	0	0	0	0	0
ENSDARP00000048224	2094	40	NNNEEEEKKKKKEKKEKKEKKEKKEKKEKKEKNQKNEKQK	31.67	45	2.15	4.06	3.1	0	0	0	5	21	12	0	0	2	0	0	0	0	0	0	0	0	0	0	0	0	0	0	0	0	0	0	0	0	0	0	0	0	1	0	0	0	0	0	0	0
ENSDARP00000099009	2895	17	AKAKKKEKEKKEKEEEK	41.18	838	28.95	29.53	29.24	0	0	0	0	9	6	0	0	0	0	0	0	2	0	0	0	0	0	0	0	0	0	0	0	0	0	0	0	0	0	0	0	0	0	0	0	0	0	0	0	0
ENSDARP00000046121	3543	21	SEEGVESEEKEEKEEKEKKKV	44.44	327	9.23	9.82	9.53	2	0	0	0	6	10	0	2	0	0	0	0	0	0	0	0	0	0	0	1	0	0	0	0	0	0	0	0	0	0	0	0	0	0	0	0	0	0	0	0	0
ENSDARP00000066928	2697	29	KEKERDKEEKKKDKEKKEKTKEKEKDKPK	39.08	677	25.1	26.18	25.64	0	0	1	0	15	8	0	0	0	0	0	0	0	0	1	0	3	1	0	0	0	0	0	0	0	0	0	0	0	0	0	0	0	0	0	0	0	0	0	0	0
ENSDARP00000072130	3687	25	EDDDDEEEKEKKKEKERKKEKKNKK	34.67	290	7.87	8.54	8.2	0	0	0	1	11	8	0	0	0	0	0	0	0	0	0	0	4	1	0	0	0	0	0	0	0	0	0	0	0	0	0	0	0	0	0	0	0	0	0	0	0
ENSDARP00000091437	1782	55	KKKKKKEKKEKKEKKEKKEKKEKKEKKKEQEEKEKEKEKEKEKEKEKEKEKEKKE	31.52	6	0.34	3.42	1.88	0	0	0	0	33	21	0	0	1	0	0	0	0	0	0	0	0	0	0	0	0	0	0	0	0	0	0	0	0	0	0	0	0	1	0	0	0	0	0	0	0
ENSDARP00000013158	1503	50	EKKEKKEKKEKKEKKEKKEKKKEQEEKEKEKEKEKEKEKEKEKEKEKLKE	35.33	1	0.07	3.39	1.73	0	0	0	0	27	21	0	0	1	0	0	1	0	0	0	0	0	0	0	0	0	0	0	0	0	0	0	0	0	0	0	0	0	0	0	0	0	0	0	0	0
ENSDARP00000082393	1629	27	GPPGPMGPSGPPGPPGPPGPPGPQGPP	74.07	247	15.16	16.82	15.99	1	0	0	0	0	0	0	0	1	1	0	0	0	0	15	0	0	0	0	9	0	0	0	0	0	0	0	0	0	0	0	0	0	0	0	0	0	0	0	0	0
ENSDARP00000102110	1176	22	GRPGRGRGGPRGGRGGRGAAAA	75.76	340	28.91	30.78	29.85	0	0	0	0	0	0	0	0	0	0	0	0	4	0	2	0	0	6	0	10	0	0	0	0	0	0	0	0	0	0	0	0	0	0	0	0	0	0	0	0	0
ENSDARP00000080162	5334	20	GSGSDSDSGSGSGSGSSDSS	55	139	2.61	2.98	2.79	11	0	0	0	0	0	0	0	0	0	0	0	0	0	0	0	3	0	0	6	0	0	0	0	0	0	0	0	0	0	0	0	0	0	0	0	0	0	0	0	0
ENSDARP00000051361	4869	17	GKKKTGGGKKGGKKKGG	50.98	630	12.94	13.29	13.11	0	0	1	0	8	0	0	0	0	0	0	0	0	0	0	0	0	0	0	8	0	0	0	0	0	0	0	0	0	0	0	0	0	0	0	0	0	0	0	0	0
ENSDARP00000076726	1677	29	LPSGPPGPLGPPGPPPPGQGLPPPLGGPP	73.56	252	15.03	16.76	15.89	1	0	0	0	0	0	0	0	1	0	0	4	0	0	15	0	0	0	0	8	0	0	0	0	0	0	0	0	0	0	0	0	0	0	0	0	0	0	0	0	0
ENSDARP00000090497	1611	21	KKKGKGKGKGKGKGKGKKDGK	44.44	19	1.18	2.48	1.83	0	0	0	0	12	0	0	0	0	0	0	0	0	0	0	0	1	0	0	8	0	0	0	0	0	0	0	0	0	0	0	0	0	0	0	0	0	0	0	0	0
ENSDARP00000091007	4479	21	GPVGPPGNPGPPGPPGPPGPG	73.02	1202	26.84	27.31	27.07	0	0	0	1	0	0	0	1	0	0	0	0	0	0	11	0	0	0	0	8	0	0	0	0	0	0	0	0	0	0	0	0	0	0	0	0	0	0	0	0	0
ENSDARP00000005582	753	47	RRRKRHRSRSRSRERRSRSRERNRGGGGGGGGGGGGGGGGGGGGGGG	66.67	187	24.83	31.08	27.95	5	0	0	1	1	2	0	0	0	0	0	0	0	0	0	1	0	14	0	23	0	0	0	0	0	0	0	0	0	0	0	0	0	0	0	0	0	0	0	1	0
ENSDARP00000041806	4548	21	GPEGPPGEPGPPGPPGPAGPP	73.02	1221	26.85	27.31	27.08	0	0	0	0	0	2	0	0	0	0	0	0	1	0	11	0	0	0	0	7	0	0	0	0	0	0	0	0	0	0	0	0	0	0	0	0	0	0	0	0	0
ENSDARP00000085935	1542	18	KKGKKGKKGKGKGKKDGK	37.04	4	0.26	1.43	0.84	0	0	0	0	11	0	0	0	0	0	0	0	0	0	0	0	1	0	0	6	0	0	0	0	0	0	0	0	0	0	0	0	0	0	0	0	0	0	0	0	0
ENSDARP00000038787	2511	25	GVGGMGMGMGMGMSMGMGMGMGLGG	58.67	294	11.71	12.7	12.21	1	0	0	0	0	0	0	1	0	9	0	1	0	0	0	0	0	0	0	13	0	0	0	0	0	0	0	0	0	0	0	0	0	0	0	0	0	0	0	0	0
ENSDARP00000021199	1347	18	RRGRGSGGGGGGQRGRGR	74.07	233	17.3	18.63	17.97	1	0	0	0	0	0	0	0	1	0	0	0	0	0	0	0	0	6	0	10	0	0	0	0	0	0	0	0	0	0	0	0	0	0	0	0	0	0	0	1	0
ENSDARP00000091007	4479	24	PGTPGNPGPPGPPGPNGPPGLGGN	63.89	160	3.57	4.11	3.84	0	0	1	3	0	0	0	0	0	0	0	1	0	0	10	0	0	0	0	9	0	0	0	0	0	0	0	0	0	0	0	0	0	0	0	0	0	0	0	0	0
ENSDARP00000013353	5181	19	YGYSGGSSAGGGGGSSSAY	61.4	1579	30.48	30.84	30.66	6	0	0	0	0	0	3	0	0	0	0	0	2	0	0	0	0	0	0	8	0	0	0	0	0	0	0	0	0	0	0	0	0	0	0	0	0	0	0	1	0
ENSDARP00000104241	1176	22	GRPGRGRGGPRGGRGGRGAAAA	75.76	340	28.91	30.78	29.85	0	0	0	0	0	0	0	0	0	0	0	0	4	0	2	0	0	6	0	10	0	0	0	0	0	0	0	0	0	0	0	0	0	0	0	0	0	0	0	0	0
ENSDARP00000078676	3141	24	VERGGERGRRGRGRGVGGRGRGRG	63.89	155	4.93	5.7	5.32	0	0	0	0	0	2	0	2	0	0	0	0	0	0	0	0	0	9	0	11	0	0	0	0	0	0	0	0	0	0	0	0	0	0	0	0	0	0	0	0	0
ENSDARP00000054475	1710	18	GRKRGGGPRGRGGRGRGG	68.52	468	27.37	28.42	27.89	0	0	0	0	1	0	0	0	0	0	0	0	0	0	1	0	0	6	0	10	0	0	0	0	0	0	0	0	0	0	0	0	0	0	0	0	0	0	0	0	0
ENSDARP00000060808	3300	19	EGFESDEEEEEEEEGGGGG	61.4	509	15.42	16	15.71	1	1	0	0	0	10	0	0	0	0	0	0	0	0	0	0	1	0	0	6	0	0	0	0	0	0	0	0	0	0	0	0	0	0	0	1	0	0	0	1	0
ENSDARP00000093092	3495	40	YKAAKAAAGGYGGAAGAGALGAGGYGAGGYGGYGGYGGAG	57.5	59	1.69	2.83	2.26	0	0	0	0	2	0	6	0	0	0	0	1	12	0	0	0	0	0	0	19	0	0	0	0	0	0	0	0	0	0	0	0	0	0	0	0	0	0	0	0	0
ENSDARP00000074293	696	21	RGRGGFAGRGRGRGRGRGAGR	65.08	171	24.57	27.59	26.08	0	1	0	0	0	0	0	0	0	0	0	0	2	0	0	0	0	8	0	10	0	0	0	0	0	0	0	0	0	0	0	0	0	0	0	0	0	0	0	0	0
ENSDARP00000050124	1257	38	GQGSGFGSGSGSGFGSSSGFGSSSGFGSSSGFGSAFGS	65.79	320	25.46	28.48	26.97	15	6	0	0	0	0	0	0	1	0	0	0	1	0	0	0	0	0	0	15	0	0	0	0	0	0	0	0	0	0	0	0	0	0	0	0	0	0	0	0	0
ENSDARP00000018924	2169	26	RGGGRGRGGGRGRGGGRGRGGGRGRR	58.97	695	32.04	33.24	32.64	0	0	0	0	0	0	0	0	0	0	0	0	0	0	0	0	0	10	0	16	0	0	0	0	0	0	0	0	0	0	0	0	0	0	0	0	0	0	0	0	0
ENSDARP00000000618	1776	28	GSGGGSGRGRGRGRGAAAAAAAAAAAAA	75	495	27.87	29.45	28.66	2	0	0	0	0	0	0	0	0	0	0	0	13	0	0	0	0	4	0	9	0	0	0	0	0	0	0	0	1	0	0	0	0	0	0	0	0	0	0	0	0
ENSDARP00000044396	3774	26	SSSSSLSCGGGGGGGGGGGGGSSASS	69.23	744	19.71	20.4	20.06	10	0	0	0	0	0	0	0	0	0	1	1	1	0	0	0	0	0	0	13	0	0	0	0	0	1	0	0	0	0	0	0	0	0	0	0	0	0	0	1	0
ENSDARP00000035851	2544	22	HGHGHGHGHGHGHGHSHHGHCH	62.12	653	25.67	26.53	26.1	1	0	0	0	0	0	0	0	0	0	1	0	0	0	0	12	0	0	0	8	0	0	0	0	0	0	0	0	0	0	0	0	0	0	0	0	0	0	0	0	0
ENSDARP00000086571	3591	19	RGRRGRGRGRGGAGRRGGR	68.42	175	4.87	5.4	5.14	0	0	0	0	0	0	0	0	0	0	0	0	1	0	0	0	0	9	0	9	0	0	0	0	0	0	0	0	0	0	0	0	0	0	0	0	0	0	0	0	0
ENSDARP00000063399	1728	14	GGGAGAAGGGGGAA	73.81	273	15.8	16.61	16.2	0	0	0	0	0	0	0	0	0	0	0	0	5	0	0	0	0	0	0	9	0	0	0	0	0	0	0	0	0	0	0	0	0	0	0	0	0	0	0	1	0
ENSDARP00000093598	2376	15	RGRSRRGGRGGGRGR	71.11	776	32.66	33.29	32.98	1	0	0	0	0	0	0	0	0	0	0	0	0	0	0	0	0	7	0	7	0	0	0	0	0	0	0	0	0	0	0	0	0	0	0	0	0	0	0	0	0
ENSDARP00000031135	1938	23	HGHGGGHSHGHGHSHGGSGFGGF	57.97	20	1.03	2.22	1.63	3	2	0	0	0	0	0	0	0	0	0	0	0	0	0	7	0	0	0	11	0	0	0	0	0	0	0	0	0	0	0	0	0	0	0	0	0	0	0	0	0
ENSDARP00000101596	804	15	RHRGRGRRGGRGGRG	57.78	182	22.64	24.5	23.57	0	0	0	0	0	0	0	0	0	0	0	0	0	0	0	1	0	7	0	7	0	0	0	0	0	0	0	0	0	0	0	0	0	0	0	0	0	0	0	0	0
ENSDARP00000102110	1176	19	RGRGGPRGGRGGRGRGVGR	77.19	165	14.03	15.65	14.84	0	0	0	0	0	0	0	1	0	0	0	0	0	0	1	0	0	7	0	10	0	0	0	0	0	0	0	0	0	0	0	0	0	0	0	0	0	0	0	0	0
ENSDARP00000020522	1917	31	RGRGGMGMRGGMGMGMGMGMGMGMGMGMGMG	64.52	15	0.78	2.4	1.59	0	0	0	0	0	0	0	0	0	12	0	0	0	0	0	0	0	3	0	16	0	0	0	0	0	0	0	0	0	0	0	0	0	0	0	0	0	0	0	0	0
ENSDARP00000041626	1206	24	RKGGRGGFRGRGRGRGGRRDRGGR	66.67	327	27.11	29.1	28.11	0	1	0	0	1	0	0	0	0	0	0	0	0	0	0	0	1	10	0	11	0	0	0	0	0	0	0	0	0	0	0	0	0	0	0	0	0	0	0	0	0
ENSDARP00000088068	4977	16	GPRGPPGPRGPPGPPG	75	1400	28.13	28.45	28.29	0	0	0	0	0	0	0	0	0	0	0	0	0	0	8	0	0	2	0	6	0	0	0	0	0	0	0	0	0	0	0	0	0	0	0	0	0	0	0	0	0
ENSDARP00000104241	1176	19	RGRGGPRGGRGGRGRGVGR	77.19	165	14.03	15.65	14.84	0	0	0	0	0	0	0	1	0	0	0	0	0	0	1	0	0	7	0	10	0	0	0	0	0	0	0	0	0	0	0	0	0	0	0	0	0	0	0	0	0
ENSDARP00000022487	1497	23	HGHAGGGGHGHSHGGHGHSHGGA	78.26	134	8.95	10.49	9.72	2	0	0	0	0	0	0	0	0	0	0	0	2	0	0	8	0	0	0	11	0	0	0	0	0	0	0	0	0	0	0	0	0	0	0	0	0	0	0	0	0
ENSDARP00000080725	2061	14	GPPGPPGPPGPPGP	83.33	504	24.45	25.13	24.79	0	0	0	0	0	0	0	0	0	0	0	0	0	0	9	0	0	0	0	5	0	0	0	0	0	0	0	0	0	0	0	0	0	0	0	0	0	0	0	0	0
ENSDARP00000063257	975	17	RSRGGGGGGGSSVGGSS	66.67	57	5.85	7.59	6.72	5	0	0	0	0	0	0	1	0	0	0	0	0	0	0	0	0	2	0	9	0	0	0	0	0	0	0	0	0	0	0	0	0	0	0	0	0	0	0	1	0
ENSDARP00000007173	1044	14	RGGRGGRGGRGRGG	69.05	306	29.31	30.65	29.98	0	0	0	0	0	0	0	0	0	0	0	0	0	0	0	0	0	5	0	9	0	0	0	0	0	0	0	0	0	0	0	0	0	0	0	0	0	0	0	0	0
ENSDARP00000053044	1710	33	SSHSHGSHHHHHHHHHHSSKSHRSSKSHSSSAS	53.54	479	28.01	29.94	28.98	14	0	0	0	2	0	0	0	0	0	0	0	1	0	0	14	0	1	0	1	0	0	0	0	0	0	0	0	0	0	1	0	0	0	0	0	0	0	0	0	0
ENSDARP00000038789	1332	20	HSLSQSSHHHHHHHHQQAQS	46.67	416	31.23	32.73	31.98	5	0	0	0	0	0	0	0	4	0	0	1	1	0	0	9	0	0	0	0	0	0	0	0	0	0	0	0	0	0	1	0	0	0	0	0	0	0	0	0	0
ENSDARP00000021492	2412	18	TSTHTHTHTHTHTHTTGT	48.15	761	31.55	32.3	31.92	1	0	10	0	0	0	0	0	0	0	0	0	0	0	0	6	0	0	0	1	0	0	0	0	0	0	0	0	0	0	0	0	0	0	0	0	0	0	0	0	0
ENSDARP00000097088	3033	25	SSKHHSSKHKKKKHKHRSKHKKHKH	36	57	1.88	2.7	2.29	5	0	0	0	11	0	0	0	0	0	0	0	0	0	0	8	0	1	0	0	0	0	0	0	0	0	0	0	0	0	0	0	0	0	0	0	0	0	0	0	0
ENSDARP00000096357	3744	29	KHKKKKQKKEKEEKEKKKKKRHHHHHHHH	42.53	962	25.69	26.47	26.08	0	0	0	0	14	4	0	0	1	0	0	0	0	0	0	9	0	1	0	0	0	0	0	0	0	0	0	0	0	0	1	0	0	1	0	0	0	0	0	0	0
ENSDARP00000092449	1920	17	HTHTHTHTHTHTHTHTH	50.98	102	5.31	6.2	5.76	0	0	8	0	0	0	0	0	0	0	0	0	0	0	0	9	0	0	0	0	0	0	0	0	0	0	0	0	0	0	0	0	0	0	0	0	0	0	0	0	0
ENSDARP00000071902	1605	20	RSHKSKHHSSSHSSHSRHRR	58.33	515	32.09	33.33	32.71	8	0	0	0	2	0	0	0	0	0	0	0	0	0	0	6	0	4	0	0	0	0	0	0	0	0	0	0	0	0	0	0	0	0	0	0	0	0	0	0	0
ENSDARP00000060053	1221	28	THTHTRAHTHTHTHTHTHTHTHTHTHTH	52.38	373	30.55	32.84	31.7	0	0	13	0	0	0	0	0	0	0	0	0	1	0	0	13	0	1	0	0	0	0	0	0	0	0	0	0	0	0	0	0	0	0	0	0	0	0	0	0	0
ENSDARP00000017714	3744	29	KHKKKKQKKEKEEKEKKKKKRHHHHHHHH	42.53	962	25.69	26.47	26.08	0	0	0	0	14	4	0	0	1	0	0	0	0	0	0	9	0	1	0	0	0	0	0	0	0	0	0	0	0	0	1	0	0	1	0	0	0	0	0	0	0
ENSDARP00000065374	4263	13	THTHTHTHTHTHT	51.28	926	21.72	22.03	21.87	0	0	7	0	0	0	0	0	0	0	0	0	0	0	0	6	0	0	0	0	0	0	0	0	0	0	0	0	0	0	0	0	0	0	0	0	0	0	0	0	0
ENSDARP00000076812	3921	19	YIYNIYIYINIYIIYYYII	1.75	253	6.45	6.94	6.69	0	0	0	2	0	0	8	0	0	0	0	0	0	0	0	0	0	0	9	0	0	0	0	0	0	0	0	0	0	0	0	0	0	0	0	0	0	0	0	0	0
ENSDARP00000038787	2511	17	SKKSSNKKSNKSKSSKK	39.22	631	25.13	25.81	25.47	7	0	0	2	8	0	0	0	0	0	0	0	0	0	0	0	0	0	0	0	0	0	0	0	0	0	0	0	0	0	0	0	0	0	0	0	0	0	0	0	0
ENSDARP00000064937	1980	21	QQLAFQQQLLQVQQLQQQHLL	61.9	164	8.28	9.34	8.81	0	1	0	0	0	0	0	1	11	0	0	6	1	0	0	1	0	0	0	0	0	0	0	0	0	0	0	0	0	0	0	0	0	0	0	0	0	0	0	0	0
ENSDARP00000101616	4335	18	PPQQLQPQQQQPAPPQQQ	70.37	936	21.59	22.01	21.8	0	0	0	0	0	0	0	0	10	0	0	1	1	0	6	0	0	0	0	0	0	0	0	0	0	0	0	0	0	0	0	0	0	0	0	0	0	0	0	0	0
ENSDARP00000023098	1959	26	ATPPPAAAPAAPIPAPAAAPAAPAAA	70.51	323	16.49	17.82	17.15	0	0	1	0	0	0	0	0	0	0	0	0	15	0	9	0	0	0	1	0	0	0	0	0	0	0	0	0	0	0	0	0	0	0	0	0	0	0	0	0	0
ENSDARP00000099969	3717	19	PPQSPSSSSSPPPPPSPPQ	64.91	1210	32.55	33.06	32.81	7	0	0	0	0	0	0	0	2	0	0	0	0	0	10	0	0	0	0	0	0	0	0	0	0	1	1	0	0	0	0	0	0	0	0	0	0	0	0	0	0
ENSDARP00000086888	4401	20	PSAPPAPPPPAPSAAVAAAA	70	1060	24.09	24.54	24.31	2	0	0	0	0	0	0	1	0	0	0	0	9	0	8	0	0	0	0	0	0	0	0	0	0	0	0	0	0	0	0	0	0	0	0	0	0	0	0	0	0
ENSDARP00000058275	6264	19	PAPPAATPAAPPAAAVPVP	73.68	6	0.1	0.4	0.25	0	0	1	0	0	0	0	2	0	0	0	0	8	0	8	0	0	0	0	0	0	0	0	0	0	0	0	0	0	0	0	0	0	0	0	0	0	0	0	0	0
ENSDARP00000020901	1818	21	PTITTTTTTTKPPPTKKITPP	50.79	321	17.66	18.81	18.23	0	0	10	0	3	0	0	0	0	0	0	0	0	0	6	0	0	0	2	0	0	0	0	0	0	0	0	1	0	0	0	0	0	0	0	0	0	0	0	0	0
ENSDARP00000093629	1491	26	ASAAPPAAAAPAPSAPPAAPPAARPP	73.08	230	15.43	17.17	16.3	2	0	0	0	0	0	0	0	0	0	0	0	13	0	10	0	0	1	0	0	0	0	0	0	0	0	0	0	0	0	0	0	0	0	0	0	0	0	0	0	0
ENSDARP00000020522	1917	23	PAPTPPPAQQQQQQQQQQKQTPA	53.62	188	9.81	11.01	10.41	0	0	2	0	1	0	0	0	11	0	0	0	3	0	6	0	0	0	0	0	0	0	0	0	0	0	0	0	0	0	0	1	0	0	0	0	0	0	0	0	0
ENSDARP00000086269	3465	21	PRPPVPTPPPSSSPSPSSSPS	57.14	921	26.58	27.19	26.88	8	0	1	0	0	0	0	1	0	0	0	0	0	0	10	0	0	1	0	0	0	0	0	0	0	0	0	0	0	0	0	0	0	0	0	0	0	0	0	0	0
ENSDARP00000076374	2502	16	QQQQQQQPPLPPPPPP	68.75	786	31.41	32.05	31.73	0	0	0	0	0	0	0	0	7	0	0	1	0	0	8	0	0	0	0	0	0	0	0	0	0	0	1	0	0	0	0	1	0	0	0	0	0	0	0	0	0
ENSDARP00000035181	855	26	PEPEPEPEPEQEPVPEPEPEPEPEPE	61.54	23	2.69	5.73	4.21	0	0	0	0	0	12	0	1	1	0	0	0	0	0	12	0	0	0	0	0	0	0	0	0	0	0	0	0	0	0	0	0	0	0	0	0	0	0	0	0	0
ENSDARP00000014581	6744	26	QPPQQQQNPQPQPPPSAPPPPPPQQQ	57.69	1928	28.59	28.97	28.78	1	0	0	1	0	0	0	0	10	0	0	0	1	0	13	0	0	0	0	0	0	0	0	0	0	0	1	0	0	0	0	0	0	0	0	0	0	0	0	0	0
ENSDARP00000081013	3318	15	QQPQQPQPQQQLPPP	60	616	18.57	19.02	18.79	0	0	0	0	0	0	0	0	8	0	0	1	0	0	6	0	0	0	0	0	0	0	0	0	0	0	0	0	0	0	0	0	0	0	0	0	0	0	0	0	0
ENSDARP00000029294	4059	23	TPQTPQTPQTPQTPPTPTPTPPP	60.87	1239	30.52	31.09	30.81	0	0	8	0	0	0	0	0	4	0	0	0	0	0	11	0	0	0	0	0	0	0	0	0	0	0	0	0	0	0	0	0	0	0	0	0	0	0	0	0	0
ENSDARP00000022301	12657	19	SSSSSPPPPPLLSPPQPPQ	59.65	688	5.44	5.59	5.51	6	0	0	0	0	0	0	0	2	0	0	2	0	0	9	0	0	0	0	0	0	0	0	0	0	1	1	0	0	0	0	0	0	0	0	0	0	0	0	0	0
ENSDARP00000081768	2502	18	RPPRPSRPPPPTPRRPTS	70.37	208	8.31	9.03	8.67	2	0	2	0	0	0	0	0	0	0	0	0	0	0	9	0	0	5	0	0	0	0	0	0	0	0	0	0	0	0	0	0	0	0	0	0	0	0	0	0	0
ENSDARP00000069565	1506	22	DRDRDRDRDRERDRERDRDRRR	56.06	297	19.72	21.18	20.45	0	0	0	0	0	2	0	0	0	0	0	0	0	0	0	0	8	12	0	0	0	0	0	0	0	0	0	0	0	0	0	0	0	0	0	0	0	0	0	0	0
ENSDARP00000014351	2643	19	SRSRSRSRSRTRSRTYSRS	56.14	9	0.34	1.06	0.7	8	0	2	0	0	0	1	0	0	0	0	0	0	0	0	0	0	8	0	0	0	0	0	0	0	0	0	0	0	0	0	0	0	0	0	0	0	0	0	0	0
ENSDARP00000062779	4998	24	QEQQRREEERRREEERREEEKRQQ	61.11	366	7.32	7.8	7.56	0	0	0	0	1	10	0	0	5	0	0	0	0	0	0	0	0	8	0	0	0	0	0	0	0	0	0	0	0	0	0	0	0	0	0	0	0	0	0	0	0
ENSDARP00000102771	1137	26	ERERERERERERERERERERERERER	53.85	180	15.83	18.12	16.97	0	0	0	0	0	13	0	0	0	0	0	0	0	0	0	0	0	13	0	0	0	0	0	0	0	0	0	0	0	0	0	0	0	0	0	0	0	0	0	0	0
ENSDARP00000097414	495	27	RRRSPRRRSFSRSRSRSFSRERRRERS	56.79	112	22.63	28.08	25.35	8	2	0	0	0	2	0	0	0	0	0	0	0	0	1	0	0	14	0	0	0	0	0	0	0	0	0	0	0	0	0	0	0	0	0	0	0	0	0	0	0
ENSDARP00000011196	858	22	RSRSRSRSRSRSRSRSRSRSRS	69.7	257	29.95	32.52	31.24	11	0	0	0	0	0	0	0	0	0	0	0	0	0	0	0	0	11	0	0	0	0	0	0	0	0	0	0	0	0	0	0	0	0	0	0	0	0	0	0	0
ENSDARP00000071902	1605	22	SRSASRSRSRTRSRTRSRSPRR	54.55	372	23.18	24.55	23.86	8	0	2	0	0	0	0	0	0	0	0	0	1	0	1	0	0	10	0	0	0	0	0	0	0	0	0	0	0	0	0	0	0	0	0	0	0	0	0	0	0
ENSDARP00000074739	4887	52	RRDERERERDRDRDRDRDRERDRDRDRERDRDRDRERDRDRDRERDRDADRE	56.41	700	14.32	15.39	14.86	0	0	0	0	0	8	0	0	0	0	0	0	1	0	0	0	18	25	0	0	0	0	0	0	0	0	0	0	0	0	0	0	0	0	0	0	0	0	0	0	0
ENSDARP00000030934	2730	63	RGSRSRSRSHSRGRSSSHSSSRSSKSSRSRSRSRSRSRSRSYSRSRSRSQSRSRSRSGSRSRS	60.32	718	26.3	28.61	27.45	33	0	0	0	1	0	1	0	1	0	0	0	0	0	0	2	0	22	0	3	0	0	0	0	0	0	0	0	0	0	0	0	0	0	0	0	0	0	0	0	0
ENSDARP00000066281	3633	47	SSSSRKKRRSRSRSRDRDRDRDRDRERDRDRDRRRRHRSRSRSRSRS	56.74	160	4.4	5.7	5.05	12	0	0	0	2	1	0	0	0	0	0	0	0	0	0	1	8	23	0	0	0	0	0	0	0	0	0	0	0	0	0	0	0	0	0	0	0	0	0	0	0
ENSDARP00000014351	2643	25	HSNRSSSGRSRRSSSSSHSRSPRPR	57.33	147	5.56	6.51	6.03	12	0	0	1	0	0	0	0	0	0	0	0	0	0	2	2	0	7	0	1	0	0	0	0	0	1	0	0	0	0	0	0	0	0	0	0	0	0	0	0	0
ENSDARP00000013110	1386	63	RKRSRSRSRSRRRRSRSRSRHRRSKSHSRRRSRSRSRRRSKSPRRRRSHSRDRSRRSRSRDRR	62.96	221	15.95	20.49	18.22	20	0	0	0	3	0	0	0	0	0	0	0	0	0	1	3	2	34	0	0	0	0	0	0	0	0	0	0	0	0	0	0	0	0	0	0	0	0	0	0	0
ENSDARP00000009186	1650	29	REREREKDRERERERERERERDRDEEKRR	56.32	342	20.73	22.48	21.61	0	0	0	0	2	11	0	0	0	0	0	0	0	0	0	0	3	13	0	0	0	0	0	0	0	0	0	0	0	0	0	0	0	0	0	0	0	0	0	0	0
ENSDARP00000087158	3111	19	KRREKKKKNRKRKRRKKKR	40.35	160	5.14	5.75	5.45	0	0	0	1	10	1	0	0	0	0	0	0	0	0	0	0	0	7	0	0	0	0	0	0	0	0	0	0	0	0	0	0	0	0	0	0	0	0	0	0	0
ENSDARP00000092027	1401	60	DREREREEREKRRKEEEEKEKEKEREKEREREREKERERERERERDRDRDRDRERDRDRR	60.56	253	18.06	22.34	20.2	0	0	0	0	7	23	0	0	0	0	0	0	0	0	0	0	7	23	0	0	0	0	0	0	0	0	0	0	0	0	0	0	0	0	0	0	0	0	0	0	0
ENSDARP00000080504	2319	15	REKEREREREKERER	48.89	137	5.91	6.55	6.23	0	0	0	0	2	7	0	0	0	0	0	0	0	0	0	0	0	6	0	0	0	0	0	0	0	0	0	0	0	0	0	0	0	0	0	0	0	0	0	0	0
ENSDARP00000075688	2310	25	DRDRDRDRERDRDRDRDRDRDRERD	64	36	1.56	2.64	2.1	0	0	0	0	0	2	0	0	0	0	0	0	0	0	0	0	11	12	0	0	0	0	0	0	0	0	0	0	0	0	0	0	0	0	0	0	0	0	0	0	0
ENSDARP00000089604	2961	20	SPLRRRSRSPRRRSSRSPLR	63.33	433	14.62	15.3	14.96	6	0	0	0	0	0	0	0	0	0	0	2	0	0	3	0	0	9	0	0	0	0	0	0	0	0	0	0	0	0	0	0	0	0	0	0	0	0	0	0	0
ENSDARP00000081545	5055	29	REEEEEREREERRRAEEERRRKEEERREE	58.62	714	14.12	14.7	14.41	0	0	0	0	1	16	0	0	0	0	0	0	1	0	0	0	0	11	0	0	0	0	0	0	0	0	0	0	0	0	0	0	0	0	0	1	0	0	0	0	0
ENSDARP00000016374	1539	15	SSSRSRHSRRSRSHS	48.89	287	18.65	19.62	19.14	8	0	0	0	0	0	0	0	0	0	0	0	0	0	0	2	0	5	0	0	0	0	0	0	0	0	0	0	0	0	0	0	0	0	0	0	0	0	0	0	0
ENSDARP00000013971	2952	21	KKSKSRSRSRSRSRSRSRSRS	50.79	130	4.4	5.12	4.76	10	0	0	0	3	0	0	0	0	0	0	0	0	0	0	0	0	8	0	0	0	0	0	0	0	0	0	0	0	0	0	0	0	0	0	0	0	0	0	0	0
ENSDARP00000092027	1401	20	SSRTSDRRRSRSRDRRRSRS	68.33	323	23.05	24.48	23.77	7	0	1	0	0	0	0	0	0	0	0	0	0	0	0	0	2	10	0	0	0	0	0	0	0	0	0	0	0	0	0	0	0	0	0	0	0	0	0	0	0
ENSDARP00000090006	2190	24	RQSSSSSRSRRSRSGSRSRRERSR	61.11	429	19.59	20.68	20.14	11	0	0	0	0	1	0	0	1	0	0	0	0	0	0	0	0	10	0	1	0	0	0	0	0	1	0	0	0	0	0	0	0	0	0	0	0	0	0	0	0
ENSDARP00000011196	858	23	SRKKSRSRSRSNSSSRSRSRGRS	56.52	182	21.21	23.89	22.55	11	0	0	1	2	0	0	0	0	0	0	0	0	0	0	0	0	8	0	1	0	0	0	0	0	0	0	0	0	0	0	0	0	0	0	0	0	0	0	0	0
ENSDARP00000063487	3390	18	DRERERERDREREREIDR	51.85	1057	31.18	31.71	31.45	0	0	0	0	0	6	0	0	0	0	0	0	0	0	0	0	3	8	1	0	0	0	0	0	0	0	0	0	0	0	0	0	0	0	0	0	0	0	0	0	0
ENSDARP00000056276	3990	22	EEALRRLEERRREEEERRQREE	59.09	845	21.18	21.73	21.45	0	0	0	0	0	10	0	0	1	0	0	2	1	0	0	0	0	8	0	0	0	0	0	0	0	0	0	0	0	0	0	0	0	0	0	0	0	0	0	0	0
ENSDARP00000101018	3666	23	RERERERERERERERERERERER	56.52	846	23.08	23.7	23.39	0	0	0	0	0	11	0	0	0	0	0	0	0	0	0	0	0	12	0	0	0	0	0	0	0	0	0	0	0	0	0	0	0	0	0	0	0	0	0	0	0
ENSDARP00000092770	2454	20	SRGTRRRSRSRSSRRRQSER	66.67	577	23.51	24.33	23.92	6	0	1	0	0	1	0	0	1	0	0	0	0	0	0	0	0	10	0	1	0	0	0	0	0	0	0	0	0	0	0	0	0	0	0	0	0	0	0	0	0
ENSDARP00000098351	4527	18	ERARRRREEEERRAREER	74.07	504	11.13	11.53	11.33	0	0	0	0	0	7	0	0	0	0	0	0	2	0	0	0	0	9	0	0	0	0	0	0	0	0	0	0	0	0	0	0	0	0	0	0	0	0	0	0	0
ENSDARP00000100566	3513	16	TSSTRSRTRSRSRSRS	60.42	359	10.22	10.67	10.45	7	0	3	0	0	0	0	0	0	0	0	0	0	0	0	0	0	6	0	0	0	0	0	0	0	0	0	0	0	0	0	0	0	0	0	0	0	0	0	0	0
ENSDARP00000102789	4182	30	KAREEKEKEREREKEREREREREKEAERAA	50	1009	24.13	24.84	24.49	0	0	0	0	5	13	0	0	0	0	0	0	4	0	0	0	0	8	0	0	0	0	0	0	0	0	0	0	0	0	0	0	0	0	0	0	0	0	0	0	0
ENSDARP00000088481	681	22	RSISRSRSRSSSHHRRRSLSRS	60.61	80	11.75	14.98	13.36	10	0	0	0	0	0	0	0	0	0	0	1	0	0	0	2	0	8	1	0	0	0	0	0	0	0	0	0	0	0	0	0	0	0	0	0	0	0	0	0	0
ENSDARP00000092027	1401	22	HRHRSRSRDRDRDRDRDRDKDK	59.09	386	27.55	29.12	28.34	2	0	0	0	2	0	0	0	0	0	0	0	0	0	0	2	7	9	0	0	0	0	0	0	0	0	0	0	0	0	0	0	0	0	0	0	0	0	0	0	0
ENSDARP00000006694	2493	41	ERDKERERERERRDREREKERERERERERERERERDRDRER	60.16	295	11.83	13.48	12.66	0	0	0	0	2	16	0	0	0	0	0	0	0	0	0	0	4	19	0	0	0	0	0	0	0	0	0	0	0	0	0	0	0	0	0	0	0	0	0	0	0
ENSDARP00000103716	468	26	RSHRSHRSRSRSRNRRSRSRHRRSRS	64.1	84	17.95	23.5	20.73	9	0	0	1	0	0	0	0	0	0	0	0	0	0	0	3	0	13	0	0	0	0	0	0	0	0	0	0	0	0	0	0	0	0	0	0	0	0	0	0	0
ENSDARP00000069405	1800	21	STTSSGTPTTTSSTTSSTTPS	65.08	335	18.61	19.78	19.19	8	0	10	0	0	0	0	0	0	0	0	0	0	0	2	0	0	0	0	1	0	0	0	0	0	0	0	0	0	0	0	0	0	0	0	0	0	0	0	0	0
ENSDARP00000071902	1605	15	RERDRERDRERERDR	73.33	469	29.22	30.16	29.69	0	0	0	0	0	4	0	0	0	0	0	0	0	0	0	0	3	8	0	0	0	0	0	0	0	0	0	0	0	0	0	0	0	0	0	0	0	0	0	0	0
ENSDARP00000026585	1491	15	SNSSTSPSSSSSASS	53.33	452	30.32	31.32	30.82	11	0	1	1	0	0	0	0	0	0	0	0	1	0	1	0	0	0	0	0	0	0	0	0	0	1	0	0	0	0	0	0	0	0	0	0	0	0	0	0	0
ENSDARP00000066378	3030	13	PPPPQSPPPPPPP	66.67	442	14.59	15.02	14.8	1	0	0	0	0	0	0	0	1	0	0	0	0	0	11	0	0	0	0	0	0	0	0	0	0	0	1	0	0	0	0	0	0	0	0	0	0	0	0	0	0
ENSDARP00000090508	1704	25	SEQSAPSSPSSSSSSSSSDSDFEPS	54.67	377	22.12	23.59	22.86	15	1	0	0	0	2	0	0	1	0	0	0	1	0	3	0	2	0	0	0	0	0	0	0	0	1	0	0	0	0	0	0	0	0	0	0	0	0	0	0	0
ENSDARP00000094416	954	22	STSSPPSSNSSSPSSSSPSAPS	59.09	205	21.49	23.79	22.64	14	0	1	1	0	0	0	0	0	0	0	0	1	0	5	0	0	0	0	0	0	0	0	0	0	0	0	0	0	0	0	0	0	0	0	0	0	0	0	0	0
ENSDARP00000092770	2454	37	SPSERRSRTSSSSSSSSRSSSSSSSSASSRSSSRSSS	60.36	529	21.56	23.06	22.31	27	0	1	0	0	1	0	0	0	0	0	0	1	0	1	0	0	6	0	0	0	0	0	0	0	1	0	0	0	0	0	0	0	0	0	0	0	0	0	0	0
ENSDARP00000068559	2553	10	SSSSSSSSSS	53.33	490	19.19	19.58	19.39	10	0	0	0	0	0	0	0	0	0	0	0	0	0	0	0	0	0	0	0	0	0	0	0	0	1	0	0	0	0	0	0	0	0	0	0	0	0	0	0	0
ENSDARP00000027753	3204	34	SECESTSSSSSSTSASSSSSATSSSSSESDDSSA	50	856	26.72	27.78	27.25	22	0	3	0	0	3	0	0	0	0	1	0	3	0	0	0	2	0	0	0	0	0	0	0	0	1	0	0	0	0	0	0	0	0	0	0	0	0	0	0	0
ENSDARP00000092770	2454	19	EKEKKKKEKELDKKKDKQK	33.33	682	27.79	28.57	28.18	0	0	0	0	11	4	0	0	1	0	0	1	0	0	0	0	2	0	0	0	0	0	0	0	0	0	0	0	0	0	0	0	0	0	0	0	0	0	0	0	0
ENSDARP00000074854	2841	20	SSQRLSSASSSSSSSTASTA	51.67	356	12.53	13.23	12.88	12	0	2	0	0	0	0	0	1	0	0	1	3	0	0	0	0	1	0	0	0	0	0	0	0	1	0	0	0	0	0	0	0	0	0	0	0	0	0	0	0
ENSDARP00000064211	477	17	KKKKKRKSNKKKGKKEK	37.25	111	23.27	26.83	25.05	1	0	0	1	12	1	0	0	0	0	0	0	0	0	0	0	0	1	0	1	0	0	0	0	0	0	0	0	0	0	0	0	0	1	0	0	0	0	0	0	0
ENSDARP00000092770	2454	25	SRSRSRERRRSRDRRRSRSTSRNRR	69.33	639	26.04	27.06	26.55	7	0	1	1	0	1	0	0	0	0	0	0	0	0	0	0	1	14	0	0	0	0	0	0	0	0	0	0	0	0	0	0	0	0	0	0	0	0	0	0	0
ENSDARP00000074854	2841	19	KEKPKESPMKKKKKKKKKK	31.58	101	3.56	4.22	3.89	1	0	0	0	13	2	0	0	0	1	0	0	0	0	2	0	0	0	0	0	0	0	0	0	0	0	0	0	0	0	0	0	0	1	0	0	0	0	0	0	0
ENSDARP00000089075	2820	36	EEEEDEEGKEKEEEEEEEKEQEEEEEEKEQEEEEEQ	45.37	904	32.06	33.33	32.7	0	0	0	0	4	27	0	0	3	0	0	0	0	0	0	0	1	0	0	1	0	0	0	0	0	0	0	0	0	0	0	0	0	0	0	1	0	0	0	0	0
ENSDARP00000089075	2820	18	ERQESAEEEEEEEEEEKE	55.56	657	23.3	23.94	23.62	1	0	0	0	1	13	0	0	1	0	0	0	1	0	0	0	0	1	0	0	0	0	0	0	0	0	0	0	0	0	0	0	0	0	0	1	0	0	0	0	0
ENSDARP00000100627	894	16	GPGFGVGGGGGPGGGV	81.25	149	16.67	18.46	17.56	0	1	0	0	0	0	0	2	0	0	0	0	0	0	2	0	0	0	0	11	0	0	0	0	0	0	0	0	0	0	0	0	0	0	0	0	0	0	0	1	0
ENSDARP00000042500	1161	16	GGGGGSGGGGGGGGGS	64.58	265	22.83	24.2	23.51	2	0	0	0	0	0	0	0	0	0	0	0	0	0	0	0	0	0	0	14	0	0	0	0	0	0	0	0	0	0	0	0	0	0	0	0	0	0	0	1	0
ENSDARP00000078698	6480	26	SYSQNPPQQQQQQQQPQQQQQQSPYQ	51.28	490	7.56	7.96	7.76	3	0	0	1	0	0	2	0	16	0	0	0	0	0	4	0	0	0	0	0	0	0	0	0	0	0	0	0	0	0	0	1	0	0	0	0	0	0	0	0	0
ENSDARP00000089128	2229	15	HHHHHDYHHILHHHH	46.67	538	24.14	24.81	24.47	0	0	0	0	0	0	1	0	0	0	0	1	0	0	0	11	1	0	1	0	0	0	0	0	0	0	0	0	0	0	1	0	0	0	0	0	0	0	0	0	0
ENSDARP00000093755	2136	15	GPPGPPGPPGPAPSP	75.56	529	24.77	25.47	25.12	1	0	0	0	0	0	0	0	0	0	0	0	1	0	9	0	0	0	0	4	0	0	0	0	0	0	0	0	0	0	0	0	0	0	0	0	0	0	0	0	0
ENSDARP00000068474	726	14	AAALATPAAAAAAA	73.81	208	28.65	30.58	29.61	0	0	1	0	0	0	0	0	0	0	0	1	11	0	1	0	0	0	0	0	0	0	0	0	0	0	0	0	1	0	0	0	0	0	0	0	0	0	0	0	0
ENSDARP00000046632	6579	12	QQQQQQQQQQQQ	50	2020	30.7	30.89	30.79	0	0	0	0	0	0	0	0	12	0	0	0	0	0	0	0	0	0	0	0	0	0	0	0	0	0	0	0	0	0	0	1	0	0	0	0	0	0	0	0	0
ENSDARP00000092027	1401	27	RRRSRDRSDRKRRSRSRDRRRSRSSER	69.14	357	25.48	27.41	26.45	7	0	0	0	1	1	0	0	0	0	0	0	0	0	0	0	3	15	0	0	0	0	0	0	0	0	0	0	0	0	0	0	0	0	0	0	0	0	0	0	0
ENSDARP00000069707	2181	23	EDEENEEEEEEEDEEKAEEETGE	52.17	559	25.63	26.69	26.16	0	0	1	1	1	16	0	0	0	0	0	0	1	0	0	0	2	0	0	1	0	0	0	0	0	0	0	0	0	0	0	0	0	0	0	1	0	0	0	0	0
ENSDARP00000069055	2100	13	EAEEAAAAAAAAA	69.23	214	10.19	10.81	10.5	0	0	0	0	0	3	0	0	0	0	0	0	10	0	0	0	0	0	0	0	0	0	0	0	0	0	0	0	1	0	0	0	0	0	0	0	0	0	0	0	0
ENSDARP00000090660	1845	22	SSGSSSGGGVGNGGGGGPPGSG	72.73	379	20.54	21.73	21.14	6	0	0	1	0	0	0	1	0	0	0	0	0	0	2	0	0	0	0	12	0	0	0	0	0	0	0	0	0	0	0	0	0	0	0	0	0	0	0	1	0
ENSDARP00000016407	780	24	KKKKKKKDDDPDRKKKKKDKKKKK	34.72	215	27.56	30.64	29.1	0	0	0	0	17	0	0	0	0	0	0	0	0	0	1	0	5	1	0	0	0	0	0	0	0	0	0	0	0	0	0	0	0	1	0	0	0	0	0	0	0
ENSDARP00000077503	858	21	EKREEEEEEEEEGEGPEGEKK	50.79	217	25.29	27.74	26.52	0	0	0	0	3	13	0	0	0	0	0	0	0	0	1	0	0	1	0	3	0	0	0	0	0	0	0	0	0	0	0	0	0	0	0	1	0	0	0	0	0
ENSDARP00000095695	2583	19	QQKQQMQTQQTQMQTQTQQ	59.65	298	11.54	12.27	11.9	0	0	4	0	1	0	0	0	12	2	0	0	0	0	0	0	0	0	0	0	0	0	0	0	0	0	0	0	0	0	0	0	0	0	0	0	0	0	0	0	0
ENSDARP00000088834	930	19	ASVPSAANAAAAAASAAAA	75.44	56	6.02	8.06	7.04	3	0	0	1	0	0	0	1	0	0	0	0	13	0	1	0	0	0	0	0	0	0	0	0	0	0	0	0	1	0	0	0	0	0	0	0	0	0	0	0	0
ENSDARP00000072938	819	13	SNLNSNNNNNNNN	33.33	29	3.54	5.13	4.33	2	0	0	10	0	0	0	0	0	0	0	1	0	0	0	0	0	0	0	0	0	0	0	0	0	0	0	0	0	0	0	0	1	0	0	0	0	0	0	0	0
ENSDARP00000080504	2319	20	PAASAPPPQPPPPPPPPPPP	68.33	504	21.73	22.6	22.16	1	0	0	0	0	0	0	0	1	0	0	0	3	0	15	0	0	0	0	0	0	0	0	0	0	0	1	0	0	0	0	0	0	0	0	0	0	0	0	0	0
ENSDARP00000077442	2109	18	HQQQQRQYQQQQQQHYNQ	44.44	578	27.41	28.26	27.83	0	0	0	1	0	0	2	0	12	0	0	0	0	0	0	2	0	1	0	0	0	0	0	0	0	0	0	0	0	0	0	1	0	0	0	0	0	0	0	0	0
ENSDARP00000075613	3732	16	QQQPPQQMQPQQQQPQ	68.75	1028	27.55	27.97	27.76	0	0	0	0	0	0	0	0	11	1	0	0	0	0	4	0	0	0	0	0	0	0	0	0	0	0	0	0	0	0	0	0	0	0	0	0	0	0	0	0	0
ENSDARP00000003782	2409	30	QQHHQNQQMQHQNQQQQQAQNQQQQNQLHQ	47.78	184	7.64	8.88	8.26	0	0	0	4	0	0	0	0	19	1	0	1	1	0	0	4	0	0	0	0	0	0	0	0	0	0	0	0	0	0	0	1	0	0	0	0	0	0	0	0	0
ENSDARP00000016316	1845	12	SSYSSSSSSSSS	58.33	271	14.69	15.34	15.01	11	0	0	0	0	0	1	0	0	0	0	0	0	0	0	0	0	0	0	0	0	0	0	0	0	1	0	0	0	0	0	0	0	0	0	0	0	0	0	0	0
ENSDARP00000075938	1371	25	QQRKQQEEQRRRQQEQQEQEQQRQR	70.67	332	24.22	26.04	25.13	0	0	0	0	1	5	0	0	13	0	0	0	0	0	0	0	0	6	0	0	0	0	0	0	0	0	0	0	0	0	0	0	0	0	0	0	0	0	0	0	0
ENSDARP00000022360	765	33	GEEDEEEGEEDDEEEGEEEEEEDISGEEEEEEE	51.52	189	24.71	29.02	26.86	1	0	0	0	0	23	0	0	0	0	0	0	0	0	0	0	4	0	1	4	0	0	0	0	0	0	0	0	0	0	0	0	0	0	0	1	0	0	0	0	0
ENSDARP00000006288	1143	24	EEEEKPEEEEEEEEKPEEEDEEED	58.33	73	6.39	8.49	7.44	0	0	0	0	2	18	0	0	0	0	0	0	0	0	2	0	2	0	0	0	0	0	0	0	0	0	0	0	0	0	0	0	0	0	0	1	0	0	0	0	0
ENSDARP00000062416	1551	17	SHHHHHHHHHHHHSSSS	60.78	186	11.99	13.09	12.54	5	0	0	0	0	0	0	0	0	0	0	0	0	0	0	12	0	0	0	0	0	0	0	0	0	0	0	0	0	0	1	0	0	0	0	0	0	0	0	0	0
ENSDARP00000093092	3495	21	GVPGGVPGGVPGGVPGGVPGG	63.49	880	25.18	25.78	25.48	0	0	0	0	0	0	0	5	0	0	0	0	0	0	5	0	0	0	0	11	0	0	0	0	0	0	0	0	0	0	0	0	0	0	0	0	0	0	0	0	0
ENSDARP00000103272	2229	22	HSDHSHHHKHHHHHHDHQHLQH	45.45	313	14.04	15.03	14.54	2	0	0	0	1	0	0	0	2	0	0	1	0	0	0	14	2	0	0	0	0	0	0	0	0	0	0	0	0	0	1	0	0	0	0	0	0	0	0	0	0
ENSDARP00000061377	2343	15	ERERKKEEEEREKER	53.33	240	10.24	10.88	10.56	0	0	0	0	3	8	0	0	0	0	0	0	0	0	0	0	0	4	0	0	0	0	0	0	0	0	0	0	0	0	0	0	0	0	0	0	0	0	0	0	0
ENSDARP00000087763	4692	16	NSSSSSSSSASNQASA	50	562	11.98	12.32	12.15	10	0	0	2	0	0	0	0	1	0	0	0	3	0	0	0	0	0	0	0	0	0	0	0	0	1	0	0	0	0	0	0	0	0	0	0	0	0	0	0	0
ENSDARP00000093453	1464	14	KKKKKKQKKKNKDK	30.95	45	3.07	4.03	3.55	0	0	0	1	11	0	0	0	1	0	0	0	0	0	0	0	1	0	0	0	0	0	0	0	0	0	0	0	0	0	0	0	0	1	0	0	0	0	0	0	0
ENSDARP00000066378	3030	20	PPPPPPPLPPPCDPPPLPKP	61.67	608	20.07	20.73	20.4	0	0	0	0	1	0	0	0	0	0	1	2	0	0	15	0	1	0	0	0	0	0	0	0	0	0	1	0	0	0	0	0	0	0	0	0	0	0	0	0	0
ENSDARP00000003782	2409	26	MQQMIQQQQQQQQQQQQQSIQFQTFQ	51.28	132	5.48	6.56	6.02	1	2	1	0	0	0	0	0	18	2	0	0	0	0	0	0	0	0	2	0	0	0	0	0	0	0	0	0	0	0	0	1	0	0	0	0	0	0	0	0	0
ENSDARP00000079045	2217	16	SSSSSSKSSLSKSASS	50	86	3.88	4.6	4.24	12	0	0	0	2	0	0	0	0	0	0	1	1	0	0	0	0	0	0	0	0	0	0	0	0	1	0	0	0	0	0	0	0	0	0	0	0	0	0	0	0
ENSDARP00000040705	1800	19	SPSSSESSDSESSSPENSS	47.37	399	22.17	23.22	22.69	12	0	0	1	0	3	0	0	0	0	0	0	0	0	2	0	1	0	0	0	0	0	0	0	0	0	0	0	0	0	0	0	0	0	0	0	0	0	0	0	0
ENSDARP00000067541	1584	18	EERQEEEDEDQMEEEEEE	61.11	463	29.23	30.37	29.8	0	0	0	0	0	12	0	0	2	1	0	0	0	0	0	0	2	1	0	0	0	0	0	0	0	0	0	0	0	0	0	0	0	0	0	1	0	0	0	0	0
ENSDARP00000090826	6114	103	PGGVGGVPGGVGGVPGGVGGVPGGVGGVPGGVGGVPGGVGGVPGGVGGVPGGVGGVPGGVGGVPGGVGGVPGGVGGVPGGVGGVPGGVGGVPGGVGGVPGGVG	60.52	1607	26.28	27.97	27.13	0	0	0	0	0	0	0	29	0	0	0	0	0	0	15	0	0	0	0	59	0	0	0	0	0	0	0	0	0	0	0	0	0	0	0	0	0	0	0	0	0
ENSDARP00000073410	633	17	PTDTPPPPLPTTPPPDD	56.86	107	16.9	19.59	18.25	0	0	4	0	0	0	0	0	0	0	0	1	0	0	9	0	3	0	0	0	0	0	0	0	0	0	0	0	0	0	0	0	0	0	0	0	0	0	0	0	0
ENSDARP00000016859	2397	14	SSSSSSSSSSSSSS	50	655	27.33	27.91	27.62	14	0	0	0	0	0	0	0	0	0	0	0	0	0	0	0	0	0	0	0	0	0	0	0	0	1	0	0	0	0	0	0	0	0	0	0	0	0	0	0	0
ENSDARP00000095454	1032	17	GGGSAAAAAAAAAAGGS	68.63	121	11.72	13.37	12.55	2	0	0	0	0	0	0	0	0	0	0	0	10	0	0	0	0	0	0	5	0	0	0	0	0	0	0	0	1	0	0	0	0	0	0	0	0	0	0	0	0
ENSDARP00000090826	6114	42	GVGLGGLPGGGLGTGGQLGGGLGTGGLGTGLGGLPGGGAGGL	56.35	1087	17.78	18.47	18.12	0	0	3	0	0	0	0	1	1	0	0	9	1	0	2	0	0	0	0	25	0	0	0	0	0	0	0	0	0	0	0	0	0	0	0	0	0	0	0	0	0
ENSDARP00000062675	3252	26	PGGGGQPQRGGGGGGGGGMGRGRGRR	67.95	673	20.69	21.49	21.09	0	0	0	0	0	0	0	0	2	1	0	0	0	0	2	0	0	5	0	16	0	0	0	0	0	0	0	0	0	0	0	0	0	0	0	0	0	0	0	1	0
ENSDARP00000087827	3225	17	SSATSSSSSSSSSSSSA	52.94	405	12.56	13.09	12.82	14	0	1	0	0	0	0	0	0	0	0	0	2	0	0	0	0	0	0	0	0	0	0	0	0	1	0	0	0	0	0	0	0	0	0	0	0	0	0	0	0
ENSDARP00000025716	3240	19	PPPPPPPPGGPPPPPGRPP	77.19	567	17.5	18.09	17.79	0	0	0	0	0	0	0	0	0	0	0	0	0	0	15	0	0	1	0	3	0	0	0	0	0	0	1	0	0	0	0	0	0	0	0	0	0	0	0	0	0
ENSDARP00000058099	2640	19	EERSEEEEEEEEEEEEEKE	49.12	433	16.4	17.12	16.76	1	0	0	0	1	16	0	0	0	0	0	0	0	0	0	0	0	1	0	0	0	0	0	0	0	0	0	0	0	0	0	0	0	0	0	1	0	0	0	0	0
ENSDARP00000092445	1893	22	ENGEDGGETEEEEEEEDEEEEE	50	571	30.16	31.33	30.74	0	0	1	1	0	15	0	0	0	0	0	0	0	0	0	0	2	0	0	3	0	0	0	0	0	0	0	0	0	0	0	0	0	0	0	1	0	0	0	0	0
ENSDARP00000092445	1893	17	ESEEVAEEEEEEEDEEE	49.02	523	27.63	28.53	28.08	1	0	0	0	0	13	0	1	0	0	0	0	1	0	0	0	1	0	0	0	0	0	0	0	0	0	0	0	0	0	0	0	0	0	0	1	0	0	0	0	0
ENSDARP00000092330	3075	20	PPAPPPPPAPKRPPPPDPKA	63.33	823	26.76	27.41	27.09	0	0	0	0	2	0	0	0	0	0	0	0	3	0	13	0	1	1	0	0	0	0	0	0	0	0	1	0	0	0	0	0	0	0	0	0	0	0	0	0	0
ENSDARP00000086415	2187	13	APPPAPPPPPPPP	76.92	216	9.88	10.47	10.17	0	0	0	0	0	0	0	0	0	0	0	0	2	0	11	0	0	0	0	0	0	0	0	0	0	0	1	0	0	0	0	0	0	0	0	0	0	0	0	0	0
ENSDARP00000082723	4461	26	PTPPPPPPPPLPPGPTPPPPPPPPPL	64.1	1180	26.45	27.03	26.74	0	0	2	0	0	0	0	0	0	0	0	2	0	0	21	0	0	0	0	1	0	0	0	0	0	0	1	0	0	0	0	0	0	0	0	0	0	0	0	0	0
ENSDARP00000083509	3360	12	SSSSSSSSSSSS	50	933	27.77	28.13	27.95	12	0	0	0	0	0	0	0	0	0	0	0	0	0	0	0	0	0	0	0	0	0	0	0	0	1	0	0	0	0	0	0	0	0	0	0	0	0	0	0	0
ENSDARP00000095027	762	18	SSSGSSSSSESASCSGSG	59.26	181	23.75	26.12	24.93	12	0	0	0	0	1	0	0	0	0	1	0	1	0	0	0	0	0	0	3	0	0	0	0	0	1	0	0	0	0	0	0	0	0	0	0	0	0	0	0	0
ENSDARP00000063399	1728	19	SAPSSPSNSSSSSESSSDS	59.65	388	22.45	23.55	23	13	0	0	1	0	1	0	0	0	0	0	0	1	0	2	0	1	0	0	0	0	0	0	0	0	1	0	0	0	0	0	0	0	0	0	0	0	0	0	0	0
ENSDARP00000063399	1728	17	SKSSRDPSSSSSSSSKK	50.98	221	12.79	13.77	13.28	11	0	0	0	3	0	0	0	0	0	0	0	0	0	1	0	1	1	0	0	0	0	0	0	0	1	0	0	0	0	0	0	0	0	0	0	0	0	0	0	0
ENSDARP00000080991	1461	16	GGLGGGHGLAGGGGLG	68.75	51	3.49	4.59	4.04	0	0	0	0	0	0	0	0	0	0	0	3	1	0	0	1	0	0	0	11	0	0	0	0	0	0	0	0	0	0	0	0	0	0	0	0	0	0	0	0	0
ENSDARP00000067338	2502	15	EPEEAEEEKEEEEEE	46.67	49	1.96	2.56	2.26	0	0	0	0	1	12	0	0	0	0	0	0	1	0	1	0	0	0	0	0	0	0	0	0	0	0	0	0	0	0	0	0	0	0	0	1	0	0	0	0	0
ENSDARP00000090826	6114	28	GGLGPAGGGGAGLLPGGGGLLPGGGAAG	66.67	1739	28.44	28.9	28.67	0	0	0	0	0	0	0	0	0	0	0	5	4	0	3	0	0	0	0	16	0	0	0	0	0	0	0	0	0	0	0	0	0	0	0	0	0	0	0	0	0
ENSDARP00000090826	6114	21	GGVGTGLGLGTGLGGLGTGTG	53.97	75	1.23	1.57	1.4	0	0	4	0	0	0	0	1	0	0	0	4	0	0	0	0	0	0	0	12	0	0	0	0	0	0	0	0	0	0	0	0	0	0	0	0	0	0	0	0	0
ENSDARP00000090826	6114	22	GLGGGFGGYGGVGGGPGGTGGG	65.15	1926	31.5	31.86	31.68	0	1	1	0	0	0	1	1	0	0	0	1	0	0	1	0	0	0	0	16	0	0	0	0	0	0	0	0	0	0	0	0	0	0	0	0	0	0	0	0	0
ENSDARP00000033306	2808	33	QQQMHQQMYSQHQQQQQQQQQQQQQQHAFPQQM	48.48	474	16.88	18.06	17.47	1	1	0	0	0	0	1	0	22	3	0	0	1	0	1	3	0	0	0	0	0	0	0	0	0	0	0	0	0	0	0	1	0	0	0	0	0	0	0	0	0
ENSDARP00000090826	6114	25	GGIGGGLGVGPGGVGGGPGGLGGGI	61.33	1899	31.06	31.47	31.26	0	0	0	0	0	0	0	2	0	0	0	2	0	0	2	0	0	0	2	17	0	0	0	0	0	0	0	0	0	0	0	0	0	0	0	0	0	0	0	0	0
ENSDARP00000090826	6114	24	GGLGGLPGGGVGGLPGGGIGGLPG	61.11	946	15.47	15.87	15.67	0	0	0	0	0	0	0	1	0	0	0	4	0	0	3	0	0	0	1	15	0	0	0	0	0	0	0	0	0	0	0	0	0	0	0	0	0	0	0	0	0
ENSDARP00000023956	3513	11	HHHHHHHHRHH	54.55	173	4.92	5.24	5.08	0	0	0	0	0	0	0	0	0	0	0	0	0	0	0	10	0	1	0	0	0	0	0	0	0	0	0	0	0	0	1	0	0	0	0	0	0	0	0	0	0
ENSDARP00000101616	4335	23	SSSDTSSDSSSESESSTDDSEEE	55.07	498	11.49	12.02	11.75	12	0	2	0	0	5	0	0	0	0	0	0	0	0	0	0	4	0	0	0	0	0	0	0	0	0	0	0	0	0	0	0	0	0	0	0	0	0	0	0	0
ENSDARP00000101598	2592	18	EEEEEEEEEEEEQQQEAE	62.96	182	7.02	7.72	7.37	0	0	0	0	0	14	0	0	3	0	0	0	1	0	0	0	0	0	0	0	0	0	0	0	0	0	0	0	0	0	0	0	0	0	0	1	0	0	0	0	0
ENSDARP00000094262	6153	18	ECSSSSSSSSSESDGEEE	59.26	1713	27.84	28.13	27.99	10	0	0	0	0	5	0	0	0	0	1	0	0	0	0	0	1	0	0	1	0	0	0	0	0	1	0	0	0	0	0	0	0	0	0	0	0	0	0	0	0
ENSDARP00000097523	3507	24	STPSSATAPSSSSSSSSSSAASSA	66.67	611	17.42	18.11	17.76	15	0	2	0	0	0	0	0	0	0	0	0	5	0	2	0	0	0	0	0	0	0	0	0	0	1	0	0	0	0	0	0	0	0	0	0	0	0	0	0	0
ENSDARP00000100757	3402	24	LGGMRGGMGLGRGRGGRGGGTRRL	63.89	384	11.29	11.99	11.64	0	0	1	0	0	0	0	0	0	2	0	3	0	0	0	0	0	6	0	12	0	0	0	0	0	0	0	0	0	0	0	0	0	0	0	0	0	0	0	0	0
ENSDARP00000104195	1461	16	PPPPPPPGGMIPPPPP	70.83	320	21.9	23	22.45	0	0	0	0	0	0	0	0	0	1	0	0	0	0	12	0	0	0	1	2	0	0	0	0	0	0	1	0	0	0	0	0	0	0	0	0	0	0	0	0	0
ENSDARP00000090826	6114	35	GTGAGGLGGIGPGGGGLGTGGLGTGGLGTAGLGTG	59.05	99	1.62	2.19	1.91	0	0	5	0	0	0	0	0	0	0	0	5	2	0	1	0	0	0	1	21	0	0	0	0	0	0	0	0	0	0	0	0	0	0	0	0	0	0	0	0	0
ENSDARP00000094377	2658	18	SPSSSSSSSSSSPSSSSS	64.81	721	27.13	27.8	27.46	16	0	0	0	0	0	0	0	0	0	0	0	0	0	2	0	0	0	0	0	0	0	0	0	0	1	0	0	0	0	0	0	0	0	0	0	0	0	0	0	0
ENSDARP00000044783	1038	17	DREEEEEEEEKEDDDRE	54.9	265	25.53	27.17	26.35	0	0	0	0	1	10	0	0	0	0	0	0	0	0	0	0	4	2	0	0	0	0	0	0	0	0	0	0	0	0	0	0	0	0	0	1	0	0	0	0	0
ENSDARP00000099223	7512	29	SRLSVSSSSSGSSSASSSGSLSSSSVCSS	51.72	2206	29.37	29.75	29.56	20	0	0	0	0	0	0	2	0	0	1	2	1	0	0	0	0	1	0	2	0	0	0	0	0	1	0	0	0	0	0	0	0	0	0	0	0	0	0	0	0
ENSDARP00000096458	1533	23	KSSKVPASSSSSSSSSSVSASAK	57.97	459	29.94	31.44	30.69	14	0	0	0	3	0	0	2	0	0	0	0	3	0	1	0	0	0	0	0	0	0	0	0	0	1	0	0	0	0	0	0	0	0	0	0	0	0	0	0	0
ENSDARP00000102110	1176	24	QQGQQGSQQQQQQQQVPQQQAGQG	63.89	96	8.16	10.2	9.18	1	0	0	0	0	0	0	1	16	0	0	0	1	0	1	0	0	0	0	4	0	0	0	0	0	0	0	0	0	0	0	1	0	0	0	0	0	0	0	0	0
ENSDARP00000100852	1938	19	QSSSPSSAHSPHSSSSQSS	63.16	494	25.49	26.47	25.98	12	0	0	0	0	0	0	0	2	0	0	0	1	0	2	2	0	0	0	0	0	0	0	0	0	0	0	0	0	0	0	0	0	0	0	0	0	0	0	0	0
ENSDARP00000094104	1491	15	SNSSTSPSSSSSASS	53.33	452	30.32	31.32	30.82	11	0	1	1	0	0	0	0	0	0	0	0	1	0	1	0	0	0	0	0	0	0	0	0	0	1	0	0	0	0	0	0	0	0	0	0	0	0	0	0	0
ENSDARP00000099223	7512	14	EGEEEEEEEEEEPE	57.14	1750	23.3	23.48	23.39	0	0	0	0	0	12	0	0	0	0	0	0	0	0	1	0	0	0	0	1	0	0	0	0	0	0	0	0	0	0	0	0	0	0	0	1	0	0	0	0	0
ENSDARP00000086571	3591	17	AVAAAAAAAAAAAAASA	70.59	1048	29.18	29.66	29.42	1	0	0	0	0	0	0	1	0	0	0	0	15	0	0	0	0	0	0	0	0	0	0	0	0	0	0	0	1	0	0	0	0	0	0	0	0	0	0	0	0
ENSDARP00000090826	6114	19	GLPGGGLGGLPGGGAGGLP	68.42	815	13.33	13.64	13.49	0	0	0	0	0	0	0	0	0	0	0	4	1	0	3	0	0	0	0	11	0	0	0	0	0	0	0	0	0	0	0	0	0	0	0	0	0	0	0	0	0
ENSDARP00000101166	1623	49	QHHLQQQLQQHHMQQQQQQHQQMQQQQMQMQHMQQMQQMHQHQMQQQHL	55.1	443	27.3	30.31	28.8	0	0	0	0	0	0	0	0	29	8	0	3	0	0	0	9	0	0	0	0	0	0	0	0	0	0	0	0	0	0	0	1	0	0	0	0	0	0	0	0	0
ENSDARP00000101166	1623	38	MQQQMQQQHQMQQHLQHHQMQQQQMHHQQIQQQMQQQH	54.39	404	24.89	27.23	26.06	0	0	0	0	0	0	0	0	23	6	0	1	0	0	0	7	0	0	1	0	0	0	0	0	0	0	0	0	0	0	0	0	0	0	0	0	0	0	0	0	0
ENSDARP00000100338	2460	26	SVSSSSSGSSSSSSSGSLSSSSLCSS	52.56	506	20.57	21.63	21.1	20	0	0	0	0	0	0	1	0	0	1	2	0	0	0	0	0	0	0	2	0	0	0	0	0	1	0	0	0	0	0	0	0	0	0	0	0	0	0	0	0
ENSDARP00000103727	4098	18	LAASLSSSSSSPSPSSAA	57.41	1277	31.16	31.6	31.38	10	0	0	0	0	0	0	0	0	0	0	2	4	0	2	0	0	0	0	0	0	0	0	0	0	1	0	0	0	0	0	0	0	0	0	0	0	0	0	0	0
ENSDARP00000090445	2715	10	SSSSSSSSSS	33.33	793	29.21	29.58	29.39	10	0	0	0	0	0	0	0	0	0	0	0	0	0	0	0	0	0	0	0	0	0	0	0	0	1	0	0	0	0	0	0	0	0	0	0	0	0	0	0	0
ENSDARP00000101374	3225	17	SSATSSSSSSSSSSSSA	52.94	405	12.56	13.09	12.82	14	0	1	0	0	0	0	0	0	0	0	0	2	0	0	0	0	0	0	0	0	0	0	0	0	1	0	0	0	0	0	0	0	0	0	0	0	0	0	0	0
ENSDARP00000103455	3594	22	SSSSSSSFSSSSSSSESDSESS	40.91	656	18.25	18.86	18.56	18	1	0	0	0	2	0	0	0	0	0	0	0	0	0	0	1	0	0	0	0	0	0	0	0	1	0	0	0	0	0	0	0	0	0	0	0	0	0	0	0
ENSDARP00000098579	3795	21	DEEEEEEEDGEGEEEENDEGD	52.38	163	4.3	4.85	4.57	0	0	0	1	0	13	0	0	0	0	0	0	0	0	0	0	4	0	0	3	0	0	0	0	0	0	0	0	0	0	0	0	0	0	0	1	0	0	0	0	0
ENSDARP00000093822	942	20	NNNNQEEKEEEKQEEEEEEE	48.33	148	15.71	17.83	16.77	0	0	0	4	2	12	0	0	2	0	0	0	0	0	0	0	0	0	0	0	0	0	0	0	0	0	0	0	0	0	0	0	0	0	0	1	0	0	0	0	0
ENSDARP00000098129	2409	17	GGGGGGSSGGGKRGGRK	58.82	101	4.19	4.9	4.55	2	0	0	0	2	0	0	0	0	0	0	0	0	0	0	0	0	2	0	11	0	0	0	0	0	0	0	0	0	0	0	0	0	0	0	0	0	0	0	1	0
ENSDARP00000094586	1422	25	ETEVKEEEEEKEEEKEEKNTVEEEE	46.67	246	17.3	19.06	18.18	0	0	2	1	4	16	0	2	0	0	0	0	0	0	0	0	0	0	0	0	0	0	0	0	0	0	0	0	0	0	0	0	0	0	0	1	0	0	0	0	0
ENSDARP00000074947	687	12	EDDDEEEEEEEE	52.78	216	31.44	33.19	32.31	0	0	0	0	0	9	0	0	0	0	0	0	0	0	0	0	3	0	0	0	0	0	0	0	0	0	0	0	0	0	0	0	0	0	0	1	0	0	0	0	0
ENSDARP00000102186	5226	31	GGSGGSGGSGGSSGSGGGGGGGGGGGGNGGG	62.37	16	0.31	0.9	0.6	6	0	0	1	0	0	0	0	0	0	0	0	0	0	0	0	0	0	0	24	0	0	0	0	0	0	0	0	0	0	0	0	0	0	0	0	0	0	0	1	0
ENSDARP00000098605	792	30	RGGGRPGDRRGGAGGGGGGGGGGMGRFRDG	72.22	180	22.73	26.52	24.62	0	1	0	0	0	0	0	0	0	1	0	0	1	0	1	0	2	6	0	18	0	0	0	0	0	0	0	0	0	0	0	0	0	0	0	0	0	0	0	1	0
ENSDARP00000103390	2211	16	SASSSSSSSSPAPESS	50	513	23.2	23.93	23.56	11	0	0	0	0	1	0	0	0	0	0	0	2	0	2	0	0	0	0	0	0	0	0	0	0	1	0	0	0	0	0	0	0	0	0	0	0	0	0	0	0
ENSDARP00000056276	3990	16	LLQQQQQQQLQQQQQQ	43.75	1268	31.78	32.18	31.98	0	0	0	0	0	0	0	0	13	0	0	3	0	0	0	0	0	0	0	0	0	0	0	0	0	0	0	0	0	0	0	1	0	0	0	0	0	0	0	0	0
ENSDARP00000104417	2052	28	SAPPPSASESASASASSSSSPPSSSSPA	57.14	82	4	5.36	4.68	15	0	0	0	0	1	0	0	0	0	0	0	6	0	6	0	0	0	0	0	0	0	0	0	0	1	0	0	0	0	0	0	0	0	0	0	0	0	0	0	0
ENSDARP00000095452	1890	31	KGKKKKKVKKSSKKKKKKGRKTGKKKKKKEK	32.26	463	24.5	26.14	25.32	2	0	1	0	22	1	0	1	0	0	0	0	0	0	0	0	0	1	0	3	0	0	0	0	0	0	0	0	0	0	0	0	0	1	0	0	0	0	0	0	0
ENSDARP00000102968	3555	21	SLSHSSHSSHSSSKKSSSVHS	57.14	1084	30.49	31.08	30.79	13	0	0	0	2	0	0	1	0	0	0	1	0	0	0	4	0	0	0	0	0	0	0	0	0	0	0	0	0	0	0	0	0	0	0	0	0	0	0	0	0
ENSDARP00000099014	1497	23	ENEDVEEDEEDQEEDEEDEEQEQ	46.38	173	11.56	13.09	12.32	0	0	0	1	0	13	0	1	3	0	0	0	0	0	0	0	5	0	0	0	0	0	0	0	0	0	0	0	0	0	0	0	0	0	0	0	0	0	0	0	0
ENSDARP00000026992	1752	33	EEDEEEEGEEEEDDEEDEEDDEQSEDEEEAEEE	46.46	455	25.97	27.85	26.91	1	0	0	0	0	22	0	0	1	0	0	0	1	0	0	0	7	0	0	1	0	0	0	0	0	0	0	0	0	0	0	0	0	0	0	0	0	0	0	0	0
ENSDARP00000101390	1590	43	SSGVNGGGSGGGGSSGGGAGGGSGSGGGAGGGTGGGGSSGRSS	65.89	133	8.36	11.07	9.72	11	0	1	1	0	0	0	1	0	0	0	0	2	0	0	0	0	1	0	26	0	0	0	0	0	0	0	0	0	0	0	0	0	0	0	0	0	0	0	0	0
ENSDARP00000038308	2082	15	PPAAPEPPPAPTPPP	80	630	30.26	30.98	30.62	0	0	1	0	0	1	0	0	0	0	0	0	3	0	10	0	0	0	0	0	0	0	0	0	0	0	0	0	0	0	0	0	0	0	0	0	0	0	0	0	0
ENSDARP00000099407	2271	15	KKKKKRKRKRKKKKK	40	138	6.08	6.74	6.41	0	0	0	0	12	0	0	0	0	0	0	0	0	0	0	0	0	3	0	0	0	0	0	0	0	0	0	0	0	0	0	0	0	1	0	0	0	0	0	0	0
ENSDARP00000073875	2070	17	SVSPARSSASSASSSSS	50.98	577	27.87	28.7	28.29	11	0	0	0	0	0	0	1	0	0	0	0	3	0	1	0	0	1	0	0	0	0	0	0	0	1	0	0	0	0	0	0	0	0	0	0	0	0	0	0	0
ENSDARP00000094262	6153	21	RKKRSSSKRASSSSSSSLKSK	46.03	1015	16.5	16.84	16.67	11	0	0	0	5	0	0	0	0	0	0	1	1	0	0	0	0	3	0	0	0	0	0	0	0	1	0	0	0	0	0	0	0	0	0	0	0	0	0	0	0
ENSDARP00000103201	843	17	GGGGGGGGGGAGVETGG	74.51	109	12.93	14.95	13.94	0	0	1	0	0	1	0	1	0	0	0	0	1	0	0	0	0	0	0	13	0	0	0	0	0	0	0	0	0	0	0	0	0	0	0	0	0	0	0	1	0
ENSDARP00000098167	3072	19	PPAVPPPPPPPPPPPPQAP	68.42	2	0.07	0.68	0.37	0	0	0	0	0	0	0	1	1	0	0	0	2	0	15	0	0	0	0	0	0	0	0	0	0	0	1	0	0	0	0	0	0	0	0	0	0	0	0	0	0
ENSDARP00000103201	843	33	RGGGGGRGGRGGRGGRGATTGGGRGGGGGASGR	84.85	19	2.25	6.17	4.21	1	0	2	0	0	0	0	0	0	0	0	0	2	0	0	0	0	7	0	21	0	0	0	0	0	0	0	0	0	0	0	0	0	0	0	0	0	0	0	1	0
ENSDARP00000067971	2313	41	PPPPQPPLPPLPPEHPPPPPTEQPPPPPPPPESPPPPPPPP	65.85	595	25.72	27.5	26.61	1	0	1	0	0	3	0	0	2	0	0	2	0	0	31	1	0	0	0	0	0	0	0	0	0	0	1	0	0	0	0	0	0	0	0	0	0	0	0	0	0
ENSDARP00000097548	4521	20	DSDDDGKKSKDKKKKKKKSK	45	46	1.02	1.46	1.24	3	0	0	0	11	0	0	0	0	0	0	0	0	0	0	0	5	0	0	1	0	0	0	0	0	0	0	0	0	0	0	0	0	1	0	0	0	0	0	0	0
ENSDARP00000084743	1953	13	AAAAAASASASAS	69.23	552	28.26	28.93	28.6	4	0	0	0	0	0	0	0	0	0	0	0	9	0	0	0	0	0	0	0	0	0	0	0	0	0	0	0	1	0	0	0	0	0	0	0	0	0	0	0	0
ENSDARP00000063608	1104	15	PFFPPNIPPPPFPPP	55.56	232	21.01	22.37	21.69	0	3	0	1	0	0	0	0	0	0	0	0	0	0	10	0	0	0	1	0	0	0	0	0	0	0	0	0	0	0	0	0	0	0	0	0	0	0	0	0	0
ENSDARP00000098580	918	20	DEESESEEEEEEEEEDEEES	48.33	194	21.13	23.31	22.22	3	0	0	0	0	15	0	0	0	0	0	0	0	0	0	0	2	0	0	0	0	0	0	0	0	0	0	0	0	0	0	0	0	0	0	1	0	0	0	0	0
ENSDARP00000090826	6114	28	GGLGGPGGYGAGPGGYGGGPGGYGSGPG	65.48	1817	29.72	30.18	29.95	1	0	0	0	0	0	3	0	0	0	0	1	1	0	4	0	0	0	0	18	0	0	0	0	0	0	0	0	0	0	0	0	0	0	0	0	0	0	0	0	0
ENSDARP00000096357	3744	23	KEKADKKKKEKKKKREKRGKGRK	47.83	733	19.58	20.19	19.89	0	0	0	0	13	3	0	0	0	0	0	0	1	0	0	0	1	3	0	2	0	0	0	0	0	0	0	0	0	0	0	0	0	0	0	0	0	0	0	0	0
ENSDARP00000101616	4335	22	GTSSDSGSSSESSSSESEDSET	54.55	746	17.21	17.72	17.46	12	0	2	0	0	4	0	0	0	0	0	0	0	0	0	0	2	0	0	2	0	0	0	0	0	0	0	0	0	0	0	0	0	0	0	0	0	0	0	0	0
ENSDARP00000094479	1050	24	EEEDLEEGEEEDLDEEGEEEEEGD	51.39	321	30.57	32.86	31.71	0	0	0	0	0	15	0	0	0	0	0	2	0	0	0	0	4	0	0	3	0	0	0	0	0	0	0	0	0	0	0	0	0	0	0	1	0	0	0	0	0
ENSDARP00000096357	3744	18	KKKSSKDKKEKKKDKEKD	44.44	841	22.46	22.94	22.7	2	0	0	0	11	2	0	0	0	0	0	0	0	0	0	0	3	0	0	0	0	0	0	0	0	0	0	0	0	0	0	0	0	0	0	0	0	0	0	0	0
ENSDARP00000000618	1776	15	SGGGGGGGGGGSAGA	73.33	86	4.84	5.69	5.26	2	0	0	0	0	0	0	0	0	0	0	0	2	0	0	0	0	0	0	11	0	0	0	0	0	0	0	0	0	0	0	0	0	0	0	0	0	0	0	1	0
ENSDARP00000010211	909	15	QQRQQQQQQAASQQQ	62.22	55	6.05	7.7	6.88	1	0	0	0	0	0	0	0	11	0	0	0	2	0	0	0	0	1	0	0	0	0	0	0	0	0	0	0	0	0	0	1	0	0	0	0	0	0	0	0	0
ENSDARP00000094262	6153	42	SSRASSPTSSSSSTSSSSSGSHSSSSSSSSSTTSDEESSCSS	51.59	1748	28.41	29.09	28.75	29	0	4	0	0	2	0	0	0	0	1	0	1	0	1	1	1	1	0	1	0	0	0	0	0	1	0	0	0	0	0	0	0	0	0	0	0	0	0	0	0
ENSDARP00000051277	2676	14	EEDDDDEDDLDDDE	38.1	356	13.3	13.83	13.57	0	0	0	0	0	4	0	0	0	0	0	1	0	0	0	0	9	0	0	0	0	0	0	0	0	0	0	0	0	0	0	0	0	0	0	0	0	0	0	0	0
ENSDARP00000017714	3744	18	KKKSSKDKKEKKKDKEKD	44.44	841	22.46	22.94	22.7	2	0	0	0	11	2	0	0	0	0	0	0	0	0	0	0	3	0	0	0	0	0	0	0	0	0	0	0	0	0	0	0	0	0	0	0	0	0	0	0	0
ENSDARP00000058621	1200	21	GSGPGSGGGAGGSGSGSGAGG	69.84	13	1.08	2.83	1.96	5	0	0	0	0	0	0	0	0	0	0	0	2	0	1	0	0	0	0	13	0	0	0	0	0	0	0	0	0	0	0	0	0	0	0	0	0	0	0	0	0
ENSDARP00000100576	3606	17	PPPPPPLPPPCVPPPLP	64.71	787	21.82	22.3	22.06	0	0	0	0	0	0	0	1	0	0	1	2	0	0	13	0	0	0	0	0	0	0	0	0	0	0	1	0	0	0	0	0	0	0	0	0	0	0	0	0	0
ENSDARP00000101598	2592	17	EGDDDDEAGEDDDDDDG	56.86	531	20.49	21.14	20.81	0	0	0	0	0	3	0	0	0	0	0	0	1	0	0	0	10	0	0	3	0	0	0	0	0	0	0	0	0	0	0	0	0	0	1	0	0	0	0	0	0
ENSDARP00000101616	4335	20	KPKKKEKEKKEKKKDKHKKK	33.33	549	12.66	13.13	12.9	0	0	0	0	14	3	0	0	0	0	0	0	0	0	1	1	1	0	0	0	0	0	0	0	0	0	0	0	0	0	0	0	0	0	0	0	0	0	0	0	0
ENSDARP00000094527	2151	15	RHRRERERERTRRRR	55.56	142	6.6	7.3	6.95	0	0	1	0	0	3	0	0	0	0	0	0	0	0	0	1	0	10	0	0	0	0	0	0	0	0	0	0	0	0	0	0	0	0	0	0	0	0	0	0	0
ENSDARP00000103201	843	23	GRGGRGGGSRGRGRGGRGGGGGS	76.81	235	27.88	30.6	29.24	2	0	0	0	0	0	0	0	0	0	0	0	0	0	0	0	0	6	0	15	0	0	0	0	0	0	0	0	0	0	0	0	0	0	0	0	0	0	0	1	0
ENSDARP00000022301	12657	18	AEAAAAAAAAQAANASMA	62.96	281	2.22	2.36	2.29	1	0	0	1	0	1	0	0	1	1	0	0	13	0	0	0	0	0	0	0	0	0	0	0	0	0	0	0	1	0	0	0	0	0	0	0	0	0	0	0	0
ENSDARP00000016280	2034	17	APASPAAAAAAAAPAAA	66.67	579	28.47	29.3	28.88	1	0	0	0	0	0	0	0	0	0	0	0	13	0	3	0	0	0	0	0	0	0	0	0	0	0	0	0	1	0	0	0	0	0	0	0	0	0	0	0	0
ENSDARP00000087834	2067	45	LPPPPLPLSSPPPLPLTSPPPLPASSPPPPPLSSPPPLPLNSPPP	60.74	340	16.45	18.63	17.54	8	0	1	1	0	0	0	0	0	0	0	9	1	0	25	0	0	0	0	0	0	0	0	0	0	0	1	0	0	0	0	0	0	0	0	0	0	0	0	0	0
ENSDARP00000079110	2715	22	PPSRPPPPSGAPPPRPPPPSRP	77.27	228	8.4	9.21	8.8	3	0	0	0	0	0	0	0	0	0	0	0	1	0	14	0	0	3	0	1	0	0	0	0	0	0	0	0	0	0	0	0	0	0	0	0	0	0	0	0	0
ENSDARP00000090038	3108	43	SRRERSRSRERRRSRERKRQRRSSRDRRRSRSRERRRSKSRSR	59.69	44	1.42	2.8	2.11	11	0	0	0	2	4	0	0	1	0	0	0	0	0	0	0	1	24	0	0	0	0	0	0	0	0	0	0	0	0	0	0	0	0	0	0	0	0	0	0	0
ENSDARP00000098237	945	29	GDSGSERGGSSGGGGGGGSGGGGGGGGSG	75.86	4	0.42	3.49	1.96	6	0	0	0	0	1	0	0	0	0	0	0	0	0	0	0	1	1	0	20	0	0	0	0	0	0	0	0	0	0	0	0	0	0	0	0	0	0	0	1	0
ENSDARP00000102186	5226	17	SSSATSPSSSSSQSSVS	58.82	1390	26.6	26.92	26.76	12	0	1	0	0	0	0	1	1	0	0	0	1	0	1	0	0	0	0	0	0	0	0	0	0	1	0	0	0	0	0	0	0	0	0	0	0	0	0	0	0
ENSDARP00000060355	1914	21	VEEEVEEEELEEEDEDLSEES	57.14	574	29.99	31.09	30.54	2	0	0	0	0	13	0	2	0	0	0	2	0	0	0	0	2	0	0	0	0	0	0	0	0	0	0	0	0	0	0	0	0	0	0	0	0	0	0	0	0
ENSDARP00000072286	3186	12	GGGGGPGGGGGG	69.44	321	10.08	10.45	10.26	0	0	0	0	0	0	0	0	0	0	0	0	0	0	1	0	0	0	0	11	0	0	0	0	0	0	0	0	0	0	0	0	0	0	0	0	0	0	0	1	0
ENSDARP00000083982	3249	10	EEEEEEEEEE	53.33	701	21.58	21.88	21.73	0	0	0	0	0	10	0	0	0	0	0	0	0	0	0	0	0	0	0	0	0	0	0	0	0	0	0	0	0	0	0	0	0	0	0	1	0	0	0	0	0
ENSDARP00000081088	2469	28	EEDESSRSSSSSSSSSSSSSDSDSSEEE	54.76	603	24.42	25.56	24.99	18	0	0	0	0	6	0	0	0	0	0	0	0	0	0	0	3	1	0	0	0	0	0	0	0	1	0	0	0	0	0	0	0	0	0	0	0	0	0	0	0
ENSDARP00000067836	1161	30	ESSSSEDEEEEEEEEQEEEASSEEEEEEVE	55.56	272	23.43	26.01	24.72	6	0	0	0	0	20	0	1	1	0	0	0	1	0	0	0	1	0	0	0	0	0	0	0	0	0	0	0	0	0	0	0	0	0	0	1	0	0	0	0	0
ENSDARP00000076726	1677	24	RERDRHRERDRDRERDREREREYR	59.72	533	31.78	33.21	32.5	0	0	0	0	0	6	1	0	0	0	0	0	0	0	0	1	4	12	0	0	0	0	0	0	0	0	0	0	0	0	0	0	0	0	0	0	0	0	0	0	0
ENSDARP00000067543	1542	20	ETPVFPEEEEVEEEEEEDTE	48.33	286	18.55	19.84	19.2	0	1	2	0	0	12	0	2	0	0	0	0	0	0	2	0	1	0	0	0	0	0	0	0	0	0	0	0	0	0	0	0	0	0	0	1	0	0	0	0	0
ENSDARP00000099407	2271	21	EDDDDDDDDDEKKDDEVIDDD	31.75	275	12.11	13.03	12.57	0	0	0	0	2	3	0	1	0	0	0	0	0	0	0	0	14	0	1	0	0	0	0	0	0	0	0	0	0	0	0	0	0	0	1	0	0	0	0	0	0
ENSDARP00000074994	4347	16	DDDDDDDDEMTDDDDD	35.42	743	17.09	17.46	17.28	0	0	1	0	0	1	0	0	0	1	0	0	0	0	0	0	13	0	0	0	0	0	0	0	0	0	0	0	0	0	0	0	0	0	1	0	0	0	0	0	0
ENSDARP00000076726	1677	47	GQPPMGPMPPGPPPPGYGPPPGPPPPQQGPPPPGPFPPRPPGPLGPP	73.76	297	17.71	20.51	19.11	0	1	0	0	0	0	1	0	3	2	0	1	0	0	28	0	0	1	0	10	0	0	0	0	0	0	0	0	0	0	0	0	0	0	0	0	0	0	0	0	0
ENSDARP00000043637	2190	28	KPKKKKEKKEKEKKKKDKEKDKDKNKVK	34.52	492	22.47	23.74	23.11	0	0	0	1	18	4	0	1	0	0	0	0	0	0	1	0	3	0	0	0	0	0	0	0	0	0	0	0	0	0	0	0	0	0	0	0	0	0	0	0	0
ENSDARP00000073057	1728	16	GGMGGMGGMGGMGGMG	64.58	559	32.35	33.28	32.81	0	0	0	0	0	0	0	0	0	5	0	0	0	0	0	0	0	0	0	11	0	0	0	0	0	0	0	0	0	0	0	0	0	0	0	0	0	0	0	0	0
ENSDARP00000090226	1368	13	AAPPAPPPPPPPP	71.79	269	19.66	20.61	20.14	0	0	0	0	0	0	0	0	0	0	0	0	3	0	10	0	0	0	0	0	0	0	0	0	0	0	1	0	0	0	0	0	0	0	0	0	0	0	0	0	0
ENSDARP00000042882	954	10	EEEEEEEEEE	56.67	293	30.71	31.76	31.24	0	0	0	0	0	10	0	0	0	0	0	0	0	0	0	0	0	0	0	0	0	0	0	0	0	0	0	0	0	0	0	0	0	0	0	1	0	0	0	0	0
ENSDARP00000095474	4296	17	STPSTASSSSPSSSSPS	58.82	219	5.1	5.49	5.3	11	0	2	0	0	0	0	0	0	0	0	0	1	0	3	0	0	0	0	0	0	0	0	0	0	0	0	0	0	0	0	0	0	0	0	0	0	0	0	0	0
ENSDARP00000067177	1263	34	SSSSSGSDSEDEEEEDEEEEEEEEEEEEEEEEEE	50.98	210	16.63	19.32	17.97	7	0	0	0	0	23	0	0	0	0	0	0	0	0	0	0	3	0	0	1	0	0	0	0	0	1	0	0	0	0	0	0	0	0	0	1	0	0	0	0	0
ENSDARP00000091428	1437	31	STQATTTTTTTATTATTSTTTTTTTSTTTSQ	45.16	144	10.02	12.18	11.1	4	0	22	0	0	0	0	0	2	0	0	0	3	0	0	0	0	0	0	0	0	0	0	0	0	0	0	1	0	0	0	0	0	0	0	0	0	0	0	0	0
ENSDARP00000068474	726	9	AAAAAAAAA	85.19	185	25.48	26.72	26.1	0	0	0	0	0	0	0	0	0	0	0	0	9	0	0	0	0	0	0	0	0	0	0	0	0	0	0	0	1	0	0	0	0	0	0	0	0	0	0	0	0
ENSDARP00000068559	2553	29	SSGASGSSSESESSSESDSDSESSSSDSE	54.02	4	0.16	1.29	0.72	18	0	0	0	0	5	0	0	0	0	0	0	1	0	0	0	3	0	0	2	0	0	0	0	0	0	0	0	0	0	0	0	0	0	0	0	0	0	0	0	0
ENSDARP00000090826	6114	53	GVGLGGLPGGGLGTGGQLGGGLGTGGLPGGGLGGLPGGGAGGLPGGGAGGLPG	60.38	1002	16.39	17.26	16.82	0	0	2	0	0	0	0	1	1	0	0	10	2	0	5	0	0	0	0	32	0	0	0	0	0	0	0	0	0	0	0	0	0	0	0	0	0	0	0	0	0
ENSDARP00000070540	576	32	STSTTTIATTTTTTTTTTTTTTTSTTTTTTTT	50	27	4.69	10.24	7.47	3	0	27	0	0	0	0	0	0	0	0	0	1	0	0	0	0	0	1	0	0	0	0	0	0	0	0	1	0	0	0	0	0	0	0	0	0	0	0	0	0
ENSDARP00000087184	1446	22	PPPPPPPPPPPPEPTHVPVPPP	71.21	305	21.09	22.61	21.85	0	0	1	0	0	1	0	2	0	0	0	0	0	0	17	1	0	0	0	0	0	0	0	0	0	0	1	0	0	0	0	0	0	0	0	0	0	0	0	0	0
ENSDARP00000006961	2103	18	SDSDSNSSSSSSDSDSSS	48.15	138	6.56	7.42	6.99	13	0	0	1	0	0	0	0	0	0	0	0	0	0	0	0	4	0	0	0	0	0	0	0	0	1	0	0	0	0	0	0	0	0	0	0	0	0	0	0	0
ENSDARP00000076812	3921	15	SSSSSSSSPVQRSSS	68.89	357	9.1	9.49	9.3	11	0	0	0	0	0	0	1	1	0	0	0	0	0	1	0	0	1	0	0	0	0	0	0	0	1	0	0	0	0	0	0	0	0	0	0	0	0	0	0	0
ENSDARP00000080488	2781	16	EEEEEEMEGDDEDEEG	56.25	874	31.43	32	31.72	0	0	0	0	0	10	0	0	0	1	0	0	0	0	0	0	3	0	0	2	0	0	0	0	0	0	0	0	0	0	0	0	0	0	0	1	0	0	0	0	0
ENSDARP00000101062	945	29	GDSGSERGGSSGGGGGGGSGGGGGGGGSG	75.86	4	0.42	3.49	1.96	6	0	0	0	0	1	0	0	0	0	0	0	0	0	0	0	1	1	0	20	0	0	0	0	0	0	0	0	0	0	0	0	0	0	0	0	0	0	0	1	0
ENSDARP00000059953	909	12	QQQHHHHHHHHH	44.44	71	7.81	9.13	8.47	0	0	0	0	0	0	0	0	3	0	0	0	0	0	0	9	0	0	0	0	0	0	0	0	0	0	0	0	0	0	1	0	0	0	0	0	0	0	0	0	0
ENSDARP00000030104	3108	31	EEDEEEEESEEEEEEEEEEEEEEDSGSEEDE	52.69	727	23.39	24.39	23.89	3	0	0	0	0	24	0	0	0	0	0	0	0	0	0	0	3	0	0	1	0	0	0	0	0	0	0	0	0	0	0	0	0	0	0	1	0	0	0	0	0
ENSDARP00000104067	897	14	SSSSKKHSSSSSKS	45.24	183	20.4	21.96	21.18	10	0	0	0	3	0	0	0	0	0	0	0	0	0	0	1	0	0	0	0	0	0	0	0	0	1	0	0	0	0	0	0	0	0	0	0	0	0	0	0	0
ENSDARP00000094123	1713	15	EDEDSESDSDDDDDD	42.22	90	5.25	6.13	5.69	3	0	0	0	0	3	0	0	0	0	0	0	0	0	0	0	9	0	0	0	0	0	0	0	0	0	0	0	0	0	0	0	0	0	1	0	0	0	0	0	0
ENSDARP00000096289	1875	22	SSSFPSFPSSSSSSSSLSRSHS	46.97	96	5.12	6.29	5.71	15	2	0	0	0	0	0	0	0	0	0	1	0	0	2	1	0	1	0	0	0	0	0	0	0	1	0	0	0	0	0	0	0	0	0	0	0	0	0	0	0
ENSDARP00000098350	699	16	KKLKREKKKEKKEKKR	43.75	92	13.16	15.45	14.31	0	0	0	0	10	3	0	0	0	0	0	1	0	0	0	0	0	2	0	0	0	0	0	0	0	0	0	0	0	0	0	0	0	0	0	0	0	0	0	0	0
ENSDARP00000097610	9585	14	EEEEEEEEEEEEEE	54.76	1043	10.88	11.03	10.95	0	0	0	0	0	14	0	0	0	0	0	0	0	0	0	0	0	0	0	0	0	0	0	0	0	0	0	0	0	0	0	0	0	0	0	1	0	0	0	0	0
ENSDARP00000102878	1488	27	EDSEESGEEEEEEEGSEEEDGSEEDGE	59.26	260	17.47	19.29	18.38	4	0	0	0	0	16	0	0	0	0	0	0	0	0	0	0	3	0	0	4	0	0	0	0	0	0	0	0	0	0	0	0	0	0	0	1	0	0	0	0	0
ENSDARP00000016393	1209	16	GGGSAAAAAAAAAAGS	75	125	10.34	11.66	11	2	0	0	0	0	0	0	0	0	0	0	0	10	0	0	0	0	0	0	4	0	0	0	0	0	0	0	0	1	0	0	0	0	0	0	0	0	0	0	0	0
ENSDARP00000096157	882	20	RGRGRGGFGGGFRGGFRDGG	58.33	98	11.11	13.38	12.24	0	3	0	0	0	0	0	0	0	0	0	0	0	0	0	0	1	5	0	11	0	0	0	0	0	0	0	0	0	0	0	0	0	0	0	0	0	0	0	0	0
ENSDARP00000015956	1227	18	SSSSSSSSSSSSLLLSSS	55.56	387	31.54	33.01	32.27	15	0	0	0	0	0	0	0	0	0	0	3	0	0	0	0	0	0	0	0	0	0	0	0	0	1	0	0	0	0	0	0	0	0	0	0	0	0	0	0	0
ENSDARP00000101559	981	16	SKKKKKSKKSKKKKDK	25	28	2.85	4.49	3.67	3	0	0	0	12	0	0	0	0	0	0	0	0	0	0	0	1	0	0	0	0	0	0	0	0	0	0	0	0	0	0	0	0	1	0	0	0	0	0	0	0
ENSDARP00000099694	5451	13	PPPPPPPPPQQQQ	71.79	139	2.55	2.79	2.67	0	0	0	0	0	0	0	0	4	0	0	0	0	0	9	0	0	0	0	0	0	0	0	0	0	0	1	0	0	0	0	0	0	0	0	0	0	0	0	0	0
ENSDARP00000100998	2889	19	KPEKKEEEKKDKKKKKKKK	33.33	674	23.33	23.99	23.66	0	0	0	0	13	4	0	0	0	0	0	0	0	0	1	0	1	0	0	0	0	0	0	0	0	0	0	0	0	0	0	0	0	1	0	0	0	0	0	0	0
ENSDARP00000048398	2901	18	RRRRRHRRRSSHRERRER	66.67	39	1.34	1.96	1.65	2	0	0	0	0	2	0	0	0	0	0	0	0	0	0	2	0	12	0	0	0	0	0	0	0	0	0	0	0	0	0	0	0	0	0	0	0	0	1	0	0
ENSDARP00000094073	627	20	SASSNTSSSSSSKSSSVKSS	43.33	160	25.52	28.71	27.11	14	0	1	1	2	0	0	1	0	0	0	0	1	0	0	0	0	0	0	0	0	0	0	0	0	1	0	0	0	0	0	0	0	0	0	0	0	0	0	0	0
ENSDARP00000102886	4143	24	LGGMRGGMGLGRGRGGRGGGTRRL	63.89	383	9.24	9.82	9.53	0	0	1	0	0	0	0	0	0	2	0	3	0	0	0	0	0	6	0	12	0	0	0	0	0	0	0	0	0	0	0	0	0	0	0	0	0	0	0	0	0
ENSDARP00000094979	1263	13	HHHHHHQQQQHHH	56.41	33	2.61	3.64	3.13	0	0	0	0	0	0	0	0	4	0	0	0	0	0	0	9	0	0	0	0	0	0	0	0	0	0	0	0	0	0	1	0	0	0	0	0	0	0	0	0	0
ENSDARP00000025140	3261	45	HQQQHQHHQQQQHQHQQQQQQQQQQQQQQQQQQQQQQHQQQIQQQ	46.67	548	16.8	18.18	17.49	0	0	0	0	0	0	0	0	37	0	0	0	0	0	0	7	0	0	1	0	0	0	0	0	0	0	0	0	0	0	0	1	0	0	0	0	0	0	0	0	0
ENSDARP00000103272	2229	15	HHHHHDYHHILHHHH	46.67	538	24.14	24.81	24.47	0	0	0	0	0	0	1	0	0	0	0	1	0	0	0	11	1	0	1	0	0	0	0	0	0	0	0	0	0	0	1	0	0	0	0	0	0	0	0	0	0
ENSDARP00000104241	1176	24	QQGQQGSQQQQQQQQVPQQQAGQG	63.89	96	8.16	10.2	9.18	1	0	0	0	0	0	0	1	16	0	0	0	1	0	1	0	0	0	0	4	0	0	0	0	0	0	0	0	0	0	0	1	0	0	0	0	0	0	0	0	0
ENSDARP00000104169	1008	15	KQQQQKQQYQQRRQQ	53.33	252	25	26.49	25.74	0	0	0	0	2	0	1	0	10	0	0	0	0	0	0	0	0	2	0	0	0	0	0	0	0	0	0	0	0	0	0	0	0	0	0	0	0	0	0	0	0
ENSDARP00000099577	1155	15	PPPQPPTQTTPPPQT	66.67	300	25.97	27.27	26.62	0	0	4	0	0	0	0	0	3	0	0	0	0	0	8	0	0	0	0	0	0	0	0	0	0	0	0	0	0	0	0	0	0	0	0	0	0	0	0	0	0
ENSDARP00000012498	3120	17	STSSSKSSSSFLSLSKS	52.94	483	15.48	16.03	15.75	11	1	1	0	2	0	0	0	0	0	0	2	0	0	0	0	0	0	0	0	0	0	0	0	0	0	0	0	0	0	0	0	0	0	0	0	0	0	0	0	0
ENSDARP00000014631	2790	23	KKKDKEKHKGKKHKKEKKKKKSK	31.88	908	32.54	33.37	32.96	1	0	0	0	16	2	0	0	0	0	0	0	0	0	0	2	1	0	0	1	0	0	0	0	0	0	0	0	0	0	0	0	0	1	0	0	0	0	0	0	0
ENSDARP00000099894	4476	20	EEEDEEDDEEEEEPADEEPA	56.67	891	19.91	20.35	20.13	0	0	0	0	0	12	0	0	0	0	0	0	2	0	2	0	4	0	0	0	0	0	0	0	0	0	0	0	0	0	0	0	0	0	0	1	0	0	0	0	0
ENSDARP00000097837	2538	15	SSVSVSSSASSSLSA	53.33	656	25.85	26.44	26.14	10	0	0	0	0	0	0	2	0	0	0	1	2	0	0	0	0	0	0	0	0	0	0	0	0	0	0	0	0	0	0	0	0	0	0	0	0	0	0	0	0
ENSDARP00000102049	3309	15	EEEVEEEAEEITEEE	48.89	172	5.2	5.65	5.42	0	0	1	0	0	11	0	1	0	0	0	0	1	0	0	0	0	0	1	0	0	0	0	0	0	0	0	0	0	0	0	0	0	0	0	0	0	0	0	0	0
ENSDARP00000102049	3309	23	DGEEEEEEEEEDDGEEEEEEIDE	52.17	316	9.55	10.24	9.9	0	0	0	0	0	16	0	0	0	0	0	0	0	0	0	0	4	0	1	2	0	0	0	0	0	0	0	0	0	0	0	0	0	0	0	1	0	0	0	0	0
ENSDARP00000040705	1800	20	KKKEKSKKKKKKERESSKRK	31.67	457	25.39	26.5	25.94	3	0	0	0	12	3	0	0	0	0	0	0	0	0	0	0	0	2	0	0	0	0	0	0	0	0	0	0	0	0	0	0	0	1	0	0	0	0	0	0	0
ENSDARP00000102049	3309	22	ERDSEDEDEEGDEEEEEEQSQE	50	249	7.52	8.19	7.86	2	0	0	0	0	12	0	0	2	0	0	0	0	0	0	0	4	1	0	1	0	0	0	0	0	0	0	0	0	0	0	0	0	0	0	1	0	0	0	0	0
ENSDARP00000093510	309	16	AILIAVVVIIIIIIVI	37.5	83	26.86	32.04	29.45	0	0	0	0	0	0	0	4	0	0	0	1	2	0	0	0	0	0	9	0	0	0	1	0	0	0	0	0	0	0	0	0	0	0	0	0	0	0	0	0	0
ENSDARP00000095474	4296	34	GPGEEEEEGEDEEGEQEGEEREDEEEEENEEEEQ	57.84	1078	25.09	25.88	25.49	0	0	0	1	0	22	0	0	2	0	0	0	0	0	1	0	2	1	0	5	0	0	0	0	0	0	0	0	0	0	0	0	0	0	0	1	0	0	0	0	0
ENSDARP00000096057	1017	22	LQQLQQQQQQQHQQQQVQLAQL	50	222	21.83	23.99	22.91	0	0	0	0	0	0	0	1	15	0	0	4	1	0	0	1	0	0	0	0	0	0	0	0	0	0	0	0	0	0	0	1	0	0	0	0	0	0	0	0	0
ENSDARP00000101033	6642	19	KREKRKEKRKKKKEEQKRK	45.61	1112	16.74	17.03	16.88	0	0	0	0	10	4	0	0	1	0	0	0	0	0	0	0	0	4	0	0	0	0	0	0	0	0	0	0	0	0	0	0	0	0	0	0	0	0	0	0	0
ENSDARP00000047088	3501	21	EEDEEEDEEEDEDEEEDEDEE	53.97	188	5.37	5.97	5.67	0	0	0	0	0	15	0	0	0	0	0	0	0	0	0	0	6	0	0	0	0	0	0	0	0	0	0	0	0	0	0	0	0	0	0	0	0	0	0	0	0
ENSDARP00000031200	1251	22	SSNHQSSSSSSSSSLSSCSSSS	50	308	24.62	26.38	25.5	17	0	0	1	0	0	0	0	1	0	1	1	0	0	0	1	0	0	0	0	0	0	0	0	0	1	0	0	0	0	0	0	0	0	0	0	0	0	0	0	0
ENSDARP00000057688	1380	15	QPVQQQQQPTQQPQP	51.11	286	20.72	21.81	21.27	0	0	1	0	0	0	0	1	9	0	0	0	0	0	4	0	0	0	0	0	0	0	0	0	0	0	0	0	0	0	0	1	0	0	0	0	0	0	0	0	0
ENSDARP00000014351	2643	14	SPSSSSSSSSSPSP	64.29	674	25.5	26.03	25.77	11	0	0	0	0	0	0	0	0	0	0	0	0	0	3	0	0	0	0	0	0	0	0	0	0	1	0	0	0	0	0	0	0	0	0	0	0	0	0	0	0
ENSDARP00000038787	2511	27	SASSSSSDSSSSSSSSSSSDTSESDSD	53.09	810	32.26	33.33	32.8	20	0	1	0	0	1	0	0	0	0	0	0	1	0	0	0	4	0	0	0	0	0	0	0	0	1	0	0	0	0	0	0	0	0	0	0	0	0	0	0	0
ENSDARP00000052511	981	59	GFGGGRGGGYGGYGGGYGGGYGGNDGGYGGSYGSGGYGGGYGGGYGGGYGEQMGGYGGG	66.67	216	22.02	28.03	25.03	2	1	0	1	0	1	11	0	1	1	0	0	0	0	0	0	1	1	0	39	0	0	0	0	0	0	0	0	0	0	0	0	0	0	0	0	0	0	0	0	0
ENSDARP00000033306	2808	29	QMHHHQQQQQHQPPPQQQQQQQNQQGFPQ	51.72	436	15.53	16.56	16.04	0	1	0	1	0	0	0	0	17	1	0	0	0	0	4	4	0	0	0	1	0	0	0	0	0	0	0	0	0	0	0	1	0	0	0	0	0	0	0	0	0
ENSDARP00000036819	1029	15	LLPLLLLPQLLLLLL	71.11	213	20.7	22.16	21.43	0	0	0	0	0	0	0	0	1	0	0	12	0	0	2	0	0	0	0	0	0	1	0	0	0	0	0	0	0	0	0	0	0	0	0	0	0	0	0	0	0
ENSDARP00000052511	981	20	PYPRGGGGGPGYGRGGYGGY	68.33	307	31.29	33.33	32.31	0	0	0	0	0	0	4	0	0	0	0	0	0	0	3	0	0	2	0	11	0	0	0	0	0	0	0	0	0	0	0	0	0	0	0	0	0	0	0	1	0
ENSDARP00000102181	2769	32	SPVPQSPPPPPVPAPPPPPPPPPLALAPPTSP	66.67	451	16.29	17.44	16.87	3	0	1	0	0	0	0	2	1	0	0	2	3	0	20	0	0	0	0	0	0	0	0	0	0	0	1	0	0	0	0	0	0	0	0	0	0	0	0	0	0
ENSDARP00000085164	3459	15	EEEEENESEMSESSE	46.67	160	4.63	5.06	4.84	4	0	0	1	0	9	0	0	0	1	0	0	0	0	0	0	0	0	0	0	0	0	0	0	0	0	0	0	0	0	0	0	0	0	0	1	0	0	0	0	0
ENSDARP00000005794	780	26	SSGDSSSDSHSSSSSSSGDSSSSSDS	61.54	179	22.95	26.28	24.62	19	0	0	0	0	0	0	0	0	0	0	0	0	0	0	1	4	0	0	2	0	0	0	0	0	1	0	0	0	0	0	0	0	0	0	0	0	0	0	0	0
ENSDARP00000033695	8166	17	AGGGGGGGGGGGGSAGS	66.67	1735	21.25	21.45	21.35	2	0	0	0	0	0	0	0	0	0	0	0	2	0	0	0	0	0	0	13	0	0	0	0	0	0	0	0	0	0	0	0	0	0	0	0	0	0	0	1	0
ENSDARP00000041034	2370	20	ATNTTTTTSTTTTVTASATA	61.67	409	17.26	18.1	17.68	2	0	12	1	0	0	0	1	0	0	0	0	4	0	0	0	0	0	0	0	0	0	0	0	0	0	0	1	0	0	0	0	0	0	0	0	0	0	0	0	0
ENSDARP00000097905	2220	17	PPTLPPPPPPTTPQPAP	64.71	116	5.23	5.99	5.61	0	0	3	0	0	0	0	0	1	0	0	1	1	0	11	0	0	0	0	0	0	0	0	0	0	0	1	0	0	0	0	0	0	0	0	0	0	0	0	0	0
ENSDARP00000037344	432	23	PQGKGRGGGPGRGGGPGRGVFGG	62.32	98	22.69	28.01	25.35	0	1	0	0	1	0	0	1	1	0	0	0	0	0	3	0	0	3	0	13	0	0	0	0	0	0	0	0	0	0	0	0	0	0	0	0	0	0	0	0	0
ENSDARP00000046058	4818	21	GSGGTAGTGGGGGGGNGGANS	58.73	930	19.3	19.74	19.52	2	0	2	2	0	0	0	0	0	0	0	0	2	0	0	0	0	0	0	13	0	0	0	0	0	0	0	0	0	0	0	0	0	0	0	0	0	0	0	1	0
ENSDARP00000076229	3087	18	KDKKKKDKKKKEGGKEGD	40.74	367	11.89	12.47	12.18	0	0	0	0	10	2	0	0	0	0	0	0	0	0	0	0	3	0	0	3	0	0	0	0	0	0	0	0	0	0	0	0	0	0	0	0	0	0	0	0	0
ENSDARP00000006892	1341	15	SSSSSSSSTSPTPSS	57.78	321	23.94	25.06	24.5	11	0	2	0	0	0	0	0	0	0	0	0	0	0	2	0	0	0	0	0	0	0	0	0	0	1	0	0	0	0	0	0	0	0	0	0	0	0	0	0	0
ENSDARP00000053760	1713	24	EKSEGEESEEDESEEEDEEEMEEG	45.83	503	29.36	30.76	30.06	3	0	0	0	1	15	0	0	0	1	0	0	0	0	0	0	2	0	0	2	0	0	0	0	0	0	0	0	0	0	0	0	0	0	0	0	0	0	0	0	0
ENSDARP00000033306	2808	104	LQHQQQHVLQQQLQLQQQHRLQLQLQQQQQQQQQQQQQQQQQQQQQQQQKQQQQQQQNQQQMHQQHLQQQQHFLQQQLQQQHMQQLQQQQQMQQQQQQHLQNQQ	48.4	516	18.38	22.08	20.23	0	1	0	2	1	0	0	1	75	3	0	12	0	0	0	8	0	1	0	0	0	0	0	0	0	0	0	0	0	0	0	1	0	0	0	0	0	0	0	0	0
ENSDARP00000056431	5754	21	DSDSISSSSSDSLGSSSSSGS	50.79	1262	21.93	22.3	22.12	14	0	0	0	0	0	0	0	0	0	0	1	0	0	0	0	3	0	1	2	0	0	0	0	0	1	0	0	0	0	0	0	0	0	0	0	0	0	0	0	0
ENSDARP00000005852	2052	19	KPKKKKEKKEKDKKKKENK	24.56	499	24.32	25.24	24.78	0	0	0	1	13	3	0	0	0	0	0	0	0	0	1	0	1	0	0	0	0	0	0	0	0	0	0	0	0	0	0	0	0	0	0	0	0	0	0	0	0
ENSDARP00000018458	1929	22	EDLGEEEDDDDDDDDEDADDTE	45.45	33	1.71	2.85	2.28	0	0	1	0	0	6	0	0	0	0	0	1	1	0	0	0	12	0	0	1	0	0	0	0	0	0	0	0	0	0	0	0	0	0	1	0	0	0	0	0	0
ENSDARP00000017491	1422	18	EDDDDDEWEDTDDDDGEE	42.59	186	13.08	14.35	13.71	0	0	1	0	0	5	0	0	0	0	0	0	0	1	0	0	10	0	0	1	0	0	0	0	0	0	0	0	0	0	0	0	0	0	1	0	0	0	0	0	0
ENSDARP00000005852	2052	25	SGSSSSSDSGSSSSSGSTSDSSDSD	62.67	659	32.12	33.33	32.72	17	0	1	0	0	0	0	0	0	0	0	0	0	0	0	0	4	0	0	3	0	0	0	0	0	1	0	0	0	0	0	0	0	0	0	0	0	0	0	0	0
ENSDARP00000011638	7170	13	SGAGGGSGGGGGS	69.23	600	8.37	8.55	8.46	3	0	0	0	0	0	0	0	0	0	0	0	1	0	0	0	0	0	0	9	0	0	0	0	0	0	0	0	0	0	0	0	0	0	0	0	0	0	0	1	0
ENSDARP00000045920	4410	19	SGLSSSSTSSSLSLGGSSS	68.42	182	4.13	4.56	4.34	12	0	1	0	0	0	0	0	0	0	0	3	0	0	0	0	0	0	0	3	0	0	0	0	0	0	0	0	0	0	0	0	0	0	0	0	0	0	0	0	0
ENSDARP00000011638	7170	19	AKATAAAQAAAAAAAAATT	71.93	2192	30.57	30.84	30.7	0	0	3	0	1	0	0	0	1	0	0	0	14	0	0	0	0	0	0	0	0	0	0	0	0	0	0	0	1	0	0	0	0	0	0	0	0	0	0	0	0
ENSDARP00000041502	3591	17	EKDKKKKEDEKKKKKKK	33.33	1125	31.33	31.8	31.57	0	0	0	0	12	3	0	0	0	0	0	0	0	0	0	0	2	0	0	0	0	0	0	0	0	0	0	0	0	0	0	0	0	1	0	0	0	0	0	0	0
ENSDARP00000034659	1038	13	DDDEEEEEEEEEE	48.72	333	32.08	33.33	32.71	0	0	0	0	0	10	0	0	0	0	0	0	0	0	0	0	3	0	0	0	0	0	0	0	0	0	0	0	0	0	0	0	0	0	0	1	0	0	0	0	0
ENSDARP00000074788	666	18	HHQDHHHQHHNHHHHHHH	55.56	10	1.5	4.2	2.85	0	0	0	1	0	0	0	0	2	0	0	0	0	0	0	14	1	0	0	0	0	0	0	0	0	0	0	0	0	0	1	0	0	0	0	0	0	0	0	0	0
ENSDARP00000003646	1431	12	GKKKKKKKKKGK	36.11	37	2.59	3.42	3	0	0	0	0	10	0	0	0	0	0	0	0	0	0	0	0	0	0	0	2	0	0	0	0	0	0	0	0	0	0	0	0	0	1	0	0	0	0	0	0	0
ENSDARP00000023354	1254	27	EAADEEEEDEGEEEEEEDETEEPQEDE	53.09	380	30.3	32.46	31.38	0	0	1	0	0	17	0	0	1	0	0	0	2	0	1	0	4	0	0	1	0	0	0	0	0	0	0	0	0	0	0	0	0	0	0	1	0	0	0	0	0
ENSDARP00000051909	864	13	KPKPKPQKKKKKK	43.59	13	1.5	3.01	2.26	0	0	0	0	9	0	0	0	1	0	0	0	0	0	3	0	0	0	0	0	0	0	0	0	0	0	0	0	0	0	0	0	0	1	0	0	0	0	0	0	0
ENSDARP00000055618	3096	19	SFSSLSSSSSSSSSSSSSS	38.6	447	14.44	15.05	14.74	17	1	0	0	0	0	0	0	0	0	0	1	0	0	0	0	0	0	0	0	0	0	0	0	0	1	0	0	0	0	0	0	0	0	0	0	0	0	0	0	0
ENSDARP00000080411	3393	36	QQALQQSVQLQLQQQQQQQQQQQQQQQQSPTKQSSQ	56.48	743	21.9	22.96	22.43	4	0	1	0	1	0	0	1	24	0	0	3	1	0	1	0	0	0	0	0	0	0	0	0	0	0	0	0	0	0	0	1	0	0	0	0	0	0	0	0	0
ENSDARP00000013509	1029	15	SLLLLTLLLTLSLLS	51.11	326	31.68	33.14	32.41	3	0	2	0	0	0	0	0	0	0	0	10	0	0	0	0	0	0	0	0	0	0	0	0	0	0	0	0	0	0	0	0	0	0	0	0	0	0	0	0	0
ENSDARP00000066928	2697	27	PPPAPPPATPPPRPPPVLPPPPPPAAP	74.07	775	28.74	29.74	29.24	0	0	1	0	0	0	0	1	0	0	0	1	4	0	19	0	0	1	0	0	0	0	0	0	0	0	1	0	0	0	0	0	0	0	0	0	0	0	0	0	0
ENSDARP00000044396	3774	16	NNNNNNNTNNEEYENY	31.25	219	5.8	6.23	6.01	0	0	1	10	0	3	2	0	0	0	0	0	0	0	0	0	0	0	0	0	0	0	0	0	0	0	0	0	0	0	0	0	1	0	0	0	0	0	0	0	0
ENSDARP00000048993	687	16	GGGSAAAAAAAAAAGS	75	36	5.24	7.57	6.4	2	0	0	0	0	0	0	0	0	0	0	0	10	0	0	0	0	0	0	4	0	0	0	0	0	0	0	0	1	0	0	0	0	0	0	0	0	0	0	0	0
ENSDARP00000065561	4374	13	EEEEEEEEQEQEE	51.28	1202	27.48	27.78	27.63	0	0	0	0	0	11	0	0	2	0	0	0	0	0	0	0	0	0	0	0	0	0	0	0	0	0	0	0	0	0	0	0	0	0	0	1	0	0	0	0	0
ENSDARP00000052510	909	25	GGGRGGRGGRGMGRGSGFGGGGRGG	74.67	182	20.02	22.77	21.4	1	1	0	0	0	0	0	0	0	1	0	0	0	0	0	0	0	5	0	17	0	0	0	0	0	0	0	0	0	0	0	0	0	0	0	0	0	0	0	0	0
ENSDARP00000007850	1098	11	HHHHHHHHHHH	60.61	100	9.11	10.11	9.61	0	0	0	0	0	0	0	0	0	0	0	0	0	0	0	11	0	0	0	0	0	0	0	0	0	0	0	0	0	0	1	0	0	0	0	0	0	0	0	0	0
ENSDARP00000046527	918	41	NGYGGRGGGYGNYGGGGYGGNDGYGGGYGGGYGGGYGGGYG	69.92	206	22.44	26.91	24.67	0	0	0	3	0	0	9	0	0	0	0	0	0	0	0	0	1	1	0	27	0	0	0	0	0	0	0	0	0	0	0	0	0	0	0	0	0	0	0	0	0
ENSDARP00000046527	918	18	GSRGGGRGGRGGGRGMGR	75.93	186	20.26	22.22	21.24	1	0	0	0	0	0	0	0	0	1	0	0	0	0	0	0	0	5	0	11	0	0	0	0	0	0	0	0	0	0	0	0	0	0	0	0	0	0	0	0	0
ENSDARP00000040498	1884	23	EEEPQEDEEEEPQEEEEPEEEEE	63.77	31	1.65	2.87	2.26	0	0	0	0	0	17	0	0	2	0	0	0	0	0	3	0	1	0	0	0	0	0	0	0	0	0	0	0	0	0	0	0	0	0	0	1	0	0	0	0	0
ENSDARP00000034129	2319	12	STSSSSSSSTSS	52.78	623	26.87	27.38	27.12	10	0	2	0	0	0	0	0	0	0	0	0	0	0	0	0	0	0	0	0	0	0	0	0	0	1	0	0	0	0	0	0	0	0	0	0	0	0	0	0	0
ENSDARP00000080504	2319	23	AGTGGGAAGGGTTAGGGGGTGGG	68.12	599	25.83	26.82	26.33	0	0	4	0	0	0	0	0	0	0	0	0	4	0	0	0	0	0	0	15	0	0	0	0	0	0	0	0	0	0	0	0	0	0	0	0	0	0	0	1	0
ENSDARP00000058585	1332	19	DSSSDDDDDDEDDDDGEEE	47.37	216	16.22	17.64	16.93	3	0	0	0	0	4	0	0	0	0	0	0	0	0	0	0	11	0	0	1	0	0	0	0	0	0	0	0	0	0	0	0	0	0	1	0	0	0	0	0	0
ENSDARP00000041446	3711	18	ESSGGGTGGGGGGGESEE	62.96	69	1.86	2.34	2.1	3	0	1	0	0	4	0	0	0	0	0	0	0	0	0	0	0	0	0	10	0	0	0	0	0	0	0	0	0	0	0	0	0	0	0	0	0	0	0	1	0
ENSDARP00000091152	1887	18	DKHKDKKKKKKKKDEKDK	31.48	52	2.76	3.71	3.23	0	0	0	0	12	1	0	0	0	0	0	0	0	0	0	1	4	0	0	0	0	0	0	0	0	0	0	0	0	0	0	0	0	1	0	0	0	0	0	0	0
ENSDARP00000082723	4461	15	PPPPPPPPPPPPPAP	75.56	1012	22.69	23.02	22.85	0	0	0	0	0	0	0	0	0	0	0	0	1	0	14	0	0	0	0	0	0	0	0	0	0	0	1	0	0	0	0	0	0	0	0	0	0	0	0	0	0
ENSDARP00000022328	1212	20	SDSSSDSSSSSSSSSSDSDS	61.67	340	28.05	29.7	28.88	16	0	0	0	0	0	0	0	0	0	0	0	0	0	0	0	4	0	0	0	0	0	0	0	0	1	0	0	0	0	0	0	0	0	0	0	0	0	0	0	0
ENSDARP00000053331	1371	24	SSSSSSFQRCSSRSSSSSSSSLSS	61.11	335	24.43	26.19	25.31	18	1	0	0	0	0	0	0	1	0	1	1	0	0	0	0	0	2	0	0	0	0	0	0	0	1	0	0	0	0	0	0	0	0	0	0	0	0	0	0	0
ENSDARP00000083875	2310	15	QQQPQQPQQQPQKQQ	66.67	147	6.36	7.01	6.69	0	0	0	0	1	0	0	0	11	0	0	0	0	0	3	0	0	0	0	0	0	0	0	0	0	0	0	0	0	0	0	0	0	0	0	0	0	0	0	0	0
ENSDARP00000048203	1578	15	PPPPGPPPPASYPPP	71.11	455	28.83	29.78	29.31	1	0	0	0	0	0	1	0	0	0	0	0	1	0	11	0	0	0	0	1	0	0	0	0	0	0	0	0	0	0	0	0	0	0	0	0	0	0	0	0	0
ENSDARP00000031129	1023	10	EEEEEEEEEE	60	164	16.03	17.01	16.52	0	0	0	0	0	10	0	0	0	0	0	0	0	0	0	0	0	0	0	0	0	0	0	0	0	0	0	0	0	0	0	0	0	0	0	1	0	0	0	0	0
ENSDARP00000048049	1164	18	EDDEEEEEKKKEEKQKEE	42.59	352	30.24	31.79	31.01	0	0	0	0	5	10	0	0	1	0	0	0	0	0	0	0	2	0	0	0	0	0	0	0	0	0	0	0	0	0	0	0	0	0	0	1	0	0	0	0	0
ENSDARP00000053534	1602	10	EEEEEEEEEE	56.67	14	0.87	1.5	1.19	0	0	0	0	0	10	0	0	0	0	0	0	0	0	0	0	0	0	0	0	0	0	0	0	0	0	0	0	0	0	0	0	0	0	0	1	0	0	0	0	0
ENSDARP00000070535	3777	21	ERESSRSRGSSSSRSERSEGS	63.49	176	4.66	5.22	4.94	10	0	0	0	0	4	0	0	0	0	0	0	0	0	0	0	0	5	0	2	0	0	0	0	0	0	0	0	0	0	0	0	0	0	0	0	0	0	0	0	0
ENSDARP00000041098	546	10	SSSSSSSSSS	43.33	171	31.32	33.15	32.23	10	0	0	0	0	0	0	0	0	0	0	0	0	0	0	0	0	0	0	0	0	0	0	0	0	1	0	0	0	0	0	0	0	0	0	0	0	0	0	0	0
ENSDARP00000049102	1305	28	KKPKKDKKEKKKKKKEKKEKKKALKEEK	34.52	157	12.03	14.18	13.1	0	0	0	0	19	5	0	0	0	0	0	1	1	0	1	0	1	0	0	0	0	0	0	0	0	0	0	0	0	0	0	0	0	1	0	0	0	0	0	0	0
ENSDARP00000088834	930	15	ASNASAAAAAAAAAA	75.56	10	1.08	2.69	1.88	2	0	0	1	0	0	0	0	0	0	0	0	12	0	0	0	0	0	0	0	0	0	0	0	0	0	0	0	1	0	0	0	0	0	0	0	0	0	0	0	0
ENSDARP00000026432	1167	25	QEEDKKEEEEEKQEEEEEEKQEEGE	42.67	365	31.28	33.42	32.35	0	0	0	0	4	16	0	0	3	0	0	0	0	0	0	0	1	0	0	1	0	0	0	0	0	0	0	0	0	0	0	0	0	0	0	1	0	0	0	0	0
ENSDARP00000075883	1929	24	GGPPGHGGGGGGGGGGRGRGRGQG	73.61	341	17.68	18.92	18.3	0	0	0	0	0	0	0	0	1	0	0	0	0	0	2	1	0	3	0	17	0	0	0	0	0	0	0	0	0	0	0	0	0	0	0	0	0	0	0	1	0
ENSDARP00000044504	1149	31	DEDEEDEDEDEDGDEEEEEEEEEEEEDEAED	53.76	55	4.79	7.48	6.14	0	0	0	0	0	20	0	0	0	0	0	0	1	0	0	0	9	0	0	1	0	0	0	0	0	0	0	0	0	0	0	0	0	0	0	1	0	0	0	0	0
ENSDARP00000013353	5181	17	EEDGEEAEVEEEEEEEE	52.94	485	9.36	9.69	9.53	0	0	0	0	0	13	0	1	0	0	0	0	1	0	0	0	1	0	0	1	0	0	0	0	0	0	0	0	0	0	0	0	0	0	0	1	0	0	0	0	0
ENSDARP00000057573	1656	13	DEDDDEEEEEEEE	51.28	539	32.55	33.33	32.94	0	0	0	0	0	9	0	0	0	0	0	0	0	0	0	0	4	0	0	0	0	0	0	0	0	0	0	0	0	0	0	0	0	0	0	1	0	0	0	0	0
ENSDARP00000032198	1194	16	GGGSAAAAAAAAAAGG	77.08	122	10.22	11.56	10.89	1	0	0	0	0	0	0	0	0	0	0	0	10	0	0	0	0	0	0	5	0	0	0	0	0	0	0	0	1	0	0	0	0	0	0	0	0	0	0	0	0
ENSDARP00000019112	1428	19	DEEEEEEDEEDIERREREE	56.14	180	12.61	13.94	13.27	0	0	0	0	0	12	0	0	0	0	0	0	0	0	0	0	3	3	1	0	0	0	0	0	0	0	0	0	0	0	0	0	0	0	0	1	0	0	0	0	0
ENSDARP00000014462	1335	12	SSSTSSSSSSSS	41.67	298	22.32	23.22	22.77	11	0	1	0	0	0	0	0	0	0	0	0	0	0	0	0	0	0	0	0	0	0	0	0	0	1	0	0	0	0	0	0	0	0	0	0	0	0	0	0	0
ENSDARP00000066923	1704	21	EEVEEEEEEPEEEEEREEVVE	60.32	130	7.63	8.86	8.25	0	0	0	0	0	16	0	3	0	0	0	0	0	0	1	0	0	1	0	0	0	0	0	0	0	0	0	0	0	0	0	0	0	0	0	1	0	0	0	0	0
ENSDARP00000061550	2550	15	EPEEDEEEEDEEAEA	68.89	309	12.12	12.71	12.41	0	0	0	0	0	10	0	0	0	0	0	0	2	0	1	0	2	0	0	0	0	0	0	0	0	0	0	0	0	0	0	0	0	0	0	0	0	0	0	0	0
ENSDARP00000005272	2823	15	DKDKKKKEDEKKKKK	35.56	916	32.45	32.98	32.71	0	0	0	0	10	2	0	0	0	0	0	0	0	0	0	0	3	0	0	0	0	0	0	0	0	0	0	0	0	0	0	0	0	1	0	0	0	0	0	0	0
ENSDARP00000013124	1944	25	PPPPPDPMFPPPPPAPPAPPAPPVP	68	478	24.59	25.87	25.23	0	1	0	0	0	0	0	1	0	1	0	0	3	0	18	0	1	0	0	0	0	0	0	0	0	0	1	0	0	0	0	0	0	0	0	0	0	0	0	0	0
ENSDARP00000013124	1944	26	AGGAPPPPPPPPPPPAPAPAANNPAG	73.08	582	29.94	31.28	30.61	0	0	0	2	0	0	0	0	0	0	0	0	7	0	14	0	0	0	0	3	0	0	0	0	0	0	1	0	0	0	0	0	0	0	0	0	0	0	0	0	0
ENSDARP00000021109	3228	15	LVLLCGLLGLVLLLL	51.11	828	25.65	26.12	25.88	0	0	0	0	0	0	0	2	0	0	1	10	0	0	0	0	0	0	0	2	0	0	0	0	0	0	0	0	0	0	0	0	0	0	0	0	0	0	0	0	0
ENSDARP00000014581	6744	16	QQQQQQQQQQQQQQAQ	37.5	1273	18.88	19.11	18.99	0	0	0	0	0	0	0	0	15	0	0	0	1	0	0	0	0	0	0	0	0	0	0	0	0	0	0	0	0	0	0	1	0	0	0	0	0	0	0	0	0
ENSDARP00000016052	846	58	GSSSSRSSSSSSSSSGSSSGSSSGSSSSSGSSRSGSSSSSRSSSSSGSSGSPSPSRRR	65.52	48	5.67	12.53	9.1	42	0	0	0	0	0	0	0	0	0	0	0	0	0	2	0	0	6	0	8	0	0	0	0	0	1	0	0	0	0	0	0	0	0	0	0	0	0	0	0	0
ENSDARP00000012048	2421	16	QGGSGPSQGSSGGGGG	62.5	778	32.14	32.8	32.47	4	0	0	0	0	0	0	0	2	0	0	0	0	0	1	0	0	0	0	9	0	0	0	0	0	0	0	0	0	0	0	0	0	0	0	0	0	0	0	1	0
ENSDARP00000104195	1461	42	PAPPPPPMAGGPPPPPPPPPPPGPPPPGPPPPSAPGPPPSAG	69.84	365	24.98	27.86	26.42	2	0	0	0	0	0	0	0	0	1	0	0	4	0	29	0	0	0	0	6	0	0	0	0	0	0	1	0	0	0	0	0	0	0	0	0	0	0	0	0	0
ENSDARP00000052511	981	19	AAGGARGGRGRGGGRGMGR	77.19	194	19.78	21.71	20.74	0	0	0	0	0	0	0	0	0	1	0	0	3	0	0	0	0	5	0	10	0	0	0	0	0	0	0	0	0	0	0	0	0	0	0	0	0	0	0	0	0
ENSDARP00000071527	753	20	GEYEEEEEEDEEGSEGGEVG	55	177	23.51	26.16	24.83	1	0	0	0	0	11	1	1	0	0	0	0	0	0	0	0	1	0	0	5	0	0	0	0	0	0	0	0	0	0	0	0	0	0	0	1	0	0	0	0	0
ENSDARP00000069055	2100	13	SSSSSSSTSSNSN	53.85	328	15.62	16.24	15.93	10	0	1	2	0	0	0	0	0	0	0	0	0	0	0	0	0	0	0	0	0	0	0	0	0	1	0	0	0	0	0	0	0	0	0	0	0	0	0	0	0
ENSDARP00000037419	3792	14	SSASSVSSSSSSSS	40.48	541	14.27	14.64	14.45	12	0	0	0	0	0	0	1	0	0	0	0	1	0	0	0	0	0	0	0	0	0	0	0	0	1	0	0	0	0	0	0	0	0	0	0	0	0	0	0	0
ENSDARP00000092435	3522	11	SSSSSSSSSSS	42.42	911	25.87	26.18	26.02	11	0	0	0	0	0	0	0	0	0	0	0	0	0	0	0	0	0	0	0	0	0	0	0	0	1	0	0	0	0	0	0	0	0	0	0	0	0	0	0	0
ENSDARP00000024857	3303	19	DSDERESDEEEEEEEEEDD	52.63	1013	30.67	31.24	30.96	2	0	0	0	0	11	0	0	0	0	0	0	0	0	0	0	5	1	0	0	0	0	0	0	0	0	0	0	0	0	0	0	0	0	0	1	0	0	0	0	0
ENSDARP00000011002	2013	47	SRSSSSSSSSSSSSSSSSGSSSSSSGSSSSSSGSSSSSSSRSRSRGR	61.7	551	27.37	29.71	28.54	38	0	0	0	0	0	0	0	0	0	0	0	0	0	0	0	0	5	0	4	0	0	0	0	0	1	0	0	0	0	0	0	0	0	0	0	0	0	0	0	0
ENSDARP00000008092	2415	18	APPTPTPPPPPAPLLPTA	79.63	567	23.48	24.22	23.85	0	0	3	0	0	0	0	0	0	0	0	2	3	0	10	0	0	0	0	0	0	0	0	0	0	0	1	0	0	0	0	0	0	0	0	0	0	0	0	0	0
ENSDARP00000036613	786	14	GGGGGGGGGGGGGG	66.67	235	29.9	31.68	30.79	0	0	0	0	0	0	0	0	0	0	0	0	0	0	0	0	0	0	0	14	0	0	0	0	0	0	0	0	0	0	0	0	0	0	0	0	0	0	0	1	0
ENSDARP00000092882	5391	13	SPSSSSSSSPSVS	43.59	350	6.49	6.73	6.61	10	0	0	0	0	0	0	1	0	0	0	0	0	0	2	0	0	0	0	0	0	0	0	0	0	1	0	0	0	0	0	0	0	0	0	0	0	0	0	0	0
ENSDARP00000010764	3174	14	PPPQPESPPPPPPP	71.43	775	24.42	24.86	24.64	1	0	0	0	0	1	0	0	1	0	0	0	0	0	11	0	0	0	0	0	0	0	0	0	0	0	1	0	0	0	0	0	0	0	0	0	0	0	0	0	0
ENSDARP00000003237	1473	15	KKEKKKKKKAKKAAE	40	234	15.89	16.9	16.4	0	0	0	0	10	2	0	0	0	0	0	0	3	0	0	0	0	0	0	0	0	0	0	0	0	0	0	0	0	0	0	0	0	1	0	0	0	0	0	0	0
ENSDARP00000022024	1725	21	AAITTSATSAAAAAAAAAAAS	68.25	127	7.36	8.58	7.97	3	0	3	0	0	0	0	0	0	0	0	0	14	0	0	0	0	0	1	0	0	0	0	0	0	0	0	0	1	0	0	0	0	0	0	0	0	0	0	0	0
ENSDARP00000014151	1422	33	EEGEEEEEEEEDWEDVDEDEEMDDDDEEEEEME	48.48	196	13.78	16.1	14.94	0	0	0	0	0	20	0	1	0	2	0	0	0	1	0	0	8	0	0	1	0	0	0	0	0	0	0	0	0	0	0	0	0	0	0	1	0	0	0	0	0
ENSDARP00000005897	1383	16	SSSASPGSPSSPSSPS	62.5	274	19.81	20.97	20.39	10	0	0	0	0	0	0	0	0	0	0	0	1	0	4	0	0	0	0	1	0	0	0	0	0	0	0	0	0	0	0	0	0	0	0	0	0	0	0	0	0
ENSDARP00000078805	4005	20	SSDDSSSEESSSSGSEDEGD	56.67	982	24.52	25.02	24.77	10	0	0	0	0	4	0	0	0	0	0	0	0	0	0	0	4	0	0	2	0	0	0	0	0	0	0	0	0	0	0	0	0	0	0	0	0	0	0	0	0
ENSDARP00000004298	7140	16	TTATTTTTAAKTTTIT	56.25	1032	14.45	14.68	14.57	0	0	11	0	1	0	0	0	0	0	0	0	3	0	0	0	0	0	1	0	0	0	0	0	0	0	0	1	0	0	0	0	0	0	0	0	0	0	0	0	0
ENSDARP00000033306	2808	24	QQQLLQQQQQQQSHQLQQQQQQHQ	51.39	399	14.21	15.06	14.64	1	0	0	0	0	0	0	0	18	0	0	3	0	0	0	2	0	0	0	0	0	0	0	0	0	0	0	0	0	0	0	1	0	0	0	0	0	0	0	0	0
ENSDARP00000099128	3390	18	SSLSSSSSSGTSEKSSSS	42.59	795	23.45	23.98	23.72	13	0	1	0	1	1	0	0	0	0	0	1	0	0	0	0	0	0	0	1	0	0	0	0	0	1	0	0	0	0	0	0	0	0	0	0	0	0	0	0	0
ENSDARP00000020624	2064	17	AAAAAAASALPASSSTA	76.47	562	27.23	28.05	27.64	4	0	1	0	0	0	0	0	0	0	0	1	10	0	1	0	0	0	0	0	0	0	0	0	0	0	0	0	1	0	0	0	0	0	0	0	0	0	0	0	0
ENSDARP00000003646	1431	10	KKKKKKKKKK	23.33	96	6.71	7.41	7.06	0	0	0	0	10	0	0	0	0	0	0	0	0	0	0	0	0	0	0	0	0	0	0	0	0	0	0	0	0	0	0	0	0	1	0	0	0	0	0	0	0
ENSDARP00000102207	1185	15	EPPPAPPSPPPPAEP	68.89	106	8.95	10.21	9.58	1	0	0	0	0	2	0	0	0	0	0	0	2	0	10	0	0	0	0	0	0	0	0	0	0	0	0	0	0	0	0	0	0	0	0	0	0	0	0	0	0
ENSDARP00000064797	1113	21	DFDDDDDDDDDDDKDYDDYDD	36.51	39	3.5	5.39	4.45	0	1	0	0	1	0	2	0	0	0	0	0	0	0	0	0	17	0	0	0	0	0	0	0	0	0	0	0	0	0	0	0	0	0	1	0	0	0	0	0	0
ENSDARP00000004251	1209	10	EEEEEEEEEE	53.33	364	30.11	30.93	30.52	0	0	0	0	0	10	0	0	0	0	0	0	0	0	0	0	0	0	0	0	0	0	0	0	0	0	0	0	0	0	0	0	0	0	0	1	0	0	0	0	0
ENSDARP00000014581	6744	15	EGEGDEDEEEEGEEE	57.78	814	12.07	12.29	12.18	0	0	0	0	0	10	0	0	0	0	0	0	0	0	0	0	2	0	0	3	0	0	0	0	0	0	0	0	0	0	0	0	0	0	0	0	0	0	0	0	0
ENSDARP00000072751	2691	22	GGAGGFGGPGSGTGGGGGMGGG	62.12	366	13.6	14.42	14.01	1	1	1	0	0	0	0	0	0	1	0	0	1	0	1	0	0	0	0	16	0	0	0	0	0	0	0	0	0	0	0	0	0	0	0	0	0	0	0	1	0
ENSDARP00000013803	2118	61	GGRGGFGGGRGGFGGRGGGRGGFGGRGGGGRGGGFRGGRGGRGGGGGFRGGRGGGGRGGFG	65.03	633	29.89	32.77	31.33	0	6	0	0	0	0	0	0	0	0	0	0	0	0	0	0	0	12	0	43	0	0	0	0	0	0	0	0	0	0	0	0	0	0	0	0	0	0	0	1	0
ENSDARP00000080162	5334	46	SDDESGSGSGSGSGSSSSSSSSSSSQSGSSDSGSGSDSGSQSDSDS	55.8	20	0.37	1.24	0.81	28	0	0	0	0	1	0	0	2	0	0	0	0	0	0	0	6	0	0	9	0	0	0	0	0	1	0	0	0	0	0	0	0	0	0	0	0	0	0	0	0
ENSDARP00000013971	2952	51	SSDSSSSSSSSSDSSSSSGSSSESDSSESDSDSSSDSDSSSSSGSSSDSDS	49.67	757	25.64	27.37	26.51	38	0	0	0	0	2	0	0	0	0	0	0	0	0	0	0	9	0	0	2	0	0	0	0	0	1	0	0	0	0	0	0	0	0	0	0	0	0	0	0	0
ENSDARP00000042839	1758	20	SGSESSSGSDSESESSSTDS	70	402	22.87	24	23.44	12	0	1	0	0	3	0	0	0	0	0	0	0	0	0	0	2	0	0	2	0	0	0	0	0	0	0	0	0	0	0	0	0	0	0	0	0	0	0	0	0
ENSDARP00000011006	1743	15	SSSSSSSSISAPIPS	55.56	545	31.27	32.13	31.7	10	0	0	0	0	0	0	0	0	0	0	0	1	0	2	0	0	0	2	0	0	0	0	0	0	1	0	0	0	0	0	0	0	0	0	0	0	0	0	0	0
ENSDARP00000027753	3204	18	SSSSSSSSSSSSSSSFSS	46.3	795	24.81	25.37	25.09	17	1	0	0	0	0	0	0	0	0	0	0	0	0	0	0	0	0	0	0	0	0	0	0	0	1	0	0	0	0	0	0	0	0	0	0	0	0	0	0	0
ENSDARP00000086415	2187	17	PAPPPPPPPPLPPPPQP	74.51	117	5.35	6.13	5.74	0	0	0	0	0	0	0	0	1	0	0	1	1	0	14	0	0	0	0	0	0	0	0	0	0	0	1	0	0	0	0	0	0	0	0	0	0	0	0	0	0
ENSDARP00000038921	2772	17	SSSSSPLSSPSSSAVPS	68.63	418	15.08	15.69	15.39	11	0	0	0	0	0	0	1	0	0	0	1	1	0	3	0	0	0	0	0	0	0	0	0	0	1	0	0	0	0	0	0	0	0	0	0	0	0	0	0	0
ENSDARP00000027753	3204	16	APAPPPPSPPPPPPAP	66.67	914	28.53	29.03	28.78	1	0	0	0	0	0	0	0	0	0	0	0	3	0	12	0	0	0	0	0	0	0	0	0	0	0	1	0	0	0	0	0	0	0	0	0	0	0	0	0	0
ENSDARP00000023227	3252	31	AGLPPPPPPGGAPPPPPPPPGGPPPPPGLLG	69.89	562	17.28	18.23	17.76	0	0	0	0	0	0	0	0	0	0	0	3	2	0	19	0	0	0	0	7	0	0	0	0	0	0	1	0	0	0	0	0	0	0	0	0	0	0	0	0	0
ENSDARP00000061534	1479	17	APPPALPPPPALPPPAA	72.55	177	11.97	13.12	12.54	0	0	0	0	0	0	0	0	0	0	0	2	5	0	10	0	0	0	0	0	0	0	0	0	0	0	0	0	0	0	0	0	0	0	0	0	0	0	0	0	0
ENSDARP00000027753	3204	37	EEEEEEEEEEVDDEPEEEEEPDEEEEPEEEEEESDDE	51.35	959	29.93	31.09	30.51	1	0	0	0	0	27	0	1	0	0	0	0	0	0	3	0	5	0	0	0	0	0	0	0	0	0	0	0	0	0	0	0	0	0	0	1	0	0	0	0	0
ENSDARP00000013803	2118	16	EEESSEEDSDDDEEEE	52.08	26	1.23	1.98	1.61	3	0	0	0	0	9	0	0	0	0	0	0	0	0	0	0	4	0	0	0	0	0	0	0	0	0	0	0	0	0	0	0	0	0	0	0	0	0	0	0	0
ENSDARP00000023666	1617	26	DEEEEEEEEDDEEDEEDEEEEEEEEE	52.56	219	13.54	15.15	14.35	0	0	0	0	0	21	0	0	0	0	0	0	0	0	0	0	5	0	0	0	0	0	0	0	0	0	0	0	0	0	0	0	0	0	0	1	0	0	0	0	0
ENSDARP00000014581	6744	15	GGGGNGGGNGSNGGG	53.33	1790	26.54	26.76	26.65	1	0	0	3	0	0	0	0	0	0	0	0	0	0	0	0	0	0	0	11	0	0	0	0	0	0	0	0	0	0	0	0	0	0	0	0	0	0	0	0	0
ENSDARP00000025140	3261	13	PPPPPPPPPPPPP	76.92	88	2.7	3.1	2.9	0	0	0	0	0	0	0	0	0	0	0	0	0	0	13	0	0	0	0	0	0	0	0	0	0	0	1	0	0	0	0	0	0	0	0	0	0	0	0	0	0
ENSDARP00000012379	825	22	SNCSSDSTSSSSSSSPSSKQSS	53.03	91	11.03	13.7	12.36	15	0	1	1	1	0	0	0	1	0	1	0	0	0	1	0	1	0	0	0	0	0	0	0	0	1	0	0	0	0	0	0	0	0	0	0	0	0	0	0	0
ENSDARP00000007995	3267	29	TTQTPTSSSSSTSSSSTTSSSSSSCSLSS	55.17	635	19.44	20.32	19.88	18	0	7	0	0	0	0	0	1	0	1	1	0	0	1	0	0	0	0	0	0	0	0	0	0	1	0	0	0	0	0	0	0	0	0	0	0	0	0	0	0
ENSDARP00000010772	978	18	FKSDSSFSFFFFFFIFSF	33.33	205	20.96	22.8	21.88	5	10	0	0	1	0	0	0	0	0	0	0	0	0	0	0	1	0	1	0	1	0	0	0	0	0	0	0	0	0	0	0	0	0	0	0	0	0	0	0	0
ENSDARP00000081477	1674	41	SSSSSSSSSSSSSSSSSSESEPSSDSEPSSDSSPSSDSEEE	58.54	470	28.08	30.53	29.3	29	0	0	0	0	6	0	0	0	0	0	0	0	0	3	0	3	0	0	0	0	0	0	0	0	1	0	0	0	0	0	0	0	0	0	0	0	0	0	0	0
ENSDARP00000021199	1347	24	RGGGAGFGGGAGFRGGFRGGRGGR	69.44	410	30.44	32.22	31.33	0	3	0	0	0	0	0	0	0	0	0	0	2	0	0	0	0	5	0	14	0	0	0	0	0	0	0	0	0	0	0	0	0	0	0	0	0	0	0	0	0
ENSDARP00000003782	2409	21	PQSMPPPPQPQPSPQPPSSQP	68.25	459	19.05	19.93	19.49	4	0	0	0	0	0	0	0	5	1	0	0	0	0	11	0	0	0	0	0	0	0	0	0	0	0	0	0	0	0	0	0	0	0	0	0	0	0	0	0	0
ENSDARP00000023970	1362	15	KEKKKKKKKKSEKEK	31.11	64	4.7	5.8	5.25	1	0	0	0	11	3	0	0	0	0	0	0	0	0	0	0	0	0	0	0	0	0	0	0	0	0	0	0	0	0	0	0	0	1	0	0	0	0	0	0	0
ENSDARP00000003782	2409	43	QQQQQQQQQQQQQQQQQQQQQQQQQQQQQQQQHQQQQVQQVQQ	51.16	355	14.74	16.52	15.63	0	0	0	0	0	0	0	2	40	0	0	0	0	0	0	1	0	0	0	0	0	0	0	0	0	0	0	0	0	0	0	1	0	0	0	0	0	0	0	0	0
ENSDARP00000048224	2094	42	EDEEEEEKEETEAEKKEEEPEKERIEEEKEKEEKKEEEKTKE	43.65	645	30.8	32.81	31.81	0	0	2	0	10	25	0	0	0	0	0	0	1	0	1	0	1	1	1	0	0	0	0	0	0	0	0	0	0	0	0	0	0	0	0	1	0	0	0	0	0
ENSDARP00000015030	1149	31	DEDEEDEDEDEDGDEEEEEEEEEEEEDEAED	53.76	55	4.79	7.48	6.14	0	0	0	0	0	20	0	0	0	0	0	0	1	0	0	0	9	0	0	1	0	0	0	0	0	0	0	0	0	0	0	0	0	0	0	1	0	0	0	0	0
ENSDARP00000095098	2415	27	GSPPGGGSGGSAGGGGGGGGSTKGQGG	64.2	615	25.47	26.58	26.02	4	0	1	0	1	0	0	0	1	0	0	0	1	0	2	0	0	0	0	17	0	0	0	0	0	0	0	0	0	0	0	0	0	0	0	0	0	0	0	1	0
[truncated: 139 more rows]
[truncated: 46 more columns]

## Sheet: C.intestinalis LCR
Protein Id	Protein Length	LCR Length	LCR	%GC	Initial Position	Initial Position (%)	Final Position (%)	Middle point (%)	nºS	nºF	nºT	nºN	nºK	nºE	nºY	nºV	nºQ	nºM	nºC	nºL	nºA	nºW	nºP	nºH	nºD	nºR	nºI	nºG	F ATR(>5)	L ATR(>5)	I ATR(>5)	M ATR(>5)	V ATR(>5)	S ATR(>5)	P ATR(>5)	T ATR(>5)	A ATR(>5)	Y ATR(>5)	H ATR(>5)	Q ATR(>5)	N ATR(>5)	K ATR(>5)	D ATR(>5)	E ATR(>5)	C ATR(>5)	W ATR(>5)	R ATR(>5)	G ATR(>5)	F ATR(>10)
[truncated: 188 more rows]
[truncated: 46 more columns]

[truncated: 5 more sheets: Non-redundant LCRs (1 AA), Non-redundant LCRs (2AA), Non-redundant LCRs (>2AA), Non-redundant LCRs phylogeny, Overlapping LCRs phylogeny]
